# Supplementary material for: DNA sequence-level analyses reveal potential phenotypic modifiers in a large family with psychiatric disorders
Source: Mol Psychiatry. 2018 Jun 7;23(12):2254–65. doi: 10.1038/s41380-018-0087-4 (PMC6294736; doi:10.1038/s41380-018-0087-4)
Supplement: Supplementary file 2 — Dataset 1 [file 41380_2018_87_MOESM2_ESM.xls]

## Sheet: Contents
F23 WGS Supplementary_Tables_MolPsych.xls
Supplementary Table 3	Genes in linkage regions
	a	RefSeq genes and associated GO terms for experimentally confirmed biological processes, most significant dbGAP mental health /behavioural phenotype (*full list on associated Table dbGAP_associations) and Ensembl phenotype annotations.
	b	Associated dbGAP mental health and behaviour traits p < 1 x 10-5
Supplementary Table 6	Supplementary Table 4a-e. Twopoint LOD scores for the haplotype regions LOD>=3.3: a) chr1q; b) chr11q1; c) chr11q2; and d) chr5q and e) regions LOD>2.
	a Top	chr1q
	a All	chr1q
	b Top	chr11q1
	b All	chr11q2
	c Top	chr11q2
	c All	chr11q3
	d Top	chr5q
	d All	chr5q
	e LODs >2	chr1p,chr2p,chr3q,chr4q.chr16p
Supplementary Table 8	Functional annotation: TFBS & brain eQTL
	Summary
	a	Missense
	b	chr1q
	c	chr11q1
	d	chr11q2
	e	chr5q
	f	LODs >2
Supplementary Table 9	a	Association summary: Affective disorder GS:SFHS & UKB (p<0.001)
	b	Association summary: cognitive and mental health-related traits

## Sheet: STable3a.Genes_in_regions
RefSeq genes and associated GO terms for experimentally confirmed biological processes, most significant dbGAP mental health /behavioural phenotype (*full list on associated Table dbGAP_associations) and Ensembl phenotype annotations.
	Region	chromosome	haplotype start	haplotype end	# variants analysed in region	Multipt LOD score	Model	#hg19.refGene.chrom	hg19.kgXref.geneSymbol	hg19.refGene.strand	hg19.refGene.txStart	hg19.refGene.txEnd	GO_term_name	GO_term_accession	GO_term_evidence_code	dbGAP_MentalHealth_or_behavioural_Trait* (most significant)	Context	PVal	SNPrs	Chr	Location	Source	PubMed	AnalysisID	Phenotype_description (BioMart Ensembl)
chr1q	chr1q	chr1	223246661	224932082	4038	9.2988	C	chr1	TLR5	-	223282747	223316624	positive regulation of interleukin-8 production	GO:0032757	IDA										Systemic lupus erythematosus susceptibility to 10
chr1q								chr1	SUSD4	-	223394160	223537544	regulation of complement activation	GO:0030449	IDA
chr1q								chr1	CCDC185	+	223566714	223568812
chr1q								chr1	CAPN8	-	223714971	223853436
chr1q								chr1	CAPN2	+	223889294	223963720	proteolysis involved in cellular protein catabolic process	GO:0051603	IDA	Seizures, Febrile	intron	6e-06	140084787	1	223732743	NHGRI	25344690
chr1q								chr1	TP53BP2	-	223967594	224033674	intrinsic apoptotic signaling pathway by p53 class mediator	GO:0072332	IDA
chr1q								chr1	FBXO28	+	224301788	224349749
chr1q								chr1	DEGS1	+	224370909	224381142
chr1q								chr1	NVL	-	224415035	224517891	ribosome biogenesis	GO:0042254	IMP
chr1q								chr1	MIR320B2	-	224444705	224444843
chr1q								chr1	CNIH4	+	224544512	224567153	ER to Golgi vesicle-mediated transport	GO:0006888	IMP	Depressive Disorder	intergenic	4e-06	11579964	1	224351238	NHGRI	21042317
chr1q								chr1	WDR26	-	224572844	224622001
chr1q								chr1	MIR4742	-	224585928	224586013
chr1q								chr1	CNIH3	+	224804178	224928249	regulation of AMPA receptor activity	GO:2000311	IDA
chr5q	chr5q	chr5	58721609	67098280	4526	5.0746	F	chr5	PDE4D	-	58264865	59783925	positive regulation of interferon-gamma production	GO:0032729	IMP	Mental Competency	intron	7.61439e-07	295973	5	59614283	dbGaP	17903295	1955	PDE4D haploinsufficiency syndrome
chr5q								chr5	PART1	+	59783539	59822245
chr5q								chr5	DEPDC1B	-	59892738	59995993	cell migration	GO:0016477	IMP
chr5q								chr5	ELOVL7	-	60047615	60140101	very long-chain fatty acid biosynthetic process	GO:0042761	IDA
chr5q								chr5	ERCC8	-	60169658	60240905	cellular response to DNA damage stimulus	GO:0006974	IDA	Schizophrenia	intron	1e-06	185572712	5	60877688	NHGRI	26198764		UV-sensitive syndrome
chr5q								chr5	NDUFAF2	+	60240955	60448864													Mitochondrial complex I deficiency
chr5q								chr5	SMIM15	-	60453535	60458302
chr5q								chr5	ZSWIM6	+	60628100	60841999				Schizophrenia	intergenic	1e-14	4391122	5	61302716	NHGRI	25056061		Acromelic frontonasal dysplasia
chr5q								chr5	C5orf64	+	60933607	61002362				Alzheimer Disease	intron	5e-06	11738335	5	61654384	NHGRI	22832961
chr5q								chr5	KIF2A	+	61601988	61683011	mitotic spindle organization	GO:0007052	IDA										Malformations of cortical development and microcephaly
chr5q								chr5	DIMT1	-	61683779	61699787
chr5q								chr5	IPO11	+	61708572	61924416				Substance-Related Disorders	intergenic	1e-09	7445832	5	63290474	NHGRI	23216389	2906
chr5q								chr5	IPO11-LRRC70	+	61874561	61924416
chr5q								chr5	LRRC70	+	61874561	61877275
chr5q								chr5	HTR1A	-	63255874	63258119	G-protein coupled receptor signaling pathway	GO:0007186	IMP										Periodic fever menstrual cycle-dependent
chr5q								chr5	RNF180	+	63461669	63668696				Schizophrenia	intergenic	4e-06	4084594	5	64418618	NHGRI	26198764
chr5q								chr5	RGS7BP	+	63801773	63908121
chr5q								chr5	FAM159B	+	63986134	64014017
chr5q								chr5	SREK1IP1	-	64013977	64064496
chr5q								chr5	CWC27	+	64064744	64314590
chr5q								chr5	ADAMTS6	-	64444562	64777747				Schizophrenia	intergenic	1e-06	17206232	5	65137573	NHGRI	23212062
chr5q								chr5	CENPK	-	64813592	64858995
chr5q								chr5	PPWD1	+	64859062	64883376
chr5q								chr5	TRIM23	-	64885506	64920187	protein ubiquitination	GO:0016567	IDA
chr5q								chr5	TRAPPC13	+	64920557	64961954
chr5q								chr5	SGTB	-	64961754	65017941
chr5q								chr5	NLN	+	65018022	65125111
chr5q								chr5	ERBB2IP	+	65222381	65376851
chr5q								chr5	LOC100303749	-	65240632	65241401
chr5q								chr5	SREK1	+	65440045	65479444				Autistic Disorder	intergenic	1.2256e-07	29456	5	66244019	dbGaP	0	3694
chr5q								chr5	MAST4	+	65892175	66465423				Epilepsy	intron	3e-07	39861	5	66856430	NHGRI	22949513
chr5q								chr5	CD180	-	66478103	66492617	positive regulation of lipopolysaccharide-mediated signaling pathway	GO:0031666	IGI
chr11q_1	chr11q_1	chr11	87597790	88350687	2664	10.7542	C	chr11	RAB38	-	87846414	87908635	mitochondrion organization	GO:0007005	IMP	Frontotemporal Dementia	intron	2e-07	302668	11	88143743	NHGRI	24943344
chr11q_1								chr11	CTSC	-	88026759	88070955	proteolysis	GO:0006508	IDA										Papillon-lefevre syndrome
chr11q_1								chr11	GRM5	-	88237743	88796846	cognition	GO:0050890	IMP	Smoking	intergenic	3e-07	11019935	11	88441800	NHGRI	26053186	2907
chr11q_2	chr11q_2	chr11	99616360	99753867	478	8.5323	F	chr11	CNTN5	+	98891705	100229616				Mental Disorders	intergenic	2e-07	2509843	11	98254676	NHGRI	20889312	3643
chr1p	chr1p	chr1	69000000	71000000		2.3217	F	chr1	LRRC7	+	70225857	70589171				Sleep Wake Disorders	intron	3e-08	2226284	1	69869999	NHGRI	22322875	1955
								chr1	PIN1P1	+	70385004	70386000
chr1p								chr1	LRRC40	-	70610484	70671361
chr1p								chr1	SRSF11	+	70671364	70718732
chr1p								chr1	ANKRD13C	-	70724684	70820417	protein retention in ER lumen	GO:0006621	IMP
chr1p								chr1	HHLA3	+	70820492	70833705
chr1p								chr1	CTH	+	70876900	70905534	protein homotetramerization	GO:0051289	IPI										Cystathioninuria
chr2p	chr2p	chr2	17768000	18351000		2.3431	E	chr2	VSNL1	+	17721806	17837706				Alzheimer Disease	intron	6e-07	4038131	2	17593765	NHGRI	22005930
chr2p								chr2	SMC6	-	17845078	17935096	cellular response to DNA damage stimulus	GO:0006974	IDA
chr2p								chr2	GEN1	+	17935124	17967180	double-strand break repair via homologous recombination	GO:0000724	IMP
chr2p								chr2	MSGN1	+	17997785	17998367
chr2p								chr2	KCNS3	+	18059923	18114225				Mental Competency	intergenic	1.00732e-08	2345516	2	18208358	dbGaP	17903295	1950
chr3q	chr3q	chr3	162000000	172000000		3.6212	C	chr3	CT64	-	162895030	163021089
chr3q								chr3	SI	-	164696685	164796283				Alcoholism	intergenic	5e-09	2168784	3	164872151	NHGRI	24962325	3861	Congenital sucrase-isomaltase deficiency with starch and lactose intolerance
chr3q								chr3	SLITRK3	-	164904507	164914640
chr3q								chr3	BCHE	-	165490690	165555260				Smoking	intergenic	5e-06	4365667	3	165919741	NHGRI	24665060	3632	Butyrylcholinesterase deficiency
chr3q								chr3	ZBBX	-	166958076	167098085
chr3q								chr3	SERPINI2	-	167159576	167191920
chr3q								chr3	PDCD10	-	167401694	167452651	positive regulation of gene expression	GO:0010628	IMP										Familial cerebral cavernous malformation
chr3q								chr3	SERPINI1	+	167453431	167543357													Familial encephalopathy with Neuroserpin inclusion bodies
chr3q								chr3	LOC646168	+	167613735	167641797
chr3q								chr3	GOLIM4	-	167726460	167813713
chr3q								chr3	EGFEM1P	+	167967309	168548374				Epilepsy	intergenic	4e-07	111577701	3	168143620	NHGRI	25087078
chr3q								chr3	MIR551B	+	168269641	168269737
chr3q								chr3	MECOM	-	168801286	169381563	positive regulation of transcription, DNA-templated	GO:0045893	IDA	Smoking	intron	7e-08	12634933	3	169312191	NHGRI	25189868		Myelodysplastic syndrome
chr3q								chr3	TERC	-	169482397	169482848				Alzheimer Disease	intergenic	9e-07	28582745	3	169741537	NHGRI	26830138		Dyskeratosis congenita
chr3q								chr3	ACTRT3	-	169484710	169487683
chr3q								chr3	MYNN	+	169490852	169507504				Multiple Sclerosis	cds-synon	7e-07	10936599	3	169774313	NHGRI	21833088
chr3q								chr3	LRRC34	-	169511215	169530574
chr3q								chr3	LRRIQ4	+	169539678	169555560
chr3q								chr3	LRRC31	-	169557028	169587723
chr3q								chr3	SAMD7	+	169629359	169656956
chr3q								chr3	LOC100128164	-	169661771	169684522
chr3q								chr3	SEC62	+	169684579	169716161	posttranslational protein targeting to endoplasmic reticulum membrane	GO:0006620	IMP
chr3q								chr3	GPR160	+	169755734	169803183
chr3q								chr3	PHC3	-	169805367	169899537
chr3q								chr3	PRKCI	+	169940219	170023770	cell-cell junction organization	GO:0045216	IMP	Smoking	intron	3e-06	191153365	3	170285775	NHGRI	26053186
chr3q								chr3	SKIL	+	170075472	170114637
chr3q								chr3	CLDN11	+	170136652	170152479				Mental Disorders	intergenic	6e-07	6444931	3	170445686	NHGRI	20889312
chr3q								chr3	SLC7A14	-	170177341	170303863	negative regulation of phosphatase activity	GO:0010923	IDA										Retinitis pigmentosa
chr3q								chr3	RPL22L1	-	170582664	170588045
chr3q								chr3	EIF5A2	-	170606203	170626426	positive regulation of cell proliferation	GO:0008284	IGI	Child Development Disorders, Pervasive	nearGene-5	1.76e-06	6769079	3	170910343	dbGaP	0	3719
chr3q								chr3	SLC2A2	-	170714136	170744768													Diabetes mellitus noninsulin-dependent
chr3q								chr3	TNIK	-	170776202	171178197	cytoskeleton organization	GO:0007010	IMP	Smoking	intron	9e-07	150394119	3	171403444	NHGRI	26053186		Autosomal recessive non-syndromic intellectual disability
chr3q								chr3	MIR569	-	170824452	170824548
chr3q								chr3	PLD1	-	171318194	171528284	regulation of microvillus assembly	GO:0032534	IMP
chr3q								chr3	TMEM212	+	171561138	171577108
chr3q								chr3	FNDC3B	+	171757417	172118492				Aggression	intron	7e-06	9854411	3	172203779	NHGRI	26121980
chr4q	chr4q	chr4	158000000	164000000		3.6308	F	chr4	GLRB	+	157997276	158093242	ion transport	GO:0006811	IDA										Hereditary hyperekplexia
chr4q								chr4	GRIA2	+	158141735	158287226	ionotropic glutamate receptor signaling pathway	GO:0035235	IDA
chr4q								chr4	LOC340017	+	158493641	158497303
chr4q								chr4	FAM198B	-	159045731	159094202
chr4q								chr4	TMEM144	+	159131400	159176439
chr4q								chr4	RXFP1	+	159442865	159574521
chr4q								chr4	C4orf46	-	159587826	159593407
chr4q								chr4	ETFDH	+	159593252	159629865	fatty acid beta-oxidation using acyl-CoA dehydrogenase	GO:0033539	IMP										Multiple acyl-coa dehydrogenation deficiency mild type
chr4q								chr4	PPID	-	159630278	159644552	negative regulation of transcription from RNA polymerase II promoter	GO:0000122	IMP
chr4q								chr4	FNIP2	+	159690146	159829202	negative regulation of transcription from RNA polymerase II promoter	GO:0000122	IDA
chr4q								chr4	C4orf45	-	159814683	159956333
chr4q								chr4	MIR3688-1	-	160049953	160050046
chr4q								chr4	MIR3688-2	+	160049956	160050043
chr4q								chr4	RAPGEF2	+	160188997	160281301	G-protein coupled receptor signaling pathway	GO:0007186	IDA	Intelligence	intergenic	6e-06	6536413	4	159361566	NHGRI	23358156
chr4q								chr4	FSTL5	-	162305043	163085186				Tobacco Use Disorder	intergenic	2.9e-06	17359034	4	160657275	dbGaP	0	3129
chr16p	chr16	chr16	16000000	33000000		3.3522	G	chr16	ABCC1	+	16043433	16236930				Stroke	intron	5e-11	74475935	16	15961249	NHGRI	26708676
chr16p								chr16	ABCC6	-	16243421	16317328													Generalized arterial calcification of infancy
chr16p								chr16	NOMO3	+	16326388	16388668
chr16p								chr16	MIR3179-3	-	16394015	18505834
chr16p								chr16	MIR3180-3	+	16403735	18496124
chr16p								chr16	XYLT1	-	17196180	17564738				Altruism	UTR-3	1.946e-06	4238652	16	17105808	dbGaP	0	2971	Desbuquois dysplasia 2
chr16p								chr16	NOMO2	-	18511181	18573434	protein destabilization	GO:0031648	IMP
chr16p								chr16	ABCC6P1	+	18582569	18609607
chr16p								chr16	RPS15A	-	18794276	18801656	response to virus	GO:0009615	IDA
chr16p								chr16	ARL6IP1	-	18802988	18813000	negative regulation of apoptotic process	GO:0043066	IDA										Autosomal recessive spastic paraplegia type 61
chr16p								chr16	SMG1	-	18816174	18937726	protein autophosphorylation	GO:0046777	IDA
chr16p								chr16	TMC7	+	18995255	19075262
chr16p								chr16	COQ7	+	19078916	19091417													Coenzyme Q10 deficiency primary 8
chr16p								chr16	ITPRIPL2	+	19125253	19132952				Alcoholism	intergenic	4e-06	8062326	16	19144694	NHGRI	21876473
chr16p								chr16	SYT17	+	19179534	19279656	positive regulation of dendrite extension	GO:1903861	IDA	Smoking	intron	5e-07	75774303	16	19263230	NHGRI	26053186
chr16p								chr16	CLEC19A	+	19297104	19322269
chr16p								chr16	TMC5	+	19422056	19510434				Alzheimer Disease	intron	1e-09	118099348	16	19423707	NHGRI	26830138
chr16p								chr16	GDE1	-	19513014	19533450
chr16p								chr16	CCP110	+	19535178	19564728	centriole replication	GO:0007099	IMP
chr16p								chr16	C16orf62	+	19566736	19712485	Golgi to plasma membrane transport	GO:0006893	IMP
chr16p								chr16	KNOP1	-	19717673	19729492
chr16p								chr16	IQCK	+	19727777	19869789
chr16p								chr16	GPRC5B	-	19870292	19896233
chr16p								chr16	GPR139	-	20042806	20085100	G-protein coupled receptor signaling pathway	GO:0007186	IDA	Attention Deficit Disorder with Hyperactivity	intergenic	2e-06	12919130	16	20115652	NHGRI	23527680
chr16p								chr16	GP2	-	20320895	20338942
chr16p								chr16	UMOD	-	20344372	20364200	heterophilic cell-cell adhesion via plasma membrane cell adhesion molecules	GO:0007157	IDA										Autosomal dominant medullary cystic kidney disease with hyperuricemia
chr16p								chr16	PDILT	-	20370491	20416033
chr16p								chr16	ACSM5	+	20420855	20452281
chr16p								chr16	ACSM2B	-	20548082	20587695
chr16p								chr16	ACSM1	-	20634558	20702578				Schizophrenia	intron	3e-06	433598	16	20668884	NHGRI	20185149
chr16p								chr16	THUMPD1	-	20744985	20753286
chr16p								chr16	ACSM3	+	20775311	20808479
chr16p								chr16	ERI2	-	20791514	20817795
chr16p								chr16	LOC81691	+	20817766	20860990
chr16p								chr16	DCUN1D3	-	20866246	20911680	positive regulation of apoptotic process	GO:0043065	IMP
chr16p								chr16	LYRM1	+	20911189	20936331
chr16p								chr16	DNAH3	-	20944432	21170762
chr16p								chr16	TMEM159	+	21169697	21191937
chr16p								chr16	ZP2	-	21208772	21225831
chr16p								chr16	ANKS4B	+	21245015	21263750	cellular protein complex assembly	GO:0043623	IMP
chr16p								chr16	CRYM	-	21269838	21314457	negative regulation of transcription from RNA polymerase II promoter	GO:0000122	IMP										Autosomal dominant nonsyndromic sensorineural deafness type DFNA
chr16p								chr16	SNX29P1	+	21360683	21397254
chr16p								chr16	NPIPL3	-	21413454	22547841
chr16p								chr16	LOC100190986	-	21443344	21445776
chr16p								chr16	SLC7A5P2	-	21529229	21531765
chr16p								chr16	METTL9	+	21610796	21668794
chr16p								chr16	IGSF6	-	21652604	21663987
chr16p								chr16	OTOA	+	21689834	21772050													Autosomal recessive non-syndromic sensorineural deafness type DFNB
chr16p								chr16	RRN3P1	-	21807950	21830495
chr16p								chr16	UQCRC2	+	21964384	21994981													Mitochondrial complex III deficiency nuclear type 5
chr16p								chr16	PDZD9	-	21995185	22012431
chr16p								chr16	C16orf52	+	22019455	22095972				Schizophrenia	intron	8e-06	1962636	16	22053074	NHGRI	26198764
chr16p								chr16	VWA3A	+	22103858	22168287
chr16p								chr16	EEF2K	+	22217591	22300066	protein autophosphorylation	GO:0046777	IDA	Alzheimer Disease	intergenic	8e-09	145049847	16	22190681	NHGRI	26830138
chr16p								chr16	POLR3E	+	22308695	22346424
chr16p								chr16	CDR2	-	22357256	22385938
chr16p								chr16	RRN3P3	-	22430866	22449036
chr16p								chr16	SMG1P1	+	22448328	22503541
chr16p								chr16	LOC653786	+	22557018	22588186
chr16p								chr16	HS3ST2	+	22825859	22927659				Smoking	intergenic	5e-08	138450362	16	22939292	NHGRI	26053186
chr16p								chr16	USP31	-	23072727	23160591	protein deubiquitination	GO:0016579	IDA	Multiple Sclerosis	intergenic	1e-06	8049603	16	23055939	NHGRI	19525955	3670
chr16p								chr16	SCNN1G	+	23194039	23228200	sodium ion transmembrane transport	GO:0035725	IDA										Idiopathic bronchiectasis
chr16p								chr16	SCNN1B	+	23313590	23392620	sodium ion transmembrane transport	GO:0035725	IDA										Idiopathic bronchiectasis
chr16p								chr16	COG7	-	23399813	23464512	intracellular protein transport	GO:0006886	IMP										Congenital disorder of glycosylation type IIE
chr16p								chr16	GGA2	-	23474862	23521815
chr16p								chr16	EARS2	-	23533333	23568696	glutamyl-tRNA aminoacylation	GO:0006424	IDA										Leukoencephalopathy-thalamus and brainstem anomalies-high lactate syndrome
chr16p								chr16	UBFD1	+	23568861	23585710
chr16p								chr16	NDUFAB1	-	23592334	23607639	protein lipoylation	GO:0009249	IMP
chr16p								chr16	PALB2	-	23614482	23652678	double-strand break repair via homologous recombination	GO:0000724	IDA	Bipolar Disorder	intron	9e-09	420259	16	23622705	NHGRI	21254220		Fanconi anemia
chr16p								chr16	DCTN5	+	23652686	23685068
chr16p								chr16	PLK1	+	23690092	23701688	protein phosphorylation	GO:0006468	IMP
chr16p								chr16	ERN2	-	23701625	23724821	negative regulation of transcription, DNA-templated	GO:0045892	IMP
chr16p								chr16	CHP2	+	23765947	23770272	positive regulation of transcription from RNA polymerase II promoter	GO:0045944	IDA	Smoking	intergenic	1e-07	11642421	16	23738456	NHGRI	26053186
chr16p								chr16	PRKCB	+	23847299	24231932	regulation of transcription from RNA polymerase II promoter	GO:0006357	IMP	Schizophrenia	intergenic	3e-06	198160	16	24229404	NHGRI	26198764
chr16p								chr16	CACNG3	+	24266873	24373737
chr16p								chr16	RBBP6	+	24550907	24584183	cellular response to DNA damage stimulus	GO:0006974	IMP	Motor Activity	intron	9e-06	7195386	16	24567137	NHGRI	23251661
chr16p								chr16	TNRC6A	+	24740991	24837547	gene silencing by miRNA	GO:0035195	IMP
chr16p								chr16	SLC5A11	+	24857183	24922949
chr16p								chr16	ARHGAP17	-	24930704	25026699
chr16p								chr16	LOC554206	+	25043061	25044098
chr16p								chr16	LCMT1	+	25123046	25189551	regulation of apoptotic process	GO:0042981	IMP
chr16p								chr16	LOC100506655	-	25151891	25160353
chr16p								chr16	AQP8	+	25228284	25240253	cellular response to cAMP	GO:0071320	IEP
chr16p								chr16	ZKSCAN2	-	25247321	25268855
chr16p								chr16	HS3ST4	+	25703346	26149009				Schizophrenia	intergenic	2e-06	79090407	16	26505812	NHGRI	26198764	3672
chr16p								chr16	MIR548W	+	26036557	26036631
chr16p								chr16	C16orf82	+	27078218	27080487				Child Development Disorders, Pervasive	intergenic	7.6602e-06	12051010	16	26941575	dbGaP	0	3655
chr16p								chr16	KDM8	+	27214806	27233089	positive regulation of transcription, DNA-templated	GO:0045893	IMP
chr16p								chr16	NSMCE1	-	27236314	27280113	positive regulation of response to DNA damage stimulus	GO:2001022	IMP
chr16p								chr16	FLJ21408	+	27279525	27301789
chr16p								chr16	IL4R	+	27325229	27376099													Human immunodeficiency virus type 1 susceptibility to
chr16p								chr16	IL21R	+	27413482	27463363													Cryptosporidiosis-chronic cholangitis-liver disease syndrome
chr16p								chr16	GTF3C1	-	27471933	27561251
chr16p								chr16	KIAA0556	+	27561467	27791692													Joubert syndrome 26
chr16p								chr16	GSG1L	-	27798849	28074830				Child Development Disorders, Pervasive	intron	1.1194e-06	205409	16	28052627	dbGaP	0	3636
chr16p								chr16	XPO6	-	28109297	28223239	protein export from nucleus	GO:0006611	IDA
chr16p								chr16	SBK1	+	28303839	28335170
chr16p								chr16	EIF3C	-	28390902	28747050	translational initiation	GO:0006413	IDA
chr16p								chr16	EIF3C/EIF3CL	-	28390902	28747050
chr16p								chr16	CLN3	-	28488599	28503623	negative regulation of apoptotic process	GO:0043066	IMP										Neuronal ceroid lipofuscinosis type 3 (CLN3)
chr16p								chr16	APOBR	+	28505969	28510291
chr16p								chr16	IL27	-	28510682	28518155	positive regulation of interferon-gamma biosynthetic process	GO:0045078	IDA
chr16p								chr16	NUPR1	-	28548661	28550495	cell growth	GO:0016049	IDA
chr16p								chr16	CCDC101	+	28565248	28603111
chr16p								chr16	SULT1A2	-	28603263	28608391	sulfation	GO:0051923	IDA
chr16p								chr16	SULT1A1	-	28616907	28621365	sulfation	GO:0051923	IDA
chr16p								chr16	ATXN2L	+	28834368	28848558	stress granule assembly	GO:0034063	IMP
chr16p								chr16	TUFM	-	28853731	28857729	translational elongation	GO:0006414	IDA										Combined oxidative phosphorylation defect type 4
chr16p								chr16	MIR4721	-	28855239	28855328
chr16p								chr16	SH2B1	+	28875077	28885534													Severe early-onset obesity-insulin resistance syndrome due to sh2b1 deficiency
chr16p								chr16	ATP2A1	+	28889808	28915830	calcium ion transport	GO:0006816	IMP										Brody myopathy
chr16p								chr16	LOC100289092	-	28890277	28891242
chr16p								chr16	RABEP2	-	28915741	28936532
chr16p								chr16	CD19	+	28943259	28950668													Common variable immunodeficiency
chr16p								chr16	NFATC2IP	+	28962317	28977767
chr16p								chr16	MIR4517	+	28969903	28969982
chr16p								chr16	SPNS1	+	28986095	28995869
chr16p								chr16	LAT	+	28996146	29002104	immune response	GO:0006955	IDA
chr16p								chr16	RRN3P2	+	29086162	29128038
chr16p								chr16	SNX29P2	+	29313607	29376380
chr16p								chr16	LOC606724	+	29460665	30200575
chr16p								chr16	BOLA2	-	29464908	30205627	[2Fe-2S] cluster assembly	GO:0044571	IDA
chr16p								chr16	SLX1A	+	29465821	30208887	DNA repair	GO:0006281	IMP
chr16p								chr16	SULT1A3	+	29471207	29476301	cellular response to dopamine	GO:1903351	IMP
chr16p								chr16	LOC613038	-	29476288	30218248
chr16p								chr16	SPN	+	29674270	29681823	defense response to bacterium	GO:0042742	IDA
chr16p								chr16	QPRT	+	29690328	29710021	protein oligomerization	GO:0051259	IDA
chr16p								chr16	C16orf54	-	29753785	29757340
chr16p								chr16	ZG16	+	29789560	29792969
chr16p								chr16	KIF22	+	29802033	29816706	metaphase plate congression	GO:0051310	IMP
chr16p								chr16	MAZ	+	29817416	29822504	transcription initiation from RNA polymerase II promoter	GO:0006367	IDA
chr16p								chr16	PRRT2	+	29823408	29827202	neuromuscular process controlling posture	GO:0050884	IMP										Autosomal recessive mental retardation
chr16p								chr16	PAGR1	+	29827527	29833816	positive regulation of transcription from RNA polymerase II promoter	GO:0045944	IDA
chr16p								chr16	MVP	+	29831714	29859360	ERBB signaling pathway	GO:0038127	IDA
chr16p								chr16	CDIPT	-	29869676	29874609	phosphatidylinositol biosynthetic process	GO:0006661	IDA
chr16p								chr16	SEZ6L2	-	29882479	29910585
chr16p								chr16	ASPHD1	+	29912146	29917377
chr16p								chr16	KCTD13	-	29917656	29937553	protein ubiquitination	GO:0016567	IDA	Schizophrenia	intergenic	5e-11	12691307	16	29928556	NHGRI	25056061
chr16p								chr16	TMEM219	+	29973350	29984373
chr16p								chr16	TAOK2	+	29985187	30003582	cellular response to DNA damage stimulus	GO:0006974	IDA
chr16p								chr16	HIRIP3	-	30003641	30007417
chr16p								chr16	INO80E	+	30007529	30017111
chr16p								chr16	DOC2A	-	30016834	30022401	regulation of calcium ion-dependent exocytosis	GO:0017158	IMP
chr16p								chr16	C16orf92	+	30034654	30036023
chr16p								chr16	FAM57B	-	30035743	30042186
chr16p								chr16	ALDOA	+	30064410	30081741	ATP biosynthetic process	GO:0006754	IMP										Glycogen storage disease due to aldolase a deficiency
chr16p								chr16	PPP4C	+	30087296	30096698	regulation of double-strand break repair via homologous recombination	GO:0010569	IMP
chr16p								chr16	TBX6	-	30097114	30103205													Autosomal dominant spondylocostal dysostosis
chr16p								chr16	YPEL3	-	30103634	30107537	positive regulation of cellular senescence	GO:2000774	IDA
chr16p								chr16	GDPD3	-	30116130	30124878
chr16p								chr16	MAPK3	-	30125425	30134630	stress-activated MAPK cascade	GO:0051403	IDA
chr16p								chr16	CORO1A	+	30194730	30200397	regulation of actin cytoskeleton organization	GO:0032956	IMP										Severe combined immunodeficiency due to coro1a deficiency
chr16p								chr16	SULT1A4	+	30210549	30215650
chr16p								chr16	LOC595101	-	30296338	30346695
chr16p								chr16	CD2BP2	-	30362086	30366682	negative regulation of phosphatase activity	GO:0010923	IDA
chr16p								chr16	TBC1D10B	-	30368421	30381522	retrograde transport, endosome to Golgi	GO:0042147	IMP
chr16p								chr16	MYLPF	+	30386097	30389312
chr16p								chr16	SEPT1	-	30389453	30394171
chr16p								chr16	ZNF48	+	30389632	30411429
chr16p								chr16	ZNF771	+	30418734	30429916
chr16p								chr16	DCTPP1	-	30435018	30441373	DNA protection	GO:0042262	IMP
chr16p								chr16	SEPHS2	-	30454945	30457296
chr16p								chr16	ITGAL	+	30483982	30534506	receptor clustering	GO:0043113	IMP	Parkinson Disease	intron	3.38e-06	2285459	16	30484091	dbGaP	19915575	2868
chr16p								chr16	MIR4518	+	30515239	30515322
chr16p								chr16	ZNF768	-	30535321	30537910
chr16p								chr16	ZNF747	-	30541687	30546291
chr16p								chr16	ZNF764	-	30565084	30569642
chr16p								chr16	ZNF688	-	30581018	30583728
chr16p								chr16	ZNF785	-	30591993	30597092
chr16p								chr16	ZNF689	-	30613878	30621707
chr16p								chr16	PRR14	+	30662187	30667761
chr16p								chr16	FBRS	+	30670839	30682131
chr16p								chr16	LOC730183	-	30709024	30709810
chr16p								chr16	SRCAP	+	30710461	30751450													Floating-harbor syndrome
chr16p								chr16	SNORA30	+	30721857	30721986
chr16p								chr16	LOC100862671	+	30751511	30756517
chr16p								chr16	PHKG2	+	30759619	30772497													Glycogen storage disease due to liver phosphorylase kinase deficiency
chr16p								chr16	C16orf93	-	30768743	30773565
chr16p								chr16	RNF40	+	30772932	30787628	negative regulation of mRNA polyadenylation	GO:1900364	IMP
chr16p								chr16	ZNF629	-	30789775	30798540
chr16p								chr16	MIR4519	-	30886586	30886644
chr16p								chr16	BCL7C	-	30899115	30905623
chr16p								chr16	MIR762	+	30905223	30905306
chr16p								chr16	CTF1	+	30907927	30914881	positive regulation of tyrosine phosphorylation of STAT protein	GO:0042531	IDA
chr16p								chr16	FBXL19	+	30935895	30960104	proteasome-mediated ubiquitin-dependent protein catabolic process	GO:0043161	IDA
chr16p								chr16	ORAI3	+	30960404	30966259
chr16p								chr16	SETD1A	+	30968614	30995983	regulation of hematopoietic stem cell differentiation	GO:1902036	IDA										Intellectual disability
chr16p								chr16	HSD3B7	+	30996518	31000473													Congenital bile acid synthesis defect type 1
chr16p								chr16	STX1B	-	31000576	31021959													Generalized epilepsy with febrile seizures-plus context
chr16p								chr16	STX4	+	31044415	31051488	positive regulation of cell migration	GO:0030335	IMP
chr16p								chr16	ZNF668	-	31072163	31084823
chr16p								chr16	ZNF646	+	31085742	31094833				Parkinson Disease	intron	4e-07	11865038	16	31083850	NHGRI	22451204
chr16p								chr16	PRSS53	-	31094744	31100130				Parkinson Disease	intron	4e-07	11865038	16	31083850	NHGRI	22451204
chr16p								chr16	VKORC1	-	31102162	31106320	blood coagulation	GO:0007596	IMP										Hereditary combined deficiency of vitamin k-dependent clotting factors
chr16p								chr16	BCKDK	+	31119614	31124112				Parkinson Disease	cds-synon	2e-12	14235	16	31110472	NHGRI	25064009		Autism-epilepsy syndrome due to branched chain ketoacid dehydrogenase kinase deficiency
chr16p								chr16	KAT8	+	31128984	31142714	positive regulation of transcription, DNA-templated	GO:0045893	IDA
chr16p								chr16	PRSS8	-	31142753	31147083
chr16p								chr16	PRSS36	-	31150246	31161415
chr16p								chr16	FUS	+	31191430	31206192													Amyotrophic lateral sclerosis
chr16p								chr16	PYCARD	-	31212806	31214097	defense response to virus	GO:0051607	IDA
chr16p								chr16	C16orf98	+	31213205	31214773
chr16p								chr16	TRIM72	+	31225341	31236510
chr16p								chr16	PYDC1	-	31227282	31228414	negative regulation of tumor necrosis factor-mediated signaling pathway	GO:0010804	IMP
chr16p								chr16	ITGAM	+	31271287	31344213	ectodermal cell differentiation	GO:0010668	IEP										Systemic lupus erythematosus susceptibility to 6
chr16p								chr16	ITGAX	+	31366454	31394318	positive regulation of protein targeting to mitochondrion	GO:1903955	IMP
chr16p								chr16	ITGAD	+	31404632	31437826	heterotypic cell-cell adhesion	GO:0034113	IMP
chr16p								chr16	COX6A2	-	31439051	31439749
chr16p								chr16	ZNF843	-	31446758	31454346
chr16p								chr16	ARMC5	+	31470316	31478488													Cushing syndrome due to macronodular adrenal hyperplasia
chr16p								chr16	TGFB1I1	+	31483475	31489281	positive regulation of transcription, DNA-templated	GO:0045893	IDA
chr16p								chr16	SLC5A2	+	31494438	31502091
chr16p								chr16	C16orf58	-	31500795	31519740
chr16p								chr16	AHSP	+	31539172	31540125
chr16p								chr16	YBX3P1	-	31579087	31580845
chr16p								chr16	CLUHP3	+	31711933	31718745
chr16p								chr16	ZNF720	+	31724549	31772886
chr16p								chr16	ZNF267	+	31885078	31928629
chr16p								chr16	TP53TG3D	+	32264644	32267249
chr16p								chr16	LOC390705	-	32300867	32301302
chr16p								chr16	TP53TG3B	-	32684848	32687450
chr16p								chr16	TP53TG3	-	32685408	32687448
chr16p								chr16	SLC6A10P	-	32888796	32896463				Smoking	intergenic	2e-07	1820772	16	32866115	NHGRI	26053186

## Sheet: STable3b.dbGAP_associations
Associated dbGAP mental health and behaviour traits p < 1 x 10-5
Closest_gene_in_region	Trait	Context	Pvalue	SNPrs	Chr	Location	Source	PubMed	AnalysisID
ABCC1	Stroke	intron	5e-11	74475935	16	15961249	NHGRI	26708676
ACSM1	Schizophrenia	intron	3e-06	433598	16	20668884	NHGRI	20185149
ADAMTS6	Schizophrenia	intergenic	1e-06	17206232	5	65137573	NHGRI	23212062
ADAMTS6	Mental Disorders	intron	6e-06	13183791	5	65238814	NHGRI	20889312
BCHE	Smoking	intergenic	5e-06	4365667	3	165919741	NHGRI	24665060
BCHE	Child Development Disorders, Pervasive	intergenic	6.922e-06	966224	3	165854221	dbGaP	0	3632
BCKDK	Parkinson Disease	cds-synon	2e-12	14235	16	31110472	NHGRI	25064009
C16orf52	Schizophrenia	intron	8e-06	1962636	16	22053074	NHGRI	26198764
C16orf82	Child Development Disorders, Pervasive	intergenic	7.6602e-06	12051010	16	26941575	dbGaP	0	3655
C16orf82	Autistic Disorder	intergenic	7.915e-06	12051010	16	26941575	dbGaP	0	3658
C5orf64	Alzheimer Disease	intron	5e-06	11738335	5	61654384	NHGRI	22832961
CAPN2	Seizures, Febrile	intron	6e-06	140084787	1	223732743	NHGRI	25344690
CAPN2	Schizophrenia	intron	8e-06	7539624	1	223719125	NHGRI	26198764
CHP2	Smoking	intergenic	1e-07	11642421	16	23738456	NHGRI	26053186
CLDN11	Mental Disorders	intergenic	6e-07	6444931	3	170445686	NHGRI	20889312
CNIH4	Depressive Disorder	intergenic	4e-06	11579964	1	224351238	NHGRI	21042317
CNTN5	Mental Disorders	intergenic	2e-07	2509843	11	98254676	NHGRI	20889312
CNTN5	Motor Activity	intergenic	1e-06	11217223	11	98852486	NHGRI	23251661
CNTN5	Child Development Disorders, Pervasive	intergenic	1.7521e-06	10891978	11	98570746	dbGaP	0	3643
CNTN5	Alcoholism	intron	2e-06	117557854	11	100268439	NHGRI	26365420
CNTN5	Amyotrophic Lateral Sclerosis	intergenic	3e-06	2405657	11	97811564	NHGRI	19734901
CNTN5	Bipolar Disorder	intron	4e-06	113262272	11	99428262	NHGRI	26503763
CNTN5	Carotid Stenosis	intron	8.00688e-06	680914	11	99631251	dbGaP	17903303	963
EEF2K	Alzheimer Disease	intergenic	8e-09	145049847	16	22190681	NHGRI	26830138
EGFEM1P	Epilepsy	intergenic	4e-07	111577701	3	168143620	NHGRI	25087078
EIF5A2	Child Development Disorders, Pervasive	nearGene-5	1.76e-06	6769079	3	170910343	dbGaP	0	3719
ERCC8	Schizophrenia	intron	1e-06	185572712	5	60877688	NHGRI	26198764
FNDC3B	Aggression	intron	7e-06	9854411	3	172203779	NHGRI	26121980
FSTL5	Tobacco Use Disorder	intergenic	2.9e-06	17359034	4	160657275	dbGaP	0	3129
FSTL5	Alcoholism	intergenic	6e-06	4440177	4	162321901	NHGRI	23942779
FSTL5	Child Development Disorders, Pervasive	intergenic	6.0981e-06	4691749	4	161334021	dbGaP	0	3626
GPR139	Attention Deficit Disorder with Hyperactivity	intergenic	2e-06	12919130	16	20115652	NHGRI	23527680
GPR139	Attention Deficit Disorder with Hyperactivity	intron	3e-06	12596252	16	20045671	NHGRI	23527680
GRM5	Smoking	intergenic	3e-07	11019935	11	88441800	NHGRI	26053186
GRM5	Attention Deficit Disorder with Hyperactivity	intron	1e-06	5016282	11	89008492	NHGRI	22012869
GRM5	Alcoholism	intron	4.53056e-06	6483362	11	88679283	dbGaP	22978509	2907
GSG1L	Child Development Disorders, Pervasive	intron	1.1194e-06	205409	16	28052627	dbGaP	0	3636
GSG1L	Autistic Disorder	intron	7.3817e-06	205409	16	28052627	dbGaP	0	3639
HS3ST2	Smoking	intergenic	5e-08	138450362	16	22939292	NHGRI	26053186
HS3ST4	Schizophrenia	intergenic	2e-06	79090407	16	26505812	NHGRI	26198764
HS3ST4	Schizophrenia	intron	8e-06	4129575	16	26118462	NHGRI	26198764
HS3ST4	Child Development Disorders, Pervasive	intron	8.332e-06	4491506	16	25860706	dbGaP	0	3672
IPO11	Substance-Related Disorders	intergenic	1e-09	7445832	5	63290474	NHGRI	23216389
IPO11	Alcoholism	intergenic	2.2573e-06	7445832	5	63290474	dbGaP	22978509	2906
ITGAL	Parkinson Disease	intron	3.38e-06	2285459	16	30484091	dbGaP	19915575	2868
ITPRIPL2	Alcoholism	intergenic	4e-06	8062326	16	19144694	NHGRI	21876473
KCNS3	Mental Competency	intergenic	1.00732e-08	2345516	2	18208358	dbGaP	17903295	1950
KCNS3	Schizophrenia	intergenic	1e-06	11680328	2	17856540	NHGRI	26198764
KCNS3	Amyotrophic Lateral Sclerosis	intergenic	2e-06	16984239	2	18053180	NHGRI	17362836	2846
KCNS3	Bipolar Disorder	intergenic	3e-06	4075511	2	18062268	NHGRI	22365631
KCNS3	Mental Disorders	intergenic	3e-06	4075511	2	18062268	NHGRI	22365631
KCNS3	Personality	intergenic	3e-06	4075511	2	18062268	NHGRI	22365631
KCTD13	Schizophrenia	intergenic	5e-11	12691307	16	29928556	NHGRI	25056061
LRRC7	Sleep Wake Disorders	intron	3e-08	2226284	1	69869999	NHGRI	22322875
LRRC7	Cognition Disorders	intergenic	7e-08	74852193	1	68698339	NHGRI	26252872
LRRC7	Cognitive Dysfunction	intergenic	7e-08	74852193	1	68698339	NHGRI	26252872
LRRC7	Mental Competency	intergenic	2.21886e-07	10493453	1	69193736	dbGaP	17903295	1955
LRRC7	Attention Deficit Disorder with Hyperactivity	intron	4e-06	12037173	1	69890298	NHGRI	21784300
LRRC7	Behavior	intergenic	5e-06	4650135	1	69219314	NHGRI	18821565
LRRC7	Attention Deficit Disorder with Hyperactivity	intergenic	6e-06	4147141	1	69113569	NHGRI	18821565
LRRC7	Motor Activity	intron	6e-06	1023008	1	69938857	NHGRI	23251661
MAST4	Epilepsy	intron	3e-07	39861	5	66856430	NHGRI	22949513
MECOM	Smoking	intron	7e-08	12634933	3	169312191	NHGRI	25189868
MECOM	Aggression	intron	4e-06	7625357	3	169630044	NHGRI	26087016
MYNN	Multiple Sclerosis	cds-synon	7e-07	10936599	3	169774313	NHGRI	21833088
NPIPA7	Smoking	intergenic	4e-07	2316394	16	16542330	NHGRI	26053186
PALB2	Bipolar Disorder	intron	9e-09	420259	16	23622705	NHGRI	21254220
PALB2	Attention Deficit Disorder with Hyperactivity	intron	2e-06	249954	16	23629146	NHGRI	23453885
PALB2	Child Development Disorders, Pervasive	intron	2e-06	249954	16	23629146	NHGRI	23453885
PALB2	Depressive Disorder	intron	2e-06	249954	16	23629146	NHGRI	23453885
PALB2	Schizophrenia	intron	2e-06	249954	16	23629146	NHGRI	23453885
PDE4D	Mental Competency	intron	7.61439e-07	295973	5	59614283	dbGaP	17903295	1955
PDE4D	Neurotic Disorders	intron	2e-06	702543	5	59546948	NHGRI	17667963
PRKCB	Schizophrenia	intergenic	3e-06	198160	16	24229404	NHGRI	26198764
PRKCI	Smoking	intron	3e-06	191153365	3	170285775	NHGRI	26053186
PRSS53	Parkinson Disease	intron	4e-07	11865038	16	31083850	NHGRI	22451204
RAB38	Frontotemporal Dementia	intron	2e-07	302668	11	88143743	NHGRI	24943344
RAB38	Stress Disorders, Post-Traumatic	intergenic	1e-06	682457	11	88216364	NHGRI	24677629
RAB38	Multiple Sclerosis	intergenic	2e-06	1386330	11	88086259	NHGRI	19010793
RAPGEF2	Intelligence	intergenic	6e-06	6536413	4	159361566	NHGRI	23358156
RBBP6	Motor Activity	intron	9e-06	7195386	16	24567137	NHGRI	23251661
RNF180	Schizophrenia	intergenic	4e-06	4084594	5	64418618	NHGRI	26198764
SI	Alcoholism	intergenic	5e-09	2168784	3	164872151	NHGRI	24962325	3861
SLC6A10P	Smoking	intergenic	2e-07	1820772	16	32866115	NHGRI	26053186
SREK1	Autistic Disorder	intergenic	1.2256e-07	29456	5	66244019	dbGaP	0	3694
SYT17	Smoking	intron	5e-07	75774303	16	19263230	NHGRI	26053186
TERC	Alzheimer Disease	intergenic	9e-07	28582745	3	169741537	NHGRI	26830138
TMC5	Alzheimer Disease	intron	1e-09	118099348	16	19423707	NHGRI	26830138
TNIK	Smoking	intron	9e-07	150394119	3	171403444	NHGRI	26053186
TNIK	Schizophrenia	intron	6e-06	2088885	3	171253502	NHGRI	19023125
USP31	Multiple Sclerosis	intergenic	1e-06	8049603	16	23055939	NHGRI	19525955
USP31	Child Development Disorders, Pervasive	intergenic	1.1965e-06	7193910	16	23011266	dbGaP	0	3670
VSNL1	Alzheimer Disease	intron	6e-07	4038131	2	17593765	NHGRI	22005930
VSNL1	Depression	intron	6e-07	4038131	2	17593765	NHGRI	22005930
XYLT1	Altruism	UTR-3	1.946e-06	4238652	16	17105808	dbGaP	0	2971
XYLT1	Personality	UTR-3	9.63e-06	4238652	16	17105808	dbGaP	0	2996
ZNF646	Parkinson Disease	intron	4e-07	11865038	16	31083850	NHGRI	22451204
ZSWIM6	Schizophrenia	intergenic	1e-14	4391122	5	61302716	NHGRI	25056061
ZSWIM6	Schizophrenia	intron	4e-08	7709645	5	61435631	NHGRI	22688191

## Sheet: STable6a.chr1qTop
Top 100 Variants					1000 Genomes Phase 3
SNP ID	Pos	Haplo	LOD	MODEL	A1	AF1	A2	AF2	Gene name	Exonic	Intronic	10kb left	10kb right	Promoter	Consequence	IMPACT	VEP aa change	SIFT	POLYPHEN
chr1:223804982	223804982	G	9.2988	C	G	1e-05	T	0.99999	CAPN8	.	CAPN8	.	.	.	intron_variant	MODIFIER	-	-	-
rs150726183	223816892	A	8.2029	B	G	0.98813	A	0.01187	CAPN8	.	CAPN8	.	.	.	intron_variant	MODIFIER	-	-	-
rs114260085	223305130	T	8.1294	B	C	0.97889	T	0.02111	TLR5	.	TLR5	.	.	.	intron_variant	MODIFIER	-	-	-
rs140876431	223553992	A	7.838	C	G	0.95646	A	0.04354	.	.	.	.	.	.	intergenic_variant	MODIFIER	-	-	-
rs111980810	224883549	G	7.7652	B	A	0.95383	G	0.04617	CNIH3	.	CNIH3	.	.	.	intron_variant	MODIFIER	-	-	-
chr1:224127845	224127845	T	7.7289	B	T	1e-05	G	0.99999	.	.	.	.	.	.	intergenic_variant	MODIFIER	-	-	-
chr1:224102852	224102852	T	7.7289	B	T	1e-05	C	0.99999	.	.	.	.	.	.	intergenic_variant	MODIFIER	-	-	-
rs112874756	224641991	C	7.6643	B	C	0.001	T	0.999	CNIH3	CNIH3	CNIH3	.	.	.	intron_variant,non_coding_transcript_variant	MODIFIER	-	-	-
chr1:223950907	223950907	G	7.6482	B	G	1e-05	A	0.99999	CAPN2	.	CAPN2	.	.	.	intron_variant	MODIFIER	-	-	-
rs77188918	223609991	T	7.6207	B	C	0.9934	T	0.0066	.	.	.	.	.	.	intergenic_variant	MODIFIER	-	-	-
rs75293216	223602004	T	7.6207	B	A	0.9934	T	0.0066	.	.	.	.	.	.	intergenic_variant	MODIFIER	-	-	-
rs184392213	224520725	T	7.6203	B	C	0.99208	T	0.00792	.	.	.	.	NVL	.	upstream_gene_variant	MODIFIER	-	-	-
rs111375140	224895939	G	7.6199	B	G	0.003	C	0.997	CNIH3	.	CNIH3	.	.	.	intron_variant	MODIFIER	-	-	-
rs200901197	224201019	A	7.6092	B	A	0.0298	G	0.9702	LOC100287497	.	LOC100287497	.	LOC100287497	.	downstream_gene_variant	MODIFIER	-	-	-
chr1:223804868	223804868	A	7.6023	B	A	1e-05	G	0.99999	CAPN8	.	CAPN8	.	.	.	intron_variant	MODIFIER	-	-	-
rs149976414	224532147	A	7.6023	B	A	1e-05	G	0.99999	.	.	.	.	.	.	intergenic_variant	MODIFIER	-	-	-
rs184269261	224057571	A	7.5609	B	G	0.99604	A	0.00396	.	.	.	.	.	.	intergenic_variant	MODIFIER	-	-	-
rs193125234	224616321	T	7.5441	B	C	0.99736	T	0.00264	WDR26	.	WDR26	CNIH3	.	.	intron_variant	MODIFIER	-	-	-
rs138283252	223809864	A	7.5394	B	G	0.98813	A	0.01187	CAPN8	.	CAPN8	.	.	.	intron_variant	MODIFIER	-	-	-
rs76417602	223879103	T	7.5046	B	C	0.9934	T	0.0066	.	.	.	.	.	.	downstream_gene_variant	MODIFIER	-	-	-
rs142602646	223957497	C	7.477	B	T	0.99208	C	0.00792	CAPN2	.	CAPN2	.	.	.	intron_variant	MODIFIER	-	-	-
rs116653004	224115090	G	7.4745	B	C	0.98813	G	0.01187	.	.	.	.	.	.	intergenic_variant	MODIFIER	-	-	-
rs112418407	224725329	A	7.4708	B	A	1e-05	G	0.99999	CNIH3	.	CNIH3	.	.	.	downstream_gene_variant	MODIFIER	-	-	-
rs112111553	224735154	A	7.4708	B	A	1e-05	G	0.99999	CNIH3	.	CNIH3	.	.	.	intron_variant,non_coding_transcript_variant	MODIFIER	-	-	-
rs10799580	223832362	A	7.4601	B	G	0.98417	A	0.01583	CAPN8	.	CAPN8	.	.	.	intron_variant	MODIFIER	-	-	-
rs16841910	223829175	G	7.4342	B	A	0.98285	G	0.01715	CAPN8	.	CAPN8	.	.	.	intron_variant	MODIFIER	-	-	-
rs77024713	223826632	T	7.4342	B	C	0.98285	T	0.01715	CAPN8	.	CAPN8	.	.	.	intron_variant	MODIFIER	-	-	-
rs111900348	223825811	T	7.4342	B	C	0.98285	T	0.01715	CAPN8	.	CAPN8	.	.	.	intron_variant	MODIFIER	-	-	-
rs187546867	223859922	A	7.3964	B	C	0.98813	A	0.01187	.	.	.	.	CAPN8	.	intergenic_variant	MODIFIER	-	-	-
rs142946303	223856791	G	7.3964	B	C	0.98813	G	0.01187	.	.	.	.	CAPN8	.	upstream_gene_variant	MODIFIER	-	-	-
rs112503366	224648962	T	7.352	B	C	0.98813	T	0.01187	CNIH3	.	CNIH3	.	.	.	intron_variant,non_coding_transcript_variant	MODIFIER	-	-	-
rs28723386	223848931	A	7.3186	B	G	0.98417	A	0.01583	CAPN8	.	CAPN8	.	.	.	intron_variant	MODIFIER	-	-	-
rs4653861	223863819	A	7.3186	B	G	0.98417	A	0.01583	.	.	.	.	.	.	intergenic_variant	MODIFIER	-	-	-
rs60126063	223870833	A	7.3186	B	G	0.98417	A	0.01583	.	.	.	.	.	.	intergenic_variant	MODIFIER	-	-	-
rs4353056	223862067	C	7.3186	B	T	0.98417	C	0.01583	.	.	.	.	CAPN8	.	intergenic_variant	MODIFIER	-	-	-
rs9887783	223863267	C	7.3186	B	T	0.98417	C	0.01583	.	.	.	.	CAPN8	.	intergenic_variant	MODIFIER	-	-	-
rs1539705	223874441	C	7.3186	B	A	0.98417	C	0.01583	.	.	.	.	.	.	upstream_gene_variant	MODIFIER	-	-	-
rs12040336	223854198	G	7.3186	B	C	0.98417	G	0.01583	.	.	.	.	CAPN8	.	upstream_gene_variant	MODIFIER	-	-	-
rs12077854	223861787	G	7.3186	B	T	0.98417	G	0.01583	.	.	.	.	CAPN8	.	intergenic_variant	MODIFIER	-	-	-
rs4292920	223862262	G	7.3186	B	A	0.98417	G	0.01583	.	.	.	.	CAPN8	.	intergenic_variant	MODIFIER	-	-	-
rs12094675	223866730	G	7.3186	B	C	0.98417	G	0.01583	.	.	.	.	.	.	regulatory_region_variant	MODIFIER	-	-	-
rs4653517	223863652	G	7.3186	B	T	0.98417	G	0.01583	.	.	.	.	.	.	intergenic_variant	MODIFIER	-	-	-
rs10495214	223872494	G	7.3186	B	T	0.98417	G	0.01583	.	.	.	.	.	.	regulatory_region_variant	MODIFIER	-	-	-
rs10915944	223848878	G	7.3186	B	A	0.98417	G	0.01583	CAPN8	.	CAPN8	.	.	.	intron_variant	MODIFIER	-	-	-
rs9887844	223862666	T	7.3186	B	G	0.98417	T	0.01583	.	.	.	.	CAPN8	.	intergenic_variant	MODIFIER	-	-	-
rs9803627	223832798	T	7.3186	B	C	0.98417	T	0.01583	CAPN8	.	CAPN8	.	.	.	intron_variant	MODIFIER	-	-	-
rs77845032	223869606	T	7.3186	B	C	0.98417	T	0.01583	.	.	.	.	.	.	intergenic_variant	MODIFIER	-	-	-
rs113489134	223866151	T	7.3186	B	G	0.98417	T	0.01583	.	.	.	.	.	.	intergenic_variant	MODIFIER	-	-	-
rs79242170	223872996	T	7.3186	B	C	0.98417	T	0.01583	.	.	.	.	.	.	upstream_gene_variant	MODIFIER	-	-	-
rs6687907	223842404	A	7.2933	B	G	0.98285	A	0.01715	CAPN8	.	CAPN8	.	.	.	intron_variant	MODIFIER	-	-	-
rs6668723	223845875	C	7.2933	B	T	0.98285	C	0.01715	CAPN8	.	CAPN8	.	.	.	intron_variant	MODIFIER	-	-	-
rs4360497	223862085	G	7.2933	B	C	0.98285	G	0.01715	.	.	.	.	CAPN8	.	intergenic_variant	MODIFIER	-	-	-
rs4653876	223843653	G	7.2933	B	C	0.98285	G	0.01715	CAPN8	.	CAPN8	.	.	.	intron_variant	MODIFIER	-	-	-
rs16841940	223844722	G	7.2933	B	A	0.98285	G	0.01715	CAPN8	.	CAPN8	.	.	.	intron_variant	MODIFIER	-	-	-
rs74619855	224503185	T	7.2368	B	G	0.9723	T	0.0277	NVL	.	NVL	.	.	.	intron_variant	MODIFIER	-	-	-
rs35170221	224064388	G	7.219	B	A	0.97889	G	0.02111	.	.	.	.	.	.	intergenic_variant	MODIFIER	-	-	-
rs78786715	223645927	A	7.2105	B	T	0.9723	A	0.0277	.	.	.	.	.	.	intergenic_variant	MODIFIER	-	-	-
rs78795080	223640570	G	7.2105	B	A	0.9723	G	0.0277	.	.	.	.	.	.	intergenic_variant	MODIFIER	-	-	-
rs17162164	223648361	T	7.2105	B	C	0.9723	T	0.0277	.	.	.	.	.	.	intergenic_variant	MODIFIER	-	-	-
rs141490146	224330558	C	7.1901	B	G	0.96966	C	0.03034	FBXO28	.	FBXO28	.	.	.	intron_variant	MODIFIER	-	-	-
rs140954238	224595041	T	7.1241	B	C	0.98285	T	0.01715	WDR26	.	WDR26	.	MIR4742	.	intron_variant	MODIFIER	-	-	-
rs79125992	223808180	A	7.1229	B	G	0.9657	A	0.0343	CAPN8	.	CAPN8	.	.	.	intron_variant	MODIFIER	-	-	-
rs77587903	223722500	C	7.1229	B	A	0.9657	C	0.0343	CAPN8	.	CAPN8	.	.	.	intron_variant	MODIFIER	-	-	-
rs78789927	224349097	A	7.1218	B	G	0.9657	A	0.0343	FBXO28	FBXO28	FBXO28	.	.	.	3_prime_UTR_variant	MODIFIER	-	-	-
rs74820877	223801426	T	7.1006	B	C	0.96438	T	0.03562	CAPN8	.	CAPN8	.	.	.	intron_variant	MODIFIER	-	-	-
rs74145914	223725513	A	7.0785	B	G	0.96306	A	0.03694	CAPN8	.	CAPN8	.	.	.	intron_variant	MODIFIER	-	-	-
rs115585340	223811901	G	7.0785	B	C	0.96306	G	0.03694	CAPN8	.	CAPN8	.	.	.	intron_variant	MODIFIER	-	-	-
rs28537987	223824594	G	7.0728	B	T	0.97757	A	0.02243	CAPN8	.	CAPN8	.	.	.	intron_variant	MODIFIER	-	-	-
rs200629221	223714439	G	7.0314	B	G	0.0338	A	0.9662	.	.	.	CAPN8	.	.	downstream_gene_variant	MODIFIER	-	-	-
rs6672211	224426229	A	7.0123	B	G	0.9591	A	0.0409	NVL	.	NVL	.	.	.	intron_variant	MODIFIER	-	-	-
chr1:224201476	224201476	A	6.9333	B	A	1e-05	G	0.99999	LOC100287497	.	LOC100287497	.	LOC100287497	.	downstream_gene_variant	MODIFIER	-	-	-
rs138791417	223665297	A	6.8751	B	G	0.95515	A	0.04485	.	.	.	.	.	.	intergenic_variant	MODIFIER	-	-	-
rs17163737	223303151	T	6.8575	B	G	0.91293	T	0.08707	TLR5	.	TLR5	.	.	.	intron_variant	MODIFIER	-	-	-
rs6698392	223676360	G	6.8131	B	A	0.95119	G	0.04881	.	.	.	.	.	.	intergenic_variant	MODIFIER	-	-	-
rs115836139	224579191	C	6.8069	B	T	0.94591	C	0.05409	WDR26	.	WDR26	MIR4742	.	.	intron_variant	MODIFIER	-	-	-
rs7414159	223660338	A	6.6164	B	C	0.93799	A	0.06201	.	.	.	.	.	.	intergenic_variant	MODIFIER	-	-	-
rs12138605	223665163	A	6.6164	B	G	0.93799	A	0.06201	.	.	.	.	.	.	intergenic_variant	MODIFIER	-	-	-
rs75555654	223668190	A	6.6164	B	G	0.93799	A	0.06201	.	.	.	.	.	.	intergenic_variant	MODIFIER	-	-	-
rs79290252	223670914	C	6.6164	B	G	0.93799	C	0.06201	.	.	.	.	.	.	intergenic_variant	MODIFIER	-	-	-
rs113336059	223670414	G	6.6164	B	C	0.93799	G	0.06201	.	.	.	.	.	.	intergenic_variant	MODIFIER	-	-	-
rs12141379	223664410	T	6.6164	B	C	0.93799	T	0.06201	.	.	.	.	.	.	intergenic_variant	MODIFIER	-	-	-
rs12141649	223665301	T	6.6164	B	C	0.93799	T	0.06201	.	.	.	.	.	.	intergenic_variant	MODIFIER	-	-	-
rs77841917	223664307	T	6.6164	B	C	0.93799	T	0.06201	.	.	.	.	.	.	intergenic_variant	MODIFIER	-	-	-
chr1:224689698	224689698	C	6.6047	B	C	1e-05	T	0.99999	CNIH3	.	CNIH3	.	.	.	intron_variant,non_coding_transcript_variant	MODIFIER	-	-	-
rs74148031	223670965	A	6.5789	B	C	0.93536	A	0.06464	.	.	.	.	.	.	intergenic_variant	MODIFIER	-	-	-
rs10157965	223663294	A	6.5789	B	G	0.93536	A	0.06464	.	.	.	.	.	.	intergenic_variant	MODIFIER	-	-	-
rs4453033	223674041	C	6.5789	B	G	0.93536	C	0.06464	.	.	.	.	.	.	regulatory_region_variant	MODIFIER	-	-	-
rs6661598	223674140	C	6.5789	B	T	0.93536	C	0.06464	.	.	.	.	.	.	regulatory_region_variant	MODIFIER	-	-	-
rs11261292	223662863	T	6.5789	B	C	0.93536	T	0.06464	.	.	.	.	.	.	intergenic_variant	MODIFIER	-	-	-
rs6689010	223667568	T	6.5789	B	T	0.06464	G	0.93536	.	.	.	.	.	.	intergenic_variant	MODIFIER	-	-	-
rs12140078	223656254	C	6.5727	B	T	0.93668	C	0.06332	.	.	.	.	.	.	intergenic_variant	MODIFIER	-	-	-
rs4568823	223666192	C	6.5418	B	C	0.06728	T	0.93272	.	.	.	.	.	.	intergenic_variant	MODIFIER	-	-	-
rs7531954	223666704	C	6.5418	B	C	0.06728	T	0.93272	.	.	.	.	.	.	intergenic_variant	MODIFIER	-	-	-
rs4636451	223665854	T	6.5418	B	T	0.06728	C	0.93272	.	.	.	.	.	.	intergenic_variant	MODIFIER	-	-	-
rs11261293	223664287	T	6.5418	B	T	0.06728	C	0.93272	.	.	.	.	.	.	intergenic_variant	MODIFIER	-	-	-
rs6702233	223674090	T	6.5052	B	C	0.93008	T	0.06992	.	.	.	.	.	.	regulatory_region_variant	MODIFIER	-	-	-
chr1:223706433	223706433	G	6.3731	B	G	1e-05	A	0.99999	.	.	.	CAPN8	.	.	downstream_gene_variant	MODIFIER	-	-	-
rs139307768	224064334	G	6.349	B	A	0.93536	G	0.06464	.	.	.	.	.	.	intergenic_variant	MODIFIER	-	-	-
rs12756061	223877831	A	6.3318	B	T	0.80475	A	0.19525	.	.	.	.	.	.	downstream_gene_variant	MODIFIER	-	-	-
rs1976788	224424442	A	6.3193	B	A	0.13852	G	0.86148	NVL	.	NVL	.	LOC101927164	.	intron_variant	MODIFIER	-	-	-

## Sheet: STable6a.chr1qAll
All variants by position					1000 Genomes Phase 3
SNP ID	Pos	Haplo	LOD	MODEL	A1	AF1	A2	AF2	Gene name	Exonic	Intronic	10kb left	10kb right	Promoter	CpG	CpG_shore	wgEncodeRegDnaseClustered	DNase_footprint	wgEncodeBroadHmmGm12878HMM	wgEncodeBroadHmmH1hescHMM	wgEncodeBroadHmmHepg2HMM	wgEncodeBroadHmmHmecHMM	wgEncodeBroadHmmHsmmHMM	wgEncodeBroadHmmHuvecHMM	wgEncodeBroadHmmK562HMM	wgEncodeBroadHmmNhekHMM	wgEncodeBroadHmmNhlfHMM	GERP.UCSC	Splice	FANTOM5_promoter_peaks	FANTOM5_promoter_genes	FANTOM510kb_peaks	FANTOM5_10kb_genes	nearest_TSS	nearest_FANTOM_TSS	Downstream_dist	Enhancer_Atlas	TFBSs	VEP aa change
rs2378630	223247455	A	1.5123	B	A	0.6438	T	0.3562	.	.	.	.	.	.	.	.	.	0	13_Heterochrom/lo	11_Weak_Txn	13_Heterochrom/lo	12_Repressed	12_Repressed	13_Heterochrom/lo	12_Repressed	12_Repressed	12_Repressed	-0.39	.	.	.	.	.	-300972	-300973	35293	.	.	.
chr1:223247484	223247484	G	0.043	G	A	1e-05	G	0.99999	.	.	.	.	.	.	.	.	.	0	13_Heterochrom/lo	11_Weak_Txn	13_Heterochrom/lo	12_Repressed	12_Repressed	13_Heterochrom/lo	12_Repressed	12_Repressed	12_Repressed	-0.752	.	.	.	.	.	-301001	-301002	35264	.	.	.
chr1:223248174	223248174	G	0.0196	A	G	1e-05	T	0.99999	.	.	.	.	.	.	.	.	662	0	13_Heterochrom/lo	7_Weak_Enhancer	13_Heterochrom/lo	13_Heterochrom/lo	13_Heterochrom/lo	13_Heterochrom/lo	12_Repressed	12_Repressed	12_Repressed	-2.41	.	.	.	.	.	-301691	-301692	34574	.	.	.
chr1:223248190	223248190	G	1.0157	C	G	1e-05	T	0.99999	.	.	.	.	.	.	.	.	662	0	13_Heterochrom/lo	7_Weak_Enhancer	13_Heterochrom/lo	13_Heterochrom/lo	13_Heterochrom/lo	13_Heterochrom/lo	12_Repressed	12_Repressed	12_Repressed	-2.07	.	.	.	.	.	-301707	-301708	34558	.	.	.
chr1:223248193	223248193	G	2.6759	C	G	1e-05	T	0.99999	.	.	.	.	.	.	.	.	662	0	13_Heterochrom/lo	7_Weak_Enhancer	13_Heterochrom/lo	13_Heterochrom/lo	13_Heterochrom/lo	13_Heterochrom/lo	12_Repressed	12_Repressed	12_Repressed	-3.37	.	.	.	.	.	-301710	-301711	34555	.	.	.
rs61840071	223248267	T	1.5123	B	T	0.6438	C	0.3562	.	.	.	.	.	.	.	.	718	0	13_Heterochrom/lo	7_Weak_Enhancer	13_Heterochrom/lo	13_Heterochrom/lo	13_Heterochrom/lo	13_Heterochrom/lo	12_Repressed	12_Repressed	12_Repressed	-0.19	.	.	.	.	.	-301784	-301785	34481	.	.	.
rs17701886	223248510	C	1.33	B	C	0.63984	T	0.36016	.	.	.	.	.	.	.	.	718	1	13_Heterochrom/lo	6_Weak_Enhancer	13_Heterochrom/lo	13_Heterochrom/lo	13_Heterochrom/lo	13_Heterochrom/lo	12_Repressed	12_Repressed	12_Repressed	2.89	.	.	.	.	.	-302027	-302028	34238	.	.	.
rs4405140	223250213	G	1.3362	B	G	0.6372	A	0.3628	.	.	.	.	.	.	.	.	297	0	13_Heterochrom/lo	7_Weak_Enhancer	13_Heterochrom/lo	13_Heterochrom/lo	13_Heterochrom/lo	7_Weak_Enhancer	12_Repressed	12_Repressed	12_Repressed	-0.67	.	.	.	.	.	-303730	-303731	32535	.	.	.
rs17775091	223250306	T	1.3362	B	T	0.6372	G	0.3628	.	.	.	.	.	.	.	.	297	0	13_Heterochrom/lo	7_Weak_Enhancer	13_Heterochrom/lo	13_Heterochrom/lo	13_Heterochrom/lo	7_Weak_Enhancer	12_Repressed	12_Repressed	12_Repressed	-0.526	.	.	.	.	.	-303823	-303824	32442	.	.	.
chr1:223250951	223250951	G	0.0115	P	A	1e-05	G	0.99999	.	.	.	.	.	.	.	.	622	0	13_Heterochrom/lo	11_Weak_Txn	13_Heterochrom/lo	13_Heterochrom/lo	13_Heterochrom/lo	8_Insulator	8_Insulator	12_Repressed	12_Repressed	-2.35	.	.	.	.	.	-304468	-304469	31797	.	848	.
rs28628156	223252013	C	1.3422	B	C	0.63456	A	0.36544	.	.	.	.	.	.	.	.	.	0	13_Heterochrom/lo	11_Weak_Txn	13_Heterochrom/lo	13_Heterochrom/lo	13_Heterochrom/lo	11_Weak_Txn	13_Heterochrom/lo	12_Repressed	12_Repressed	-0.818	.	.	.	.	.	-305530	-305531	30735	.	.	.
rs4134451	223253052	G	1.3362	B	G	0.6372	A	0.3628	.	.	.	.	.	.	.	.	262	0	13_Heterochrom/lo	11_Weak_Txn	12_Repressed	13_Heterochrom/lo	13_Heterochrom/lo	11_Weak_Txn	13_Heterochrom/lo	12_Repressed	12_Repressed	-2.01	.	.	.	.	.	-306569	-306570	29696	.	466	.
rs4134452	223253144	T	1.3393	B	T	0.63588	G	0.36412	.	.	.	.	.	.	.	.	262	0	13_Heterochrom/lo	11_Weak_Txn	12_Repressed	13_Heterochrom/lo	13_Heterochrom/lo	11_Weak_Txn	13_Heterochrom/lo	12_Repressed	12_Repressed	0.472	.	.	.	.	.	-306661	-306662	29604	.	466	.
rs28508342	223253338	C	1.3362	B	C	0.6372	T	0.3628	.	.	.	.	.	.	.	.	262	0	13_Heterochrom/lo	11_Weak_Txn	12_Repressed	13_Heterochrom/lo	13_Heterochrom/lo	11_Weak_Txn	13_Heterochrom/lo	12_Repressed	12_Repressed	0.696	.	.	.	.	.	-306855	-306856	29410	.	.	.
rs74145710	223253440	A	0.7315	F	A	0.99736	C	0.00264	.	.	.	.	.	.	.	.	.	0	13_Heterochrom/lo	11_Weak_Txn	12_Repressed	13_Heterochrom/lo	13_Heterochrom/lo	11_Weak_Txn	13_Heterochrom/lo	12_Repressed	12_Repressed	-1.44	.	.	.	.	.	-306957	-306958	29308	.	.	.
rs61840072	223253577	C	0.1302	G	C	0.71636	T	0.28364	.	.	.	.	.	.	.	.	.	0	13_Heterochrom/lo	11_Weak_Txn	12_Repressed	13_Heterochrom/lo	13_Heterochrom/lo	11_Weak_Txn	13_Heterochrom/lo	12_Repressed	12_Repressed	-2.66	.	.	.	.	.	-307094	-307095	29171	.	.	.
rs61840073	223253642	C	0.1304	G	C	0.7124	T	0.2876	.	.	.	.	.	.	.	.	.	0	13_Heterochrom/lo	11_Weak_Txn	12_Repressed	13_Heterochrom/lo	13_Heterochrom/lo	11_Weak_Txn	13_Heterochrom/lo	12_Repressed	12_Repressed	-3.15	.	.	.	.	.	-307159	-307160	29106	.	.	.
chr1:223254462	223254462	G	0.3749	H	G	1e-05	A	0.99999	.	.	.	.	.	.	.	.	.	0	6_Weak_Enhancer	11_Weak_Txn	2_Weak_Promoter	6_Weak_Enhancer	13_Heterochrom/lo	6_Weak_Enhancer	6_Weak_Enhancer	2_Weak_Promoter	6_Weak_Enhancer	-2.91	.	.	.	.	.	-307979	-307980	28286	.	552	.
chr1:223254468	223254468	T	0.0927	P	T	1e-05	C	0.99999	.	.	.	.	.	.	.	.	.	0	6_Weak_Enhancer	11_Weak_Txn	2_Weak_Promoter	6_Weak_Enhancer	13_Heterochrom/lo	6_Weak_Enhancer	6_Weak_Enhancer	2_Weak_Promoter	6_Weak_Enhancer	-4.11	.	.	.	.	.	-307985	-307986	28280	.	1000	.
chr1:223254480	223254480	A	0.3641	H	A	1e-05	G	0.99999	.	.	.	.	.	.	.	.	.	0	6_Weak_Enhancer	11_Weak_Txn	2_Weak_Promoter	6_Weak_Enhancer	13_Heterochrom/lo	6_Weak_Enhancer	6_Weak_Enhancer	2_Weak_Promoter	6_Weak_Enhancer	0.124	.	.	.	.	.	-307997	-307998	28268	.	1000	.
chr1:223254482	223254482	A	0.3749	H	A	1e-05	C	0.99999	.	.	.	.	.	.	.	.	.	0	6_Weak_Enhancer	11_Weak_Txn	2_Weak_Promoter	6_Weak_Enhancer	13_Heterochrom/lo	6_Weak_Enhancer	6_Weak_Enhancer	2_Weak_Promoter	6_Weak_Enhancer	-4.18	.	.	.	.	.	-307999	-308000	28266	.	1000	.
chr1:223254490	223254490	C	0.3749	H	C	1e-05	T	0.99999	.	.	.	.	.	.	.	.	.	0	6_Weak_Enhancer	11_Weak_Txn	2_Weak_Promoter	6_Weak_Enhancer	13_Heterochrom/lo	6_Weak_Enhancer	6_Weak_Enhancer	2_Weak_Promoter	6_Weak_Enhancer	2.07	.	.	.	.	.	-308007	-308008	28258	.	1000	.
chr1:223254491	223254491	G	0.0047	P	G	1e-05	A	0.99999	.	.	.	.	.	.	.	.	.	0	6_Weak_Enhancer	11_Weak_Txn	2_Weak_Promoter	6_Weak_Enhancer	13_Heterochrom/lo	6_Weak_Enhancer	6_Weak_Enhancer	2_Weak_Promoter	6_Weak_Enhancer	-3.54	.	.	.	.	.	-308008	-308009	28257	.	1000	.
chr1:223254506	223254506	T	0.0206	B	T	1e-05	A	0.99999	.	.	.	.	.	.	.	.	.	0	6_Weak_Enhancer	11_Weak_Txn	2_Weak_Promoter	6_Weak_Enhancer	13_Heterochrom/lo	6_Weak_Enhancer	6_Weak_Enhancer	2_Weak_Promoter	6_Weak_Enhancer	-0.684	.	.	.	.	.	-308023	-308024	28242	.	1000	.
rs6604997	223256222	C	0.1301	G	C	0.719	T	0.281	.	.	.	.	.	.	.	.	.	0	13_Heterochrom/lo	12_Repressed	13_Heterochrom/lo	13_Heterochrom/lo	13_Heterochrom/lo	13_Heterochrom/lo	12_Repressed	12_Repressed	12_Repressed	-2.49	.	.	.	.	.	-309739	-309740	26526	.	.	.
rs72746156	223256315	A	1.6381	B	A	0.92084	G	0.07916	.	.	.	.	.	.	.	.	.	0	13_Heterochrom/lo	12_Repressed	13_Heterochrom/lo	13_Heterochrom/lo	13_Heterochrom/lo	13_Heterochrom/lo	12_Repressed	12_Repressed	12_Repressed	-1.5	.	.	.	.	.	-309832	-309833	26433	.	.	.
rs75650684	223256484	C	1.6381	B	C	0.92084	T	0.07916	.	.	.	.	.	.	.	.	.	0	13_Heterochrom/lo	12_Repressed	13_Heterochrom/lo	13_Heterochrom/lo	13_Heterochrom/lo	13_Heterochrom/lo	12_Repressed	13_Heterochrom/lo	12_Repressed	0.568	.	.	.	.	.	-310001	-310002	26264	.	.	.
rs72746157	223256692	G	1.5177	B	G	0.98549	T	0.01451	.	.	.	.	.	.	.	.	.	0	13_Heterochrom/lo	12_Repressed	13_Heterochrom/lo	13_Heterochrom/lo	13_Heterochrom/lo	13_Heterochrom/lo	12_Repressed	13_Heterochrom/lo	12_Repressed	0.982	.	.	.	.	.	-310023	-310067	26056	.	.	.
rs191888745	223257163	C	0.0115	P	T	1e-05	C	0.99999	.	.	.	.	.	.	.	.	.	0	13_Heterochrom/lo	12_Repressed	13_Heterochrom/lo	13_Heterochrom/lo	13_Heterochrom/lo	13_Heterochrom/lo	12_Repressed	13_Heterochrom/lo	12_Repressed	0.392	.	.	.	.	.	-309552	-309596	25585	.	.	.
rs28402933	223258107	T	1.3362	B	T	0.6372	C	0.3628	.	.	.	.	.	.	.	.	125	0	13_Heterochrom/lo	12_Repressed	13_Heterochrom/lo	13_Heterochrom/lo	13_Heterochrom/lo	12_Repressed	12_Repressed	13_Heterochrom/lo	12_Repressed	-1.54	.	.	.	.	.	-308608	-308652	24641	.	.	.
rs28557250	223258628	C	1.6361	B	C	0.92216	A	0.07784	.	.	.	.	.	.	.	.	200	1	13_Heterochrom/lo	12_Repressed	13_Heterochrom/lo	13_Heterochrom/lo	12_Repressed	12_Repressed	12_Repressed	13_Heterochrom/lo	12_Repressed	-2.61	.	.	.	.	.	-308087	-308131	24120	.	.	.
rs6693367	223258887	G	0.1302	G	G	0.71768	A	0.28232	.	.	.	.	.	.	.	.	200	0	13_Heterochrom/lo	12_Repressed	13_Heterochrom/lo	13_Heterochrom/lo	12_Repressed	12_Repressed	12_Repressed	13_Heterochrom/lo	12_Repressed	-2.79	.	.	.	.	.	-307828	-307872	23861	.	.	.
rs28699036	223259202	G	1.6381	B	G	0.92084	A	0.07916	.	.	.	.	.	.	.	.	.	0	13_Heterochrom/lo	12_Repressed	13_Heterochrom/lo	13_Heterochrom/lo	12_Repressed	12_Repressed	12_Repressed	13_Heterochrom/lo	12_Repressed	0.384	.	.	.	.	.	-307513	-307557	23546	.	.	.
rs9725222	223259689	G	1.6361	B	G	0.92216	T	0.07784	.	.	.	.	.	.	.	.	.	0	13_Heterochrom/lo	12_Repressed	13_Heterochrom/lo	13_Heterochrom/lo	12_Repressed	12_Repressed	12_Repressed	13_Heterochrom/lo	12_Repressed	-1.11	.	.	.	.	.	-307026	-307070	23059	.	.	.
rs6657522	223259738	C	0.1302	G	C	0.71768	A	0.28232	.	.	.	.	.	.	.	.	.	0	13_Heterochrom/lo	12_Repressed	13_Heterochrom/lo	13_Heterochrom/lo	12_Repressed	12_Repressed	12_Repressed	13_Heterochrom/lo	12_Repressed	-0.317	.	.	.	.	.	-306977	-307021	23010	.	.	.
rs6662486	223259785	A	1.6538	B	A	0.91029	C	0.08971	.	.	.	.	.	.	.	.	.	0	13_Heterochrom/lo	11_Weak_Txn	13_Heterochrom/lo	13_Heterochrom/lo	12_Repressed	12_Repressed	12_Repressed	13_Heterochrom/lo	12_Repressed	0	.	.	.	.	.	-306930	-306974	22963	.	.	.
rs6665800	223259985	T	0.1302	G	T	0.71768	A	0.28232	.	.	.	.	.	.	.	.	.	0	13_Heterochrom/lo	11_Weak_Txn	13_Heterochrom/lo	13_Heterochrom/lo	12_Repressed	12_Repressed	12_Repressed	13_Heterochrom/lo	12_Repressed	0.158	.	.	.	.	.	-306730	-306774	22763	.	.	.
rs72746160	223262065	T	1.6519	B	T	0.91161	C	0.08839	.	.	.	.	.	.	.	.	262	0	13_Heterochrom/lo	7_Weak_Enhancer	13_Heterochrom/lo	13_Heterochrom/lo	12_Repressed	13_Heterochrom/lo	12_Repressed	12_Repressed	12_Repressed	-2.58	.	.	.	.	.	-304650	-304694	20683	.	.	.
rs72746162	223262128	A	1.5188	B	A	0.98417	G	0.01583	.	.	.	.	.	.	.	.	262	0	13_Heterochrom/lo	7_Weak_Enhancer	13_Heterochrom/lo	13_Heterochrom/lo	12_Repressed	13_Heterochrom/lo	12_Repressed	12_Repressed	12_Repressed	0.617	.	.	.	.	.	-304587	-304631	20620	.	.	.
rs61840074	223262151	A	1.9502	B	A	0.57124	C	0.42876	.	.	.	.	.	.	.	.	262	0	13_Heterochrom/lo	7_Weak_Enhancer	13_Heterochrom/lo	13_Heterochrom/lo	12_Repressed	13_Heterochrom/lo	12_Repressed	12_Repressed	12_Repressed	1.35	.	.	.	.	.	-304564	-304608	20597	.	.	.
rs72746165	223262369	G	1.6422	B	G	0.91821	A	0.08179	.	.	.	.	.	.	.	.	262	0	13_Heterochrom/lo	6_Weak_Enhancer	13_Heterochrom/lo	13_Heterochrom/lo	12_Repressed	13_Heterochrom/lo	12_Repressed	12_Repressed	12_Repressed	1.54	.	.	.	.	.	-304346	-304390	20379	.	.	.
rs6665238	223262433	C	1.1079	B	C	0.66095	T	0.33905	.	.	.	.	.	.	.	.	221	1	13_Heterochrom/lo	7_Weak_Enhancer	13_Heterochrom/lo	13_Heterochrom/lo	12_Repressed	13_Heterochrom/lo	12_Repressed	12_Repressed	12_Repressed	-0.816	.	.	.	.	.	-304282	-304326	20315	.	.	.
rs72746166	223262910	C	1.6422	B	C	0.91821	T	0.08179	.	.	.	.	.	.	.	.	.	0	13_Heterochrom/lo	7_Weak_Enhancer	13_Heterochrom/lo	13_Heterochrom/lo	12_Repressed	13_Heterochrom/lo	12_Repressed	12_Repressed	12_Repressed	-2.08	.	.	.	.	.	-303805	-303849	19838	.	.	.
rs28692657	223263153	T	1.1083	B	T	0.66359	G	0.33641	.	.	.	.	.	.	.	.	350	0	13_Heterochrom/lo	7_Weak_Enhancer	13_Heterochrom/lo	13_Heterochrom/lo	12_Repressed	13_Heterochrom/lo	12_Repressed	12_Repressed	12_Repressed	1.99	.	.	.	.	.	-303562	-303606	19595	.	.	.
rs74145725	223264738	C	0.7315	F	C	0.99736	T	0.00264	.	.	.	.	.	.	.	.	.	0	12_Repressed	13_Heterochrom/lo	13_Heterochrom/lo	13_Heterochrom/lo	13_Heterochrom/lo	12_Repressed	13_Heterochrom/lo	13_Heterochrom/lo	12_Repressed	-0.975	.	.	.	.	.	-301977	-302021	18010	.	.	.
rs61840075	223264919	C	1.1083	B	C	0.66359	A	0.33641	.	.	.	.	.	.	.	.	.	0	12_Repressed	13_Heterochrom/lo	13_Heterochrom/lo	13_Heterochrom/lo	13_Heterochrom/lo	12_Repressed	8_Insulator	13_Heterochrom/lo	12_Repressed	-0.582	.	.	.	.	.	-301796	-301840	17829	.	.	.
rs72746167	223265279	A	1.6402	B	A	0.91953	G	0.08047	.	.	.	.	.	.	.	.	.	0	12_Repressed	13_Heterochrom/lo	13_Heterochrom/lo	13_Heterochrom/lo	13_Heterochrom/lo	12_Repressed	13_Heterochrom/lo	13_Heterochrom/lo	12_Repressed	-0.97	.	.	.	.	.	-301436	-301480	17469	.	198	.
rs61840076	223265809	C	1.1079	B	C	0.66095	T	0.33905	.	.	.	.	.	.	.	.	.	0	12_Repressed	13_Heterochrom/lo	13_Heterochrom/lo	13_Heterochrom/lo	13_Heterochrom/lo	12_Repressed	13_Heterochrom/lo	13_Heterochrom/lo	12_Repressed	-1.12	.	.	.	.	.	-300906	-300950	16939	.	.	.
rs72746168	223265819	A	1.6402	B	A	0.91953	G	0.08047	.	.	.	.	.	.	.	.	.	0	12_Repressed	13_Heterochrom/lo	13_Heterochrom/lo	13_Heterochrom/lo	13_Heterochrom/lo	12_Repressed	13_Heterochrom/lo	13_Heterochrom/lo	12_Repressed	-1.51	.	.	.	.	.	-300896	-300940	16929	.	.	.
rs72746171	223266021	C	1.6402	B	C	0.91953	T	0.08047	.	.	.	.	.	.	.	.	.	0	12_Repressed	13_Heterochrom/lo	13_Heterochrom/lo	13_Heterochrom/lo	13_Heterochrom/lo	12_Repressed	13_Heterochrom/lo	13_Heterochrom/lo	12_Repressed	0.016	.	.	.	.	.	-300694	-300738	16727	.	.	.
rs61840077	223266328	T	1.1078	B	T	0.65963	C	0.34037	.	.	.	.	.	.	.	.	.	0	12_Repressed	13_Heterochrom/lo	13_Heterochrom/lo	13_Heterochrom/lo	13_Heterochrom/lo	12_Repressed	13_Heterochrom/lo	13_Heterochrom/lo	12_Repressed	-0.501	.	.	.	.	.	-300387	-300431	16420	.	.	.
rs7365725	223266932	G	1.1079	B	G	0.66095	C	0.33905	.	.	.	.	.	.	.	.	.	0	12_Repressed	13_Heterochrom/lo	13_Heterochrom/lo	13_Heterochrom/lo	12_Repressed	12_Repressed	13_Heterochrom/lo	13_Heterochrom/lo	12_Repressed	-0.301	.	.	.	.	.	-299783	-299827	15816	.	.	.
rs67884368	223268119	T	1.6462	B	T	0.91557	C	0.08443	.	.	.	.	.	.	.	.	.	0	12_Repressed	13_Heterochrom/lo	13_Heterochrom/lo	13_Heterochrom/lo	12_Repressed	12_Repressed	13_Heterochrom/lo	13_Heterochrom/lo	12_Repressed	0.122	.	.	.	.	.	-298596	-298640	14629	.	.	.
rs28516626	223268528	G	1.1083	B	G	0.66359	C	0.33641	.	.	.	.	.	.	.	.	.	0	13_Heterochrom/lo	13_Heterochrom/lo	13_Heterochrom/lo	13_Heterochrom/lo	12_Repressed	12_Repressed	13_Heterochrom/lo	13_Heterochrom/lo	12_Repressed	0.158	.	.	.	.	.	-298187	-298231	14220	.	.	.
rs28375470	223269161	T	1.6402	B	T	0.91953	C	0.08047	.	.	.	.	.	.	.	.	.	0	13_Heterochrom/lo	13_Heterochrom/lo	13_Heterochrom/lo	13_Heterochrom/lo	13_Heterochrom/lo	12_Repressed	13_Heterochrom/lo	13_Heterochrom/lo	12_Repressed	0.149	.	.	.	.	.	-297554	-297598	13587	.	.	.
rs116771743	223269211	C	1.4957	B	T	1e-05	C	0.99999	.	.	.	.	.	.	.	.	.	0	13_Heterochrom/lo	13_Heterochrom/lo	13_Heterochrom/lo	13_Heterochrom/lo	13_Heterochrom/lo	12_Repressed	13_Heterochrom/lo	13_Heterochrom/lo	12_Repressed	-0.298	.	.	.	.	.	-297504	-297548	13537	.	.	.
rs28460738	223269291	A	2.1266	B	A	0.5752	G	0.4248	.	.	.	.	.	.	.	.	.	0	13_Heterochrom/lo	13_Heterochrom/lo	13_Heterochrom/lo	13_Heterochrom/lo	13_Heterochrom/lo	12_Repressed	13_Heterochrom/lo	13_Heterochrom/lo	12_Repressed	0.149	.	.	.	.	.	-297424	-297468	13457	.	310	.
rs61840078	223269618	A	2.1266	B	A	0.5752	C	0.4248	.	.	.	.	.	.	.	.	.	0	13_Heterochrom/lo	13_Heterochrom/lo	13_Heterochrom/lo	13_Heterochrom/lo	13_Heterochrom/lo	13_Heterochrom/lo	13_Heterochrom/lo	13_Heterochrom/lo	12_Repressed	0.158	.	.	.	.	.	-297097	-297141	13130	.	.	.
rs67762955	223269646	T	1.1078	B	T	0.65963	G	0.34037	.	.	.	.	.	.	.	.	.	0	13_Heterochrom/lo	13_Heterochrom/lo	13_Heterochrom/lo	13_Heterochrom/lo	13_Heterochrom/lo	13_Heterochrom/lo	13_Heterochrom/lo	13_Heterochrom/lo	12_Repressed	0.158	.	.	.	.	.	-297069	-297113	13102	.	.	.
rs192527445	223269916	T	0.0115	P	C	1e-05	T	0.99999	.	.	.	.	.	.	.	.	.	0	13_Heterochrom/lo	13_Heterochrom/lo	13_Heterochrom/lo	13_Heterochrom/lo	13_Heterochrom/lo	13_Heterochrom/lo	13_Heterochrom/lo	13_Heterochrom/lo	12_Repressed	0.158	.	.	.	.	.	-296799	-296843	12832	.	.	.
rs7415320	223269991	T	1.1078	B	T	0.65963	C	0.34037	.	.	.	.	.	.	.	.	.	0	13_Heterochrom/lo	13_Heterochrom/lo	13_Heterochrom/lo	13_Heterochrom/lo	13_Heterochrom/lo	13_Heterochrom/lo	13_Heterochrom/lo	13_Heterochrom/lo	12_Repressed	0.158	.	.	.	.	.	-296724	-296768	12757	.	.	.
rs7413993	223270283	C	1.1082	B	C	0.66227	T	0.33773	.	.	.	.	.	.	.	.	.	0	13_Heterochrom/lo	13_Heterochrom/lo	13_Heterochrom/lo	13_Heterochrom/lo	13_Heterochrom/lo	13_Heterochrom/lo	13_Heterochrom/lo	13_Heterochrom/lo	12_Repressed	0.158	.	.	.	.	.	-296432	-296476	12465	.	.	.
rs28433853	223270487	G	1.6402	B	G	0.91953	A	0.08047	.	.	.	.	.	.	.	.	.	0	13_Heterochrom/lo	13_Heterochrom/lo	13_Heterochrom/lo	13_Heterochrom/lo	13_Heterochrom/lo	13_Heterochrom/lo	13_Heterochrom/lo	13_Heterochrom/lo	12_Repressed	0.819	.	.	.	.	.	-296228	-296272	12261	.	.	.
rs28470412	223271000	G	1.1079	B	G	0.66095	A	0.33905	.	.	.	.	.	.	.	.	.	0	13_Heterochrom/lo	13_Heterochrom/lo	13_Heterochrom/lo	13_Heterochrom/lo	13_Heterochrom/lo	13_Heterochrom/lo	13_Heterochrom/lo	13_Heterochrom/lo	12_Repressed	-1.02	.	.	.	.	.	-295715	-295759	11748	.	.	.
rs74145726	223271134	C	0.7315	F	C	0.99736	T	0.00264	.	.	.	.	.	.	.	.	165	0	13_Heterochrom/lo	13_Heterochrom/lo	13_Heterochrom/lo	13_Heterochrom/lo	13_Heterochrom/lo	13_Heterochrom/lo	13_Heterochrom/lo	13_Heterochrom/lo	12_Repressed	0.25	.	.	.	.	.	-295581	-295625	11614	.	.	.
rs28411712	223271442	C	1.1078	B	C	0.65963	G	0.34037	.	.	.	.	.	.	.	.	.	0	13_Heterochrom/lo	13_Heterochrom/lo	13_Heterochrom/lo	13_Heterochrom/lo	13_Heterochrom/lo	13_Heterochrom/lo	13_Heterochrom/lo	13_Heterochrom/lo	12_Repressed	-2.01	.	.	.	.	.	-295273	-295317	11306	.	.	.
rs28499047	223271592	T	2.1225	B	T	0.57784	C	0.42216	.	.	.	.	.	.	.	.	.	0	13_Heterochrom/lo	13_Heterochrom/lo	13_Heterochrom/lo	13_Heterochrom/lo	13_Heterochrom/lo	13_Heterochrom/lo	13_Heterochrom/lo	13_Heterochrom/lo	12_Repressed	-2.38	.	.	.	.	.	-295123	-295167	11156	.	.	.
rs28368761	223271665	T	1.1078	B	T	0.65963	G	0.34037	.	.	.	.	.	.	.	.	.	0	13_Heterochrom/lo	13_Heterochrom/lo	13_Heterochrom/lo	13_Heterochrom/lo	13_Heterochrom/lo	13_Heterochrom/lo	13_Heterochrom/lo	13_Heterochrom/lo	12_Repressed	-2.08	.	.	.	.	.	-295050	-295094	11083	.	.	.
rs7365624	223272017	G	1.1078	B	G	0.65963	A	0.34037	.	.	.	.	.	.	.	.	.	0	13_Heterochrom/lo	13_Heterochrom/lo	13_Heterochrom/lo	13_Heterochrom/lo	13_Heterochrom/lo	13_Heterochrom/lo	13_Heterochrom/lo	13_Heterochrom/lo	12_Repressed	-1.65	.	.	.	.	.	-294698	-294742	10731	.	.	.
rs7366469	223272031	C	1.1079	B	C	0.66095	A	0.33905	.	.	.	.	.	.	.	.	.	0	13_Heterochrom/lo	13_Heterochrom/lo	13_Heterochrom/lo	13_Heterochrom/lo	13_Heterochrom/lo	13_Heterochrom/lo	13_Heterochrom/lo	13_Heterochrom/lo	12_Repressed	-2.73	.	.	.	.	.	-294684	-294728	10717	.	.	.
rs2110582	223272919	C	1.1083	B	C	0.66359	T	0.33641	.	.	.	TLR5	.	.	.	.	.	0	13_Heterochrom/lo	13_Heterochrom/lo	13_Heterochrom/lo	13_Heterochrom/lo	13_Heterochrom/lo	13_Heterochrom/lo	13_Heterochrom/lo	13_Heterochrom/lo	12_Repressed	0.158	.	.	.	.	.	-293796	-293840	9829	.	.	.
rs2353480	223273030	C	1.1078	B	C	0.65963	T	0.34037	.	.	.	TLR5	.	.	.	.	.	0	13_Heterochrom/lo	13_Heterochrom/lo	13_Heterochrom/lo	13_Heterochrom/lo	13_Heterochrom/lo	13_Heterochrom/lo	13_Heterochrom/lo	13_Heterochrom/lo	12_Repressed	0.158	.	.	.	.	.	-293685	-293729	9718	.	.	.
rs7414121	223273405	G	1.1083	B	G	0.66359	A	0.33641	.	.	.	TLR5	.	.	.	.	.	0	13_Heterochrom/lo	13_Heterochrom/lo	13_Heterochrom/lo	13_Heterochrom/lo	13_Heterochrom/lo	13_Heterochrom/lo	13_Heterochrom/lo	13_Heterochrom/lo	12_Repressed	0.158	.	.	.	.	.	-293310	-293354	9343	.	.	.
rs35737021	223273813	C	0.6053	C	T	0.20053	C	0.79947	.	.	.	TLR5	.	.	.	.	.	0	13_Heterochrom/lo	13_Heterochrom/lo	13_Heterochrom/lo	13_Heterochrom/lo	13_Heterochrom/lo	13_Heterochrom/lo	13_Heterochrom/lo	12_Repressed	12_Repressed	0.118	.	.	.	.	.	-292902	-292946	8935	.	.	.
rs61840135	223274168	T	1.1076	B	T	0.65831	C	0.34169	.	.	.	TLR5	.	.	.	.	.	0	13_Heterochrom/lo	13_Heterochrom/lo	13_Heterochrom/lo	13_Heterochrom/lo	13_Heterochrom/lo	13_Heterochrom/lo	13_Heterochrom/lo	13_Heterochrom/lo	12_Repressed	-0.237	.	.	.	.	.	-292547	-292591	8580	.	.	.
rs34270714	223274801	G	1.1074	B	G	0.65699	A	0.34301	.	.	.	TLR5	.	.	.	.	.	0	13_Heterochrom/lo	13_Heterochrom/lo	13_Heterochrom/lo	13_Heterochrom/lo	13_Heterochrom/lo	13_Heterochrom/lo	13_Heterochrom/lo	13_Heterochrom/lo	12_Repressed	0.158	.	.	.	.	.	-291914	-291958	7947	.	.	.
rs61840136	223275202	G	1.1078	B	G	0.65963	A	0.34037	.	.	.	TLR5	.	.	.	.	.	0	13_Heterochrom/lo	13_Heterochrom/lo	13_Heterochrom/lo	13_Heterochrom/lo	13_Heterochrom/lo	13_Heterochrom/lo	13_Heterochrom/lo	13_Heterochrom/lo	12_Repressed	-0.28	.	.	.	.	.	-291513	-291557	7546	.	.	.
rs61840137	223276028	G	1.9433	B	G	0.60158	A	0.39842	.	.	.	TLR5	.	.	.	.	.	0	13_Heterochrom/lo	13_Heterochrom/lo	13_Heterochrom/lo	13_Heterochrom/lo	13_Heterochrom/lo	4_Strong_Enhancer	13_Heterochrom/lo	12_Repressed	12_Repressed	1.53	.	.	.	.	.	-290687	-290731	6720	.	.	.
rs61840138	223276241	T	1.9484	B	T	0.59631	C	0.40369	.	.	.	TLR5	.	.	.	.	183	0	13_Heterochrom/lo	13_Heterochrom/lo	13_Heterochrom/lo	13_Heterochrom/lo	13_Heterochrom/lo	4_Strong_Enhancer	13_Heterochrom/lo	12_Repressed	12_Repressed	-2.77	.	.	.	.	.	-290474	-290518	6507	.	.	.
rs35251562	223276713	G	1.9484	B	G	0.59631	A	0.40369	.	.	.	TLR5	.	.	.	.	1000	1	13_Heterochrom/lo	13_Heterochrom/lo	13_Heterochrom/lo	13_Heterochrom/lo	13_Heterochrom/lo	4_Strong_Enhancer	13_Heterochrom/lo	7_Weak_Enhancer	12_Repressed	-0.921	.	.	.	.	.	-290002	-290046	6035	.	1000	.
rs28880136	223278357	C	2.392	C	T	0.57784	C	0.42216	.	.	.	TLR5	.	.	.	.	.	0	13_Heterochrom/lo	13_Heterochrom/lo	13_Heterochrom/lo	13_Heterochrom/lo	13_Heterochrom/lo	11_Weak_Txn	13_Heterochrom/lo	13_Heterochrom/lo	12_Repressed	-3.92	.	.	.	.	.	-288358	-288402	4391	.	.	.
rs10443638	223278742	C	2.3943	C	T	0.57916	C	0.42084	.	.	.	TLR5	.	.	.	.	.	0	13_Heterochrom/lo	13_Heterochrom/lo	13_Heterochrom/lo	13_Heterochrom/lo	13_Heterochrom/lo	11_Weak_Txn	13_Heterochrom/lo	13_Heterochrom/lo	12_Repressed	0.235	.	.	.	.	.	-287973	-288017	4006	.	.	.
rs7547359	223279199	C	2.39	C	T	0.57652	C	0.42348	.	.	.	TLR5	.	.	.	.	.	0	13_Heterochrom/lo	13_Heterochrom/lo	13_Heterochrom/lo	13_Heterochrom/lo	13_Heterochrom/lo	11_Weak_Txn	13_Heterochrom/lo	13_Heterochrom/lo	12_Repressed	0.235	.	.	.	.	.	-287516	-287560	3549	.	.	.
rs61840140	223279497	G	2.3943	C	A	0.57916	G	0.42084	.	.	.	TLR5	.	.	.	.	.	0	13_Heterochrom/lo	13_Heterochrom/lo	13_Heterochrom/lo	13_Heterochrom/lo	13_Heterochrom/lo	11_Weak_Txn	13_Heterochrom/lo	13_Heterochrom/lo	12_Repressed	-3.47	.	.	.	.	.	-287218	-287262	3251	.	.	.
rs61840141	223279568	C	2.3943	C	G	0.57916	C	0.42084	.	.	.	TLR5	.	.	.	.	.	0	13_Heterochrom/lo	13_Heterochrom/lo	13_Heterochrom/lo	13_Heterochrom/lo	13_Heterochrom/lo	11_Weak_Txn	13_Heterochrom/lo	13_Heterochrom/lo	12_Repressed	-2.92	.	.	.	.	.	-287147	-287191	3180	.	.	.
rs61840142	223279624	A	2.3943	C	T	0.57916	A	0.42084	.	.	.	TLR5	.	.	.	.	.	0	13_Heterochrom/lo	13_Heterochrom/lo	13_Heterochrom/lo	13_Heterochrom/lo	13_Heterochrom/lo	11_Weak_Txn	13_Heterochrom/lo	13_Heterochrom/lo	12_Repressed	-2.91	.	.	.	.	.	-287091	-287135	3124	.	.	.
rs12729658	223280387	G	2.3943	C	A	0.57916	G	0.42084	.	.	.	TLR5	.	.	.	.	865	6	13_Heterochrom/lo	13_Heterochrom/lo	13_Heterochrom/lo	13_Heterochrom/lo	13_Heterochrom/lo	7_Weak_Enhancer	13_Heterochrom/lo	13_Heterochrom/lo	12_Repressed	-1.43	.	.	.	.	.	-286328	-286372	2361	.	.	.
rs12748315	223280403	A	2.3943	C	C	0.57916	A	0.42084	.	.	.	TLR5	.	.	.	.	865	11	13_Heterochrom/lo	13_Heterochrom/lo	13_Heterochrom/lo	13_Heterochrom/lo	13_Heterochrom/lo	7_Weak_Enhancer	13_Heterochrom/lo	13_Heterochrom/lo	12_Repressed	-2.8	.	.	.	.	.	-286312	-286356	2345	.	275	.
rs28522106	223280543	T	2.3943	C	A	0.57916	T	0.42084	.	.	.	TLR5	.	.	.	.	865	1	13_Heterochrom/lo	13_Heterochrom/lo	13_Heterochrom/lo	13_Heterochrom/lo	13_Heterochrom/lo	7_Weak_Enhancer	13_Heterochrom/lo	13_Heterochrom/lo	12_Repressed	1.14	.	.	.	.	.	-286172	-286216	2205	.	275	.
rs10443639	223280567	G	2.3943	C	A	0.57916	G	0.42084	.	.	.	TLR5	.	.	.	.	865	2	13_Heterochrom/lo	13_Heterochrom/lo	13_Heterochrom/lo	13_Heterochrom/lo	13_Heterochrom/lo	7_Weak_Enhancer	13_Heterochrom/lo	13_Heterochrom/lo	12_Repressed	0.763	.	.	.	.	.	-286148	-286192	2181	.	275	.
rs10443640	223280703	G	2.3943	C	A	0.57916	G	0.42084	.	.	.	TLR5	.	.	.	.	182	0	13_Heterochrom/lo	13_Heterochrom/lo	13_Heterochrom/lo	13_Heterochrom/lo	13_Heterochrom/lo	7_Weak_Enhancer	13_Heterochrom/lo	13_Heterochrom/lo	12_Repressed	0.218	.	.	.	.	.	-286012	-286056	2045	.	.	.
rs28594689	223280899	T	2.3965	C	C	0.58047	T	0.41953	.	.	.	TLR5	.	.	.	.	.	0	13_Heterochrom/lo	13_Heterochrom/lo	13_Heterochrom/lo	13_Heterochrom/lo	13_Heterochrom/lo	11_Weak_Txn	13_Heterochrom/lo	13_Heterochrom/lo	12_Repressed	-1.99	.	.	.	.	.	-285816	-285860	1849	.	.	.
rs10443637	223280948	G	2.392	C	A	0.57784	G	0.42216	.	.	.	TLR5	.	.	.	.	.	0	13_Heterochrom/lo	13_Heterochrom/lo	13_Heterochrom/lo	13_Heterochrom/lo	13_Heterochrom/lo	11_Weak_Txn	13_Heterochrom/lo	13_Heterochrom/lo	12_Repressed	-1.78	.	.	.	.	.	-285767	-285811	1800	.	.	.
rs28575203	223280990	A	1.6225	B	G	0.63588	A	0.36412	.	.	.	TLR5	.	.	.	.	.	0	13_Heterochrom/lo	13_Heterochrom/lo	13_Heterochrom/lo	13_Heterochrom/lo	13_Heterochrom/lo	11_Weak_Txn	13_Heterochrom/lo	13_Heterochrom/lo	12_Repressed	-4.36	.	.	.	.	.	-285725	-285769	1758	.	.	.
rs10443641	223281030	A	1.5531	B	A	0.94459	T	0.05541	.	.	.	TLR5	.	.	.	.	.	0	13_Heterochrom/lo	13_Heterochrom/lo	13_Heterochrom/lo	13_Heterochrom/lo	13_Heterochrom/lo	11_Weak_Txn	13_Heterochrom/lo	13_Heterochrom/lo	12_Repressed	-0.84	.	.	.	.	.	-285685	-285729	1718	.	.	.
rs28691199	223281169	G	2.4009	C	A	0.58311	G	0.41689	.	.	.	TLR5	.	.	.	.	.	0	13_Heterochrom/lo	13_Heterochrom/lo	13_Heterochrom/lo	13_Heterochrom/lo	13_Heterochrom/lo	11_Weak_Txn	13_Heterochrom/lo	13_Heterochrom/lo	12_Repressed	-0.169	.	.	.	.	.	-285546	-285590	1579	.	.	.
rs28477905	223281174	T	1.6544	B	C	0.64248	T	0.35752	.	.	.	TLR5	.	.	.	.	.	0	13_Heterochrom/lo	13_Heterochrom/lo	13_Heterochrom/lo	13_Heterochrom/lo	13_Heterochrom/lo	11_Weak_Txn	13_Heterochrom/lo	13_Heterochrom/lo	12_Repressed	-1.39	.	.	.	.	.	-285541	-285585	1574	.	.	.
rs4661280	223281709	A	2.4075	C	C	0.58707	A	0.41293	.	.	.	TLR5	.	.	.	.	.	0	13_Heterochrom/lo	13_Heterochrom/lo	13_Heterochrom/lo	13_Heterochrom/lo	13_Heterochrom/lo	11_Weak_Txn	12_Repressed	13_Heterochrom/lo	12_Repressed	-1.33	.	.	.	.	.	-285006	-285050	1039	.	.	.
rs4661281	223281710	T	2.4075	C	C	0.58707	T	0.41293	.	.	.	TLR5	.	.	.	.	.	0	13_Heterochrom/lo	13_Heterochrom/lo	13_Heterochrom/lo	13_Heterochrom/lo	13_Heterochrom/lo	11_Weak_Txn	12_Repressed	13_Heterochrom/lo	12_Repressed	-1.86	.	.	.	.	.	-285005	-285049	1038	.	.	.
rs4661282	223281740	C	2.3965	C	T	0.58047	C	0.41953	.	.	.	TLR5	.	.	.	.	.	0	13_Heterochrom/lo	13_Heterochrom/lo	13_Heterochrom/lo	13_Heterochrom/lo	13_Heterochrom/lo	11_Weak_Txn	12_Repressed	13_Heterochrom/lo	12_Repressed	2.42	.	.	.	.	.	-284975	-285019	1008	.	.	.
rs3795742	223282036	G	2.3987	C	A	0.58179	G	0.41821	.	.	.	TLR5	.	.	.	.	.	0	13_Heterochrom/lo	13_Heterochrom/lo	13_Heterochrom/lo	13_Heterochrom/lo	13_Heterochrom/lo	7_Weak_Enhancer	12_Repressed	13_Heterochrom/lo	12_Repressed	0.964	.	.	.	.	.	-284679	-284723	712	.	.	.
rs3795743	223282150	A	1.9511	B	A	0.59367	G	0.40633	.	.	.	TLR5	.	.	.	.	.	0	13_Heterochrom/lo	13_Heterochrom/lo	13_Heterochrom/lo	13_Heterochrom/lo	13_Heterochrom/lo	7_Weak_Enhancer	12_Repressed	13_Heterochrom/lo	12_Repressed	-4.33	.	.	.	.	.	-284565	-284609	598	.	.	.
rs72748457	223282492	C	1.5577	B	T	1e-05	C	0.99999	.	.	.	TLR5	.	.	.	.	.	0	13_Heterochrom/lo	13_Heterochrom/lo	13_Heterochrom/lo	13_Heterochrom/lo	12_Repressed	7_Weak_Enhancer	12_Repressed	13_Heterochrom/lo	12_Repressed	1.46	.	.	.	.	.	-284223	-284267	256	.	.	.
rs45508499	223282816	G	0.6893	B	A	1e-05	G	0.99999	TLR5	TLR5	TLR5	.	.	.	.	.	.	0	13_Heterochrom/lo	13_Heterochrom/lo	7_Weak_Enhancer	7_Weak_Enhancer	12_Repressed	5_Strong_Enhancer	12_Repressed	13_Heterochrom/lo	12_Repressed	1.9	.	.	.	.	.	0	-283943	0	.	280	.
rs1861172	223283234	T	1.9511	B	T	0.59367	C	0.40633	TLR5	TLR5	TLR5	.	.	.	.	.	763	4	13_Heterochrom/lo	13_Heterochrom/lo	6_Weak_Enhancer	7_Weak_Enhancer	12_Repressed	5_Strong_Enhancer	7_Weak_Enhancer	7_Weak_Enhancer	12_Repressed	2.05	.	.	.	.	.	0	-283525	0	.	1000	.
chr1:223283703	223283703	A	0.1659	F	G	1e-05	A	0.99999	TLR5	TLR5	TLR5	.	.	.	.	.	.	0	13_Heterochrom/lo	13_Heterochrom/lo	7_Weak_Enhancer	13_Heterochrom/lo	12_Repressed	5_Strong_Enhancer	12_Repressed	12_Repressed	12_Repressed	-1.24	.	.	.	.	.	0	-283056	0	.	.	.
rs1053954	223283851	T	0.0603	P	T	0.89578	C	0.10422	TLR5	TLR5	TLR5	.	.	.	.	.	.	0	13_Heterochrom/lo	13_Heterochrom/lo	7_Weak_Enhancer	13_Heterochrom/lo	12_Repressed	7_Weak_Enhancer	12_Repressed	12_Repressed	12_Repressed	0.694	.	.	.	.	.	0	-282908	0	.	.	K
rs5744174	223284528	A	1.9498	B	A	0.59499	G	0.40501	TLR5	TLR5	TLR5	.	.	.	.	.	184	0	12_Repressed	13_Heterochrom/lo	13_Heterochrom/lo	13_Heterochrom/lo	12_Repressed	11_Weak_Txn	12_Repressed	12_Repressed	12_Repressed	-11.2	.	.	.	.	.	0	-282231	0	.	.	F/L
rs2072493	223284599	T	1.0155	F	T	0.82982	C	0.17018	TLR5	TLR5	TLR5	.	.	.	.	.	.	0	12_Repressed	13_Heterochrom/lo	13_Heterochrom/lo	13_Heterochrom/lo	12_Repressed	11_Weak_Txn	12_Repressed	12_Repressed	12_Repressed	-10	.	.	.	.	.	0	-282160	0	.	.	N/S
rs5744168	223285200	G	1.5531	B	G	0.94459	A	0.05541	TLR5	TLR5	TLR5	.	.	.	.	.	.	0	12_Repressed	13_Heterochrom/lo	13_Heterochrom/lo	13_Heterochrom/lo	13_Heterochrom/lo	11_Weak_Txn	12_Repressed	13_Heterochrom/lo	12_Repressed	4.67	.	.	.	.	.	0	-281559	0	.	.	R/*
rs45528236	223285833	G	1.5531	B	G	0.94459	T	0.05541	TLR5	TLR5	TLR5	.	.	.	.	.	.	0	12_Repressed	13_Heterochrom/lo	13_Heterochrom/lo	13_Heterochrom/lo	13_Heterochrom/lo	11_Weak_Txn	12_Repressed	13_Heterochrom/lo	12_Repressed	2.01	.	.	.	.	.	0	-280926	0	.	.	Q/K
rs764535	223286129	G	0.6284	C	G	0.9934	A	0.0066	TLR5	TLR5	TLR5	.	.	.	.	.	150	0	13_Heterochrom/lo	13_Heterochrom/lo	13_Heterochrom/lo	13_Heterochrom/lo	13_Heterochrom/lo	11_Weak_Txn	12_Repressed	13_Heterochrom/lo	12_Repressed	3.1	.	.	.	.	.	0	-280630	0	.	.	T/I
rs1773727	223286551	A	1.9498	B	A	0.59499	C	0.40501	TLR5	.	TLR5	.	.	.	.	.	.	0	13_Heterochrom/lo	13_Heterochrom/lo	13_Heterochrom/lo	13_Heterochrom/lo	13_Heterochrom/lo	11_Weak_Txn	12_Repressed	13_Heterochrom/lo	12_Repressed	-0.726	.	.	.	.	.	0	-280208	0	.	.	.
rs1773729	223286561	T	1.9498	B	T	0.59499	G	0.40501	TLR5	.	TLR5	.	.	.	.	.	.	0	13_Heterochrom/lo	13_Heterochrom/lo	13_Heterochrom/lo	13_Heterochrom/lo	13_Heterochrom/lo	11_Weak_Txn	12_Repressed	13_Heterochrom/lo	12_Repressed	0.534	.	.	.	.	.	0	-280198	0	.	.	.
rs1640843	223286643	G	1.1076	B	G	0.65831	A	0.34169	TLR5	.	TLR5	.	.	.	.	.	.	0	13_Heterochrom/lo	13_Heterochrom/lo	13_Heterochrom/lo	13_Heterochrom/lo	13_Heterochrom/lo	11_Weak_Txn	12_Repressed	13_Heterochrom/lo	12_Repressed	0.521	.	.	.	.	.	0	-280116	0	.	.	.
rs877327	223287012	T	1.9563	B	T	0.58839	C	0.41161	TLR5	.	TLR5	.	.	.	.	.	.	0	13_Heterochrom/lo	13_Heterochrom/lo	13_Heterochrom/lo	13_Heterochrom/lo	13_Heterochrom/lo	11_Weak_Txn	12_Repressed	13_Heterochrom/lo	12_Repressed	-0.47	.	.	.	.	.	0	-279747	0	.	.	.
rs887947	223287133	C	1.9523	B	C	0.59235	G	0.40765	TLR5	.	TLR5	.	.	.	.	.	.	0	13_Heterochrom/lo	13_Heterochrom/lo	13_Heterochrom/lo	13_Heterochrom/lo	13_Heterochrom/lo	11_Weak_Txn	12_Repressed	13_Heterochrom/lo	12_Repressed	-5.17	.	.	.	.	.	0	-279626	0	.	.	.
rs1773714	223287525	A	1.9498	B	A	0.59499	G	0.40501	TLR5	.	TLR5	.	.	.	.	.	.	0	13_Heterochrom/lo	13_Heterochrom/lo	13_Heterochrom/lo	13_Heterochrom/lo	13_Heterochrom/lo	7_Weak_Enhancer	12_Repressed	13_Heterochrom/lo	12_Repressed	0.116	.	.	.	.	.	0	-279234	0	.	.	.
rs1773718	223287681	C	1.9498	B	C	0.59499	T	0.40501	TLR5	.	TLR5	.	.	.	.	.	.	0	13_Heterochrom/lo	13_Heterochrom/lo	13_Heterochrom/lo	13_Heterochrom/lo	13_Heterochrom/lo	7_Weak_Enhancer	12_Repressed	13_Heterochrom/lo	12_Repressed	-3.58	.	.	.	.	.	0	-279078	0	.	.	.
rs1640842	223287913	C	1.938	B	C	0.60686	A	0.39314	TLR5	.	TLR5	.	.	.	.	.	.	0	13_Heterochrom/lo	13_Heterochrom/lo	13_Heterochrom/lo	13_Heterochrom/lo	13_Heterochrom/lo	7_Weak_Enhancer	12_Repressed	13_Heterochrom/lo	12_Repressed	-1.09	.	.	.	.	.	0	-278846	0	.	.	.
rs1773726	223287914	G	1.9394	B	G	0.60554	A	0.39446	TLR5	.	TLR5	.	.	.	.	.	.	0	13_Heterochrom/lo	13_Heterochrom/lo	13_Heterochrom/lo	13_Heterochrom/lo	13_Heterochrom/lo	7_Weak_Enhancer	12_Repressed	13_Heterochrom/lo	12_Repressed	-0.49	.	.	.	.	.	0	-278845	0	.	.	.
rs145800967	223288297	C	0.0183	P	C	0.98549	T	0.01451	TLR5	.	TLR5	.	.	.	.	.	662	2	13_Heterochrom/lo	13_Heterochrom/lo	13_Heterochrom/lo	13_Heterochrom/lo	13_Heterochrom/lo	4_Strong_Enhancer	12_Repressed	13_Heterochrom/lo	13_Heterochrom/lo	-2.48	.	.	.	.	.	0	-278462	0	.	146	.
rs1640840	223288311	G	1.9498	B	A	0.40501	G	0.59499	TLR5	.	TLR5	.	.	.	.	.	662	2	13_Heterochrom/lo	13_Heterochrom/lo	13_Heterochrom/lo	13_Heterochrom/lo	13_Heterochrom/lo	4_Strong_Enhancer	12_Repressed	13_Heterochrom/lo	13_Heterochrom/lo	-0.835	.	.	.	.	.	0	-278448	0	.	146	.
rs111322501	223288807	G	1.5301	B	G	0.97098	A	0.02902	TLR5	.	TLR5	.	.	.	.	.	.	1	13_Heterochrom/lo	13_Heterochrom/lo	13_Heterochrom/lo	13_Heterochrom/lo	13_Heterochrom/lo	7_Weak_Enhancer	12_Repressed	13_Heterochrom/lo	13_Heterochrom/lo	0.225	.	.	.	.	.	0	-277952	0	.	.	.
rs34253986	223288838	T	1.9537	B	C	0.40897	T	0.59103	TLR5	.	TLR5	.	.	.	.	.	.	1	13_Heterochrom/lo	13_Heterochrom/lo	13_Heterochrom/lo	13_Heterochrom/lo	13_Heterochrom/lo	7_Weak_Enhancer	12_Repressed	13_Heterochrom/lo	13_Heterochrom/lo	0.225	.	.	.	.	.	0	-277921	0	.	.	.
rs2487833	223289021	T	1.9498	B	C	0.40501	T	0.59499	TLR5	.	TLR5	.	.	.	.	.	.	0	13_Heterochrom/lo	13_Heterochrom/lo	13_Heterochrom/lo	13_Heterochrom/lo	13_Heterochrom/lo	7_Weak_Enhancer	12_Repressed	13_Heterochrom/lo	13_Heterochrom/lo	0.418	.	.	.	.	.	0	-277738	0	.	.	.
rs851139	223289347	C	1.1046	B	T	0.37599	C	0.62401	TLR5	.	TLR5	.	.	.	.	.	.	0	13_Heterochrom/lo	13_Heterochrom/lo	13_Heterochrom/lo	13_Heterochrom/lo	13_Heterochrom/lo	11_Weak_Txn	12_Repressed	13_Heterochrom/lo	13_Heterochrom/lo	-0.702	.	.	.	.	.	0	-277412	0	.	.	.
rs851138	223289373	A	1.9484	B	C	0.40369	A	0.59631	TLR5	.	TLR5	.	.	.	.	.	.	0	13_Heterochrom/lo	13_Heterochrom/lo	13_Heterochrom/lo	13_Heterochrom/lo	13_Heterochrom/lo	11_Weak_Txn	12_Repressed	13_Heterochrom/lo	13_Heterochrom/lo	-0.702	.	.	.	.	.	0	-277386	0	.	.	.
rs851137	223289608	G	1.9498	B	A	0.40501	G	0.59499	TLR5	.	TLR5	.	.	.	.	.	.	0	13_Heterochrom/lo	13_Heterochrom/lo	13_Heterochrom/lo	13_Heterochrom/lo	13_Heterochrom/lo	11_Weak_Txn	13_Heterochrom/lo	13_Heterochrom/lo	8_Insulator	0	.	.	.	.	.	0	-277151	0	.	.	.
rs111446844	223289631	C	0.6983	B	C	0.83773	T	0.16227	TLR5	.	TLR5	.	.	.	.	.	.	0	13_Heterochrom/lo	13_Heterochrom/lo	13_Heterochrom/lo	13_Heterochrom/lo	13_Heterochrom/lo	11_Weak_Txn	13_Heterochrom/lo	13_Heterochrom/lo	8_Insulator	0	.	.	.	.	.	0	-277128	0	.	.	.
rs851136	223289637	T	1.1046	B	C	0.37599	T	0.62401	TLR5	.	TLR5	.	.	.	.	.	.	0	13_Heterochrom/lo	13_Heterochrom/lo	13_Heterochrom/lo	13_Heterochrom/lo	13_Heterochrom/lo	11_Weak_Txn	13_Heterochrom/lo	13_Heterochrom/lo	8_Insulator	0	.	.	.	.	.	0	-277122	0	.	.	.
rs851135	223290282	A	1.9498	B	G	0.40501	A	0.59499	TLR5	.	TLR5	.	.	.	.	.	.	0	13_Heterochrom/lo	13_Heterochrom/lo	13_Heterochrom/lo	13_Heterochrom/lo	13_Heterochrom/lo	11_Weak_Txn	13_Heterochrom/lo	13_Heterochrom/lo	13_Heterochrom/lo	-0.093	.	.	.	.	.	0	-276477	0	.	.	.
rs851134	223290299	T	1.9471	B	C	0.40237	T	0.59763	TLR5	.	TLR5	.	.	.	.	.	.	0	13_Heterochrom/lo	13_Heterochrom/lo	13_Heterochrom/lo	13_Heterochrom/lo	13_Heterochrom/lo	11_Weak_Txn	13_Heterochrom/lo	13_Heterochrom/lo	13_Heterochrom/lo	-0.093	.	.	.	.	.	0	-276460	0	.	.	.
rs113498348	223290309	C	1.5301	B	C	0.97098	T	0.02902	TLR5	.	TLR5	.	.	.	.	.	.	0	13_Heterochrom/lo	13_Heterochrom/lo	13_Heterochrom/lo	13_Heterochrom/lo	13_Heterochrom/lo	11_Weak_Txn	13_Heterochrom/lo	13_Heterochrom/lo	13_Heterochrom/lo	0.0465	.	.	.	.	.	0	-276450	0	.	.	.
chr1:223290340	223290340	T	0.6363	F	T	1e-05	C	0.99999	TLR5	.	TLR5	.	.	.	.	.	.	0	13_Heterochrom/lo	13_Heterochrom/lo	13_Heterochrom/lo	13_Heterochrom/lo	13_Heterochrom/lo	11_Weak_Txn	13_Heterochrom/lo	13_Heterochrom/lo	13_Heterochrom/lo	-0.093	.	.	.	.	.	0	-276419	0	.	.	.
rs72748469	223290860	G	1.5301	B	G	0.97098	C	0.02902	TLR5	.	TLR5	.	.	.	.	.	150	0	13_Heterochrom/lo	13_Heterochrom/lo	13_Heterochrom/lo	13_Heterochrom/lo	13_Heterochrom/lo	11_Weak_Txn	13_Heterochrom/lo	13_Heterochrom/lo	13_Heterochrom/lo	-0.802	.	.	.	.	.	0	-275899	0	.	.	.
chr1:223290936	223290936	G	0.202	D	A	1e-05	G	0.99999	TLR5	.	TLR5	.	.	.	.	.	150	0	13_Heterochrom/lo	13_Heterochrom/lo	13_Heterochrom/lo	13_Heterochrom/lo	13_Heterochrom/lo	11_Weak_Txn	13_Heterochrom/lo	13_Heterochrom/lo	13_Heterochrom/lo	0	.	.	.	.	.	0	-275823	0	.	.	.
rs72748471	223291032	T	1.5301	B	T	0.97098	C	0.02902	TLR5	.	TLR5	.	.	.	.	.	150	0	13_Heterochrom/lo	13_Heterochrom/lo	13_Heterochrom/lo	13_Heterochrom/lo	13_Heterochrom/lo	11_Weak_Txn	13_Heterochrom/lo	13_Heterochrom/lo	13_Heterochrom/lo	0.744	.	.	.	.	.	0	-275727	0	.	.	.
rs72748472	223291110	T	1.5301	B	T	0.97098	A	0.02902	TLR5	.	TLR5	.	.	.	.	.	150	0	13_Heterochrom/lo	13_Heterochrom/lo	13_Heterochrom/lo	13_Heterochrom/lo	13_Heterochrom/lo	11_Weak_Txn	13_Heterochrom/lo	13_Heterochrom/lo	13_Heterochrom/lo	0.879	.	.	.	.	.	0	-275649	0	.	.	.
rs72748473	223291258	C	1.5188	B	C	0.98417	A	0.01583	TLR5	.	TLR5	.	.	.	.	.	.	0	13_Heterochrom/lo	13_Heterochrom/lo	13_Heterochrom/lo	13_Heterochrom/lo	13_Heterochrom/lo	11_Weak_Txn	13_Heterochrom/lo	13_Heterochrom/lo	13_Heterochrom/lo	0	.	.	.	.	.	0	-275501	0	.	.	.
rs72748475	223291464	T	1.5301	B	T	0.97098	G	0.02902	TLR5	.	TLR5	.	.	.	.	.	.	0	13_Heterochrom/lo	13_Heterochrom/lo	13_Heterochrom/lo	13_Heterochrom/lo	13_Heterochrom/lo	11_Weak_Txn	13_Heterochrom/lo	13_Heterochrom/lo	13_Heterochrom/lo	-0.093	.	.	.	.	.	0	-275295	0	.	.	.
rs1100887	223292355	A	1.9498	B	G	0.40501	A	0.59499	TLR5	.	TLR5	.	.	.	.	.	.	0	13_Heterochrom/lo	13_Heterochrom/lo	13_Heterochrom/lo	13_Heterochrom/lo	13_Heterochrom/lo	11_Weak_Txn	13_Heterochrom/lo	13_Heterochrom/lo	13_Heterochrom/lo	0.0465	.	.	.	.	.	0	-274404	0	.	.	.
rs1100886	223292632	A	1.9498	B	C	0.40501	A	0.59499	TLR5	.	TLR5	.	.	.	.	.	552	0	13_Heterochrom/lo	13_Heterochrom/lo	13_Heterochrom/lo	13_Heterochrom/lo	13_Heterochrom/lo	11_Weak_Txn	13_Heterochrom/lo	13_Heterochrom/lo	13_Heterochrom/lo	0.118	.	.	.	.	.	0	-274127	0	.	242	.
rs185284655	223293081	C	0.1671	F	C	0.99472	T	0.00528	TLR5	.	TLR5	.	.	.	.	.	.	0	13_Heterochrom/lo	6_Weak_Enhancer	13_Heterochrom/lo	13_Heterochrom/lo	13_Heterochrom/lo	11_Weak_Txn	13_Heterochrom/lo	13_Heterochrom/lo	13_Heterochrom/lo	0.118	.	.	.	.	.	0	-273678	0	.	347	.
rs143341752	223293130	C	0.0183	P	C	0.98549	T	0.01451	TLR5	.	TLR5	.	.	.	.	.	.	0	13_Heterochrom/lo	6_Weak_Enhancer	13_Heterochrom/lo	13_Heterochrom/lo	13_Heterochrom/lo	11_Weak_Txn	13_Heterochrom/lo	13_Heterochrom/lo	13_Heterochrom/lo	0.118	.	.	.	.	.	0	-273629	0	.	347	.
rs74650276	223293324	A	0.4831	C	T	0.4781	A	0.5219	TLR5	.	TLR5	.	.	.	.	.	.	0	13_Heterochrom/lo	7_Weak_Enhancer	13_Heterochrom/lo	13_Heterochrom/lo	13_Heterochrom/lo	11_Weak_Txn	13_Heterochrom/lo	13_Heterochrom/lo	13_Heterochrom/lo	0	.	.	.	.	.	0	-273435	0	.	.	.
chr1:223293325	223293325	A	0.9781	B	T	1e-05	A	0.99999	TLR5	.	TLR5	.	.	.	.	.	.	0	13_Heterochrom/lo	7_Weak_Enhancer	13_Heterochrom/lo	13_Heterochrom/lo	13_Heterochrom/lo	11_Weak_Txn	13_Heterochrom/lo	13_Heterochrom/lo	13_Heterochrom/lo	0	.	.	.	.	.	0	-273434	0	.	.	.
rs75192346	223294104	T	0.7315	F	T	0.99736	C	0.00264	TLR5	.	TLR5	.	.	.	.	.	.	0	13_Heterochrom/lo	13_Heterochrom/lo	13_Heterochrom/lo	13_Heterochrom/lo	13_Heterochrom/lo	11_Weak_Txn	13_Heterochrom/lo	13_Heterochrom/lo	13_Heterochrom/lo	1.39	.	.	.	.	.	0	-272655	0	.	.	.
rs851193	223294851	C	1.9498	B	T	0.40501	C	0.59499	TLR5	.	TLR5	.	.	.	.	.	.	0	13_Heterochrom/lo	13_Heterochrom/lo	13_Heterochrom/lo	13_Heterochrom/lo	13_Heterochrom/lo	11_Weak_Txn	13_Heterochrom/lo	13_Heterochrom/lo	13_Heterochrom/lo	-1.66	.	.	.	.	.	0	-271908	0	.	.	.
rs851192	223295254	C	1.9498	B	G	0.40501	C	0.59499	TLR5	.	TLR5	.	.	.	.	.	.	0	13_Heterochrom/lo	13_Heterochrom/lo	13_Heterochrom/lo	13_Heterochrom/lo	13_Heterochrom/lo	11_Weak_Txn	13_Heterochrom/lo	13_Heterochrom/lo	13_Heterochrom/lo	0.294	.	.	.	.	.	0	-271505	0	.	.	.
rs113484489	223295595	T	1.5289	B	T	0.9723	C	0.0277	TLR5	.	TLR5	.	.	.	.	.	.	0	13_Heterochrom/lo	13_Heterochrom/lo	13_Heterochrom/lo	13_Heterochrom/lo	13_Heterochrom/lo	11_Weak_Txn	13_Heterochrom/lo	13_Heterochrom/lo	13_Heterochrom/lo	-4.75	.	.	.	.	.	0	-271164	0	.	.	.
rs201166234	223297789	C	1.3171	F	A	1e-05	C	0.99999	TLR5	.	TLR5	.	.	.	.	.	.	0	13_Heterochrom/lo	7_Weak_Enhancer	13_Heterochrom/lo	13_Heterochrom/lo	13_Heterochrom/lo	13_Heterochrom/lo	12_Repressed	13_Heterochrom/lo	13_Heterochrom/lo	0.333	.	.	.	.	.	0	-268970	0	.	.	.
rs864834	223298225	T	1.9511	B	C	0.40633	T	0.59367	TLR5	.	TLR5	.	.	.	.	.	.	0	13_Heterochrom/lo	7_Weak_Enhancer	13_Heterochrom/lo	13_Heterochrom/lo	13_Heterochrom/lo	13_Heterochrom/lo	12_Repressed	13_Heterochrom/lo	13_Heterochrom/lo	-0.825	.	.	.	chr1:223308214..223308225,-	TLR5	0	-268534	0	.	.	.
rs115660138	223298243	G	0.1034	F	G	0.98021	A	0.01979	TLR5	.	TLR5	.	.	.	.	.	.	0	13_Heterochrom/lo	7_Weak_Enhancer	13_Heterochrom/lo	13_Heterochrom/lo	13_Heterochrom/lo	13_Heterochrom/lo	12_Repressed	13_Heterochrom/lo	13_Heterochrom/lo	0.942	.	.	.	chr1:223308214..223308225,-	TLR5	0	-268516	0	.	.	.
rs76057664	223298959	G	1.5312	B	G	0.96966	A	0.03034	TLR5	.	TLR5	.	.	.	.	.	.	0	13_Heterochrom/lo	11_Weak_Txn	13_Heterochrom/lo	13_Heterochrom/lo	13_Heterochrom/lo	13_Heterochrom/lo	12_Repressed	13_Heterochrom/lo	13_Heterochrom/lo	0.122	.	.	.	chr1:223308214..223308225,-	TLR5	0	-267800	0	.	.	.
rs2430403	223299108	T	1.9511	B	C	0.40633	T	0.59367	TLR5	.	TLR5	.	.	.	.	.	.	0	13_Heterochrom/lo	11_Weak_Txn	13_Heterochrom/lo	13_Heterochrom/lo	13_Heterochrom/lo	13_Heterochrom/lo	12_Repressed	13_Heterochrom/lo	13_Heterochrom/lo	-1.25	.	.	.	chr1:223308214..223308225,-	TLR5	0	-267651	0	.	.	.
rs2430402	223299654	C	1.9511	B	T	0.40633	C	0.59367	TLR5	.	TLR5	.	.	.	.	.	.	0	13_Heterochrom/lo	11_Weak_Txn	13_Heterochrom/lo	13_Heterochrom/lo	13_Heterochrom/lo	13_Heterochrom/lo	13_Heterochrom/lo	13_Heterochrom/lo	13_Heterochrom/lo	-0.306	.	.	.	chr1:223308214..223308225,-	TLR5	0	-267105	0	.	.	.
rs2487831	223299764	A	1.9511	B	A	0.59367	G	0.40633	TLR5	.	TLR5	.	.	.	.	.	.	0	13_Heterochrom/lo	11_Weak_Txn	13_Heterochrom/lo	13_Heterochrom/lo	13_Heterochrom/lo	13_Heterochrom/lo	13_Heterochrom/lo	13_Heterochrom/lo	13_Heterochrom/lo	-0.954	.	.	.	chr1:223308214..223308225,-	TLR5	0	-266995	0	.	.	.
rs851190	223300403	C	1.1049	B	T	0.37071	C	0.62929	TLR5	.	TLR5	.	.	.	.	.	.	0	13_Heterochrom/lo	11_Weak_Txn	13_Heterochrom/lo	13_Heterochrom/lo	13_Heterochrom/lo	13_Heterochrom/lo	13_Heterochrom/lo	13_Heterochrom/lo	12_Repressed	0.658	.	.	.	chr1:223308214..223308225,-	TLR5	0	-266356	0	.	.	.
rs851189	223300412	G	1.9511	B	A	0.40633	G	0.59367	TLR5	.	TLR5	.	.	.	.	.	.	0	13_Heterochrom/lo	11_Weak_Txn	13_Heterochrom/lo	13_Heterochrom/lo	13_Heterochrom/lo	13_Heterochrom/lo	13_Heterochrom/lo	13_Heterochrom/lo	12_Repressed	-6.66	.	.	.	chr1:223308214..223308225,-	TLR5	0	-266347	0	.	.	.
rs2241097	223300713	A	0.7029	C	A	0.74406	C	0.25594	TLR5	.	TLR5	.	.	.	.	.	111	0	13_Heterochrom/lo	11_Weak_Txn	13_Heterochrom/lo	13_Heterochrom/lo	13_Heterochrom/lo	13_Heterochrom/lo	13_Heterochrom/lo	13_Heterochrom/lo	12_Repressed	0.16	.	.	.	chr1:223308214..223308225,-	TLR5	0	-266046	0	.	.	.
rs7522346	223301232	C	0.1668	F	A	1e-05	C	0.99999	TLR5	.	TLR5	.	.	.	.	.	.	0	13_Heterochrom/lo	11_Weak_Txn	13_Heterochrom/lo	13_Heterochrom/lo	13_Heterochrom/lo	13_Heterochrom/lo	13_Heterochrom/lo	13_Heterochrom/lo	12_Repressed	-5.09	.	.	.	chr1:223308214..223308225,-	TLR5	0	-265527	0	.	.	.
rs72748482	223301279	A	1.5289	B	A	0.9723	G	0.0277	TLR5	.	TLR5	.	.	.	.	.	.	0	13_Heterochrom/lo	11_Weak_Txn	13_Heterochrom/lo	13_Heterochrom/lo	13_Heterochrom/lo	13_Heterochrom/lo	13_Heterochrom/lo	13_Heterochrom/lo	12_Repressed	-0.635	.	.	.	chr1:223308214..223308225,-	TLR5	0	-265480	0	.	.	.
rs112451648	223301299	C	1.5289	B	C	0.9723	T	0.0277	TLR5	.	TLR5	.	.	.	.	.	148	0	13_Heterochrom/lo	11_Weak_Txn	13_Heterochrom/lo	13_Heterochrom/lo	13_Heterochrom/lo	13_Heterochrom/lo	13_Heterochrom/lo	13_Heterochrom/lo	12_Repressed	-4.86	.	.	.	chr1:223308214..223308225,-	TLR5	0	-265460	0	.	.	.
rs74145740	223301350	A	0.7315	F	A	0.99736	C	0.00264	TLR5	.	TLR5	.	.	.	.	.	148	0	13_Heterochrom/lo	11_Weak_Txn	13_Heterochrom/lo	13_Heterochrom/lo	13_Heterochrom/lo	13_Heterochrom/lo	13_Heterochrom/lo	13_Heterochrom/lo	12_Repressed	-1.45	.	.	.	chr1:223308214..223308225,-	TLR5	0	-265409	0	.	.	.
rs712866	223301463	T	1.9511	B	C	0.40633	T	0.59367	TLR5	.	TLR5	.	.	.	.	.	148	0	13_Heterochrom/lo	11_Weak_Txn	13_Heterochrom/lo	13_Heterochrom/lo	13_Heterochrom/lo	13_Heterochrom/lo	13_Heterochrom/lo	13_Heterochrom/lo	12_Repressed	-3.95	.	.	.	chr1:223308214..223308225,-	TLR5	0	-265296	0	.	.	.
rs851188	223302854	G	1.9523	B	A	0.40765	G	0.59235	TLR5	.	TLR5	.	.	.	.	.	1000	3	8_Insulator	2_Weak_Promoter	3_Poised_Promoter	6_Weak_Enhancer	2_Weak_Promoter	3_Poised_Promoter	2_Weak_Promoter	8_Insulator	8_Insulator	-3.93	.	.	.	chr1:223308214..223308225,-	TLR5	0	-263905	0	.	1000	.
rs17163737	223303151	T	6.8575	B	G	0.91293	T	0.08707	TLR5	.	TLR5	.	.	.	.	.	826	1	3_Poised_Promoter	2_Weak_Promoter	3_Poised_Promoter	6_Weak_Enhancer	2_Weak_Promoter	3_Poised_Promoter	3_Poised_Promoter	8_Insulator	8_Insulator	1.27	.	.	.	chr1:223308214..223308225,-	TLR5	0	-263608	0	.	1000	.
rs114260085	223305130	T	8.1294	B	C	0.97889	T	0.02111	TLR5	.	TLR5	.	.	.	.	.	.	0	12_Repressed	12_Repressed	12_Repressed	11_Weak_Txn	12_Repressed	12_Repressed	12_Repressed	11_Weak_Txn	12_Repressed	0.235	.	.	.	chr1:223308214..223308225,-	TLR5	0	-261629	0	.	.	.
rs851187	223305143	A	1.9523	B	G	0.40765	A	0.59235	TLR5	.	TLR5	.	.	.	.	.	.	0	12_Repressed	12_Repressed	12_Repressed	11_Weak_Txn	12_Repressed	12_Repressed	12_Repressed	11_Weak_Txn	12_Repressed	0.235	.	.	.	chr1:223308214..223308225,-	TLR5	0	-261616	0	.	.	.
rs851186	223305410	C	1.9537	B	A	0.40897	C	0.59103	TLR5	.	TLR5	.	.	.	.	.	.	0	12_Repressed	12_Repressed	12_Repressed	11_Weak_Txn	12_Repressed	12_Repressed	12_Repressed	11_Weak_Txn	12_Repressed	-0.357	.	.	.	chr1:223308214..223308225,-	TLR5	0	-261349	0	.	.	.
rs851185	223305620	G	1.1045	B	A	0.37863	G	0.62137	TLR5	.	TLR5	.	.	.	.	.	.	0	12_Repressed	12_Repressed	12_Repressed	11_Weak_Txn	12_Repressed	12_Repressed	12_Repressed	11_Weak_Txn	12_Repressed	-0.451	.	.	.	chr1:223308214..223308225,-	TLR5	0	-261139	0	.	.	.
rs851184	223305758	T	1.9498	B	C	0.40501	T	0.59499	TLR5	.	TLR5	.	.	.	.	.	.	0	12_Repressed	12_Repressed	12_Repressed	11_Weak_Txn	12_Repressed	12_Repressed	12_Repressed	11_Weak_Txn	12_Repressed	0.85	.	.	.	chr1:223308214..223308225,-	TLR5	0	-261001	0	.	.	.
rs851183	223305781	C	1.9498	B	G	0.40501	C	0.59499	TLR5	.	TLR5	.	.	.	.	.	.	0	12_Repressed	12_Repressed	12_Repressed	11_Weak_Txn	12_Repressed	12_Repressed	12_Repressed	11_Weak_Txn	12_Repressed	-1.35	.	.	.	chr1:223308214..223308225,-	TLR5	0	-260978	0	.	.	.
rs851181	223306106	A	1.9498	B	G	0.40501	A	0.59499	TLR5	.	TLR5	.	.	.	.	.	.	0	12_Repressed	12_Repressed	12_Repressed	11_Weak_Txn	12_Repressed	12_Repressed	12_Repressed	11_Weak_Txn	12_Repressed	-1.14	.	.	.	chr1:223308214..223308225,-	TLR5	0	-260653	0	.	.	.
rs851180	223306354	C	1.9484	B	T	0.40369	C	0.59631	TLR5	.	TLR5	.	.	.	.	.	.	0	12_Repressed	12_Repressed	12_Repressed	11_Weak_Txn	12_Repressed	12_Repressed	12_Repressed	11_Weak_Txn	12_Repressed	-1.75	.	.	.	chr1:223308214..223308225,-	TLR5	0	-260405	0	.	.	.
rs851179	223306407	C	1.9498	B	T	0.40501	C	0.59499	TLR5	.	TLR5	.	.	.	.	.	.	0	12_Repressed	12_Repressed	12_Repressed	11_Weak_Txn	12_Repressed	12_Repressed	12_Repressed	11_Weak_Txn	12_Repressed	2.18	.	.	.	chr1:223308214..223308225,-	TLR5	0	-260352	0	.	.	.
rs851178	223306431	A	1.9498	B	G	0.40501	A	0.59499	TLR5	.	TLR5	.	.	.	.	.	.	0	12_Repressed	12_Repressed	12_Repressed	11_Weak_Txn	12_Repressed	12_Repressed	12_Repressed	11_Weak_Txn	12_Repressed	1.32	.	.	.	chr1:223308214..223308225,-	TLR5	0	-260328	0	.	.	.
rs5744157	223306976	G	0.5505	B	G	0.8905	C	0.1095	TLR5	.	TLR5	.	.	.	.	.	1000	0	3_Poised_Promoter	3_Poised_Promoter	12_Repressed	6_Weak_Enhancer	3_Poised_Promoter	3_Poised_Promoter	3_Poised_Promoter	8_Insulator	3_Poised_Promoter	1.27	.	.	.	chr1:223308214..223308225,-,chr1:223316577..223316597,-,chr1:223316611..223316635,-	TLR5	0	-259783	0	.	574	.
rs5744156	223307023	C	1.5289	B	C	0.9723	T	0.0277	TLR5	.	TLR5	.	.	.	.	.	1000	0	3_Poised_Promoter	3_Poised_Promoter	3_Poised_Promoter	6_Weak_Enhancer	2_Weak_Promoter	3_Poised_Promoter	3_Poised_Promoter	2_Weak_Promoter	3_Poised_Promoter	-0.943	.	.	.	chr1:223308214..223308225,-,chr1:223316577..223316597,-,chr1:223316611..223316635,-	TLR5	0	-259736	0	.	1000	.
rs5744150	223307808	G	1.5289	B	G	0.9723	C	0.0277	TLR5	.	TLR5	.	.	.	.	.	.	0	12_Repressed	2_Weak_Promoter	12_Repressed	4_Strong_Enhancer	6_Weak_Enhancer	3_Poised_Promoter	12_Repressed	4_Strong_Enhancer	12_Repressed	-1.33	.	chr1:223308214..223308225,-	TLR5	chr1:223308214..223308225,-,chr1:223316577..223316597,-,chr1:223316611..223316635,-	TLR5	0	-258951	0	.	1000	.
rs851191	223308965	C	0.8299	G	A	0.45119	C	0.54881	TLR5	.	TLR5	.	.	.	.	.	.	0	12_Repressed	7_Weak_Enhancer	12_Repressed	5_Strong_Enhancer	6_Weak_Enhancer	12_Repressed	12_Repressed	4_Strong_Enhancer	6_Weak_Enhancer	-2.94	.	.	.	chr1:223316577..223316597,-,chr1:223316611..223316635,-	TLR5	0	-745	0	.	.	.
rs5744144	223309040	A	1.5289	B	A	0.9723	G	0.0277	TLR5	.	TLR5	.	.	.	.	.	570	2	12_Repressed	11_Weak_Txn	12_Repressed	5_Strong_Enhancer	6_Weak_Enhancer	12_Repressed	12_Repressed	6_Weak_Enhancer	7_Weak_Enhancer	-2.59	.	.	.	chr1:223316577..223316597,-,chr1:223316611..223316635,-	TLR5	0	-820	0	.	.	.
rs1341987	223309213	G	1.7496	B	C	0.48813	G	0.51187	TLR5	.	TLR5	.	.	.	.	.	.	0	12_Repressed	11_Weak_Txn	12_Repressed	5_Strong_Enhancer	7_Weak_Enhancer	12_Repressed	12_Repressed	6_Weak_Enhancer	7_Weak_Enhancer	-0.722	.	.	.	chr1:223316577..223316597,-,chr1:223316611..223316635,-	TLR5	0	-993	0	.	.	.
rs2241096	223310048	A	6.0625	B	G	0.89974	A	0.10026	TLR5	.	TLR5	.	.	.	.	.	.	0	12_Repressed	13_Heterochrom/lo	11_Weak_Txn	7_Weak_Enhancer	11_Weak_Txn	12_Repressed	12_Repressed	7_Weak_Enhancer	13_Heterochrom/lo	-3.49	.	.	.	chr1:223316577..223316597,-,chr1:223316611..223316635,-	TLR5	0	-1828	0	.	.	.
rs5744137	223310326	C	0.1031	F	C	0.98153	A	0.01847	TLR5	.	TLR5	.	.	.	.	.	.	0	12_Repressed	13_Heterochrom/lo	11_Weak_Txn	7_Weak_Enhancer	11_Weak_Txn	12_Repressed	13_Heterochrom/lo	7_Weak_Enhancer	13_Heterochrom/lo	0.554	.	.	.	chr1:223316577..223316597,-,chr1:223316611..223316635,-	TLR5	0	-2106	0	.	.	.
chr1:223311292	223311292	A	0.6557	F	T	1e-05	A	0.99999	TLR5	.	TLR5	.	.	.	.	.	378	1	12_Repressed	13_Heterochrom/lo	11_Weak_Txn	7_Weak_Enhancer	13_Heterochrom/lo	12_Repressed	13_Heterochrom/lo	11_Weak_Txn	13_Heterochrom/lo	0	.	.	.	chr1:223316577..223316597,-,chr1:223316611..223316635,-	TLR5	0	-3072	0	.	.	.
rs2192617	223311450	G	1.0202	F	G	0.8496	A	0.1504	TLR5	.	TLR5	.	.	.	.	.	.	0	12_Repressed	13_Heterochrom/lo	11_Weak_Txn	11_Weak_Txn	13_Heterochrom/lo	12_Repressed	7_Weak_Enhancer	11_Weak_Txn	13_Heterochrom/lo	-0.622	.	.	.	chr1:223316577..223316597,-,chr1:223316611..223316635,-	TLR5	0	-3230	0	.	.	.
rs1640827	223311607	T	0.8299	G	C	0.45119	T	0.54881	TLR5	.	TLR5	.	.	.	.	.	.	0	12_Repressed	13_Heterochrom/lo	11_Weak_Txn	11_Weak_Txn	13_Heterochrom/lo	12_Repressed	13_Heterochrom/lo	11_Weak_Txn	13_Heterochrom/lo	-0.419	.	.	.	chr1:223316577..223316597,-,chr1:223316611..223316635,-	TLR5	0	-3387	0	.	.	.
rs2353477	223311785	C	1.7129	G	T	0.45646	C	0.54354	TLR5	.	TLR5	.	.	.	.	.	.	0	13_Heterochrom/lo	13_Heterochrom/lo	11_Weak_Txn	11_Weak_Txn	13_Heterochrom/lo	12_Repressed	13_Heterochrom/lo	11_Weak_Txn	13_Heterochrom/lo	-0.0167	.	.	.	chr1:223316577..223316597,-,chr1:223316611..223316635,-	TLR5	0	-3565	0	.	.	.
rs2096142	223311845	C	1.7335	B	T	0.47889	C	0.52111	TLR5	.	TLR5	.	.	.	.	.	.	0	13_Heterochrom/lo	13_Heterochrom/lo	11_Weak_Txn	11_Weak_Txn	13_Heterochrom/lo	12_Repressed	13_Heterochrom/lo	11_Weak_Txn	13_Heterochrom/lo	-0.862	.	.	.	chr1:223316577..223316597,-,chr1:223316611..223316635,-	TLR5	0	-3625	0	.	.	.
rs2353476	223311863	C	1.7315	G	T	0.47757	C	0.52243	TLR5	.	TLR5	.	.	.	.	.	.	0	13_Heterochrom/lo	13_Heterochrom/lo	11_Weak_Txn	11_Weak_Txn	13_Heterochrom/lo	12_Repressed	13_Heterochrom/lo	11_Weak_Txn	13_Heterochrom/lo	1.2	.	.	.	chr1:223316577..223316597,-,chr1:223316611..223316635,-	TLR5	0	-3643	0	.	.	.
rs2096141	223311940	T	1.7381	B	A	0.48153	T	0.51847	TLR5	.	TLR5	.	.	.	.	.	.	0	13_Heterochrom/lo	13_Heterochrom/lo	11_Weak_Txn	11_Weak_Txn	13_Heterochrom/lo	12_Repressed	13_Heterochrom/lo	11_Weak_Txn	13_Heterochrom/lo	-4.72	.	.	.	chr1:223316577..223316597,-,chr1:223316611..223316635,-	TLR5	0	-3720	0	.	.	.
rs5744129	223312085	G	1.7755	B	C	0.50264	G	0.49736	TLR5	.	TLR5	.	.	.	.	.	.	0	13_Heterochrom/lo	13_Heterochrom/lo	11_Weak_Txn	11_Weak_Txn	13_Heterochrom/lo	12_Repressed	13_Heterochrom/lo	11_Weak_Txn	13_Heterochrom/lo	-1.17	.	.	.	chr1:223316577..223316597,-,chr1:223316611..223316635,-	TLR5	0	-3865	0	.	.	.
rs763389	223312089	C	1.5369	B	C	0.96306	T	0.03694	TLR5	.	TLR5	.	.	.	.	.	.	0	13_Heterochrom/lo	13_Heterochrom/lo	11_Weak_Txn	11_Weak_Txn	13_Heterochrom/lo	12_Repressed	13_Heterochrom/lo	11_Weak_Txn	13_Heterochrom/lo	-4.23	.	.	.	chr1:223316577..223316597,-,chr1:223316611..223316635,-	TLR5	0	-3869	0	.	.	.
rs1418146	223312758	G	1.5369	B	G	0.96306	A	0.03694	TLR5	.	TLR5	.	.	.	.	.	242	0	13_Heterochrom/lo	13_Heterochrom/lo	11_Weak_Txn	11_Weak_Txn	13_Heterochrom/lo	12_Repressed	13_Heterochrom/lo	11_Weak_Txn	13_Heterochrom/lo	0.751	.	.	.	chr1:223316577..223316597,-,chr1:223316611..223316635,-	TLR5	0	-4538	0	.	.	.
rs1418145	223312766	C	1.5369	B	C	0.96306	A	0.03694	TLR5	.	TLR5	.	.	.	.	.	242	0	13_Heterochrom/lo	13_Heterochrom/lo	11_Weak_Txn	11_Weak_Txn	13_Heterochrom/lo	12_Repressed	13_Heterochrom/lo	11_Weak_Txn	13_Heterochrom/lo	-4.47	.	.	.	chr1:223316577..223316597,-,chr1:223316611..223316635,-	TLR5	0	-4546	0	.	.	.
rs1361642	223312910	C	1.5369	B	C	0.96306	T	0.03694	TLR5	.	TLR5	.	.	.	.	.	242	0	13_Heterochrom/lo	13_Heterochrom/lo	11_Weak_Txn	11_Weak_Txn	13_Heterochrom/lo	12_Repressed	13_Heterochrom/lo	11_Weak_Txn	13_Heterochrom/lo	0.156	.	.	.	chr1:223316577..223316597,-,chr1:223316611..223316635,-	TLR5	0	-4690	0	.	.	.
rs1640823	223313304	G	1.5369	B	G	0.96306	A	0.03694	TLR5	.	TLR5	.	.	.	.	.	.	0	13_Heterochrom/lo	13_Heterochrom/lo	11_Weak_Txn	11_Weak_Txn	13_Heterochrom/lo	12_Repressed	13_Heterochrom/lo	11_Weak_Txn	13_Heterochrom/lo	0.32	.	.	.	chr1:223316577..223316597,-,chr1:223316611..223316635,-	TLR5	0	-5084	0	.	.	.
rs5744118	223313616	T	0	A	T	0.9723	C	0.0277	TLR5	.	TLR5	.	.	.	.	.	.	0	13_Heterochrom/lo	13_Heterochrom/lo	11_Weak_Txn	11_Weak_Txn	12_Repressed	12_Repressed	13_Heterochrom/lo	11_Weak_Txn	8_Insulator	-1.53	.	.	.	chr1:223316577..223316597,-,chr1:223316611..223316635,-	TLR5	0	-5396	0	.	.	.
rs5744117	223313617	G	0	A	G	0.9723	A	0.0277	TLR5	.	TLR5	.	.	.	.	.	.	0	13_Heterochrom/lo	13_Heterochrom/lo	11_Weak_Txn	11_Weak_Txn	12_Repressed	12_Repressed	13_Heterochrom/lo	11_Weak_Txn	8_Insulator	0.766	.	.	.	chr1:223316577..223316597,-,chr1:223316611..223316635,-	TLR5	0	-5397	0	.	.	.
rs5744116	223313621	G	0	A	G	0.9723	T	0.0277	TLR5	.	TLR5	.	.	.	.	.	.	0	13_Heterochrom/lo	13_Heterochrom/lo	11_Weak_Txn	11_Weak_Txn	12_Repressed	12_Repressed	13_Heterochrom/lo	11_Weak_Txn	8_Insulator	0.766	.	.	.	chr1:223316577..223316597,-,chr1:223316611..223316635,-	TLR5	0	-5401	0	.	.	.
rs5744115	223313622	C	0	A	C	0.9723	T	0.0277	TLR5	.	TLR5	.	.	.	.	.	.	0	13_Heterochrom/lo	13_Heterochrom/lo	11_Weak_Txn	11_Weak_Txn	12_Repressed	12_Repressed	13_Heterochrom/lo	11_Weak_Txn	8_Insulator	-0.303	.	.	.	chr1:223316577..223316597,-,chr1:223316611..223316635,-	TLR5	0	-5402	0	.	.	.
rs5744113	223313938	A	1.7684	B	G	0.49868	A	0.50132	TLR5	.	TLR5	.	.	.	.	.	.	0	13_Heterochrom/lo	13_Heterochrom/lo	11_Weak_Txn	11_Weak_Txn	12_Repressed	12_Repressed	13_Heterochrom/lo	11_Weak_Txn	11_Weak_Txn	0.0919	.	.	.	chr1:223316577..223316597,-,chr1:223316611..223316635,-	TLR5	0	-5718	0	.	.	.
rs1773768	223314499	T	1.5369	B	T	0.96306	C	0.03694	TLR5	.	TLR5	.	.	.	.	.	514	2	13_Heterochrom/lo	7_Weak_Enhancer	11_Weak_Txn	6_Weak_Enhancer	12_Repressed	12_Repressed	13_Heterochrom/lo	2_Weak_Promoter	6_Weak_Enhancer	-4.49	.	.	.	chr1:223316577..223316597,-,chr1:223316611..223316635,-	TLR5	0	-6279	0	.	447	.
rs5744109	223315480	G	6.0625	B	A	0.89974	G	0.10026	TLR5	.	TLR5	.	.	.	.	.	271	0	13_Heterochrom/lo	6_Weak_Enhancer	11_Weak_Txn	11_Weak_Txn	12_Repressed	12_Repressed	6_Weak_Enhancer	7_Weak_Enhancer	11_Weak_Txn	-1.27	.	.	.	chr1:223316577..223316597,-,chr1:223316611..223316635,-	TLR5	0	-7260	0	.	.	.
rs1640818	223315508	T	1.5369	B	T	0.96306	A	0.03694	TLR5	.	TLR5	.	.	.	.	.	271	0	13_Heterochrom/lo	6_Weak_Enhancer	11_Weak_Txn	11_Weak_Txn	12_Repressed	12_Repressed	6_Weak_Enhancer	7_Weak_Enhancer	11_Weak_Txn	-0.52	.	.	.	chr1:223316577..223316597,-,chr1:223316611..223316635,-	TLR5	0	-7288	0	.	.	.
rs1640817	223315784	G	1.5369	B	G	0.96306	A	0.03694	TLR5	.	TLR5	.	.	.	.	.	306	0	6_Weak_Enhancer	6_Weak_Enhancer	11_Weak_Txn	11_Weak_Txn	12_Repressed	8_Insulator	4_Strong_Enhancer	6_Weak_Enhancer	6_Weak_Enhancer	0.321	.	chr1:223316577..223316597,-,chr1:223316611..223316635,-	TLR5	chr1:223316577..223316597,-,chr1:223316611..223316635,-	TLR5	0	-7564	0	.	.	.
rs5744107	223315910	A	1.5289	B	A	0.9723	C	0.0277	TLR5	.	TLR5	.	.	.	.	.	.	0	6_Weak_Enhancer	6_Weak_Enhancer	11_Weak_Txn	11_Weak_Txn	12_Repressed	8_Insulator	4_Strong_Enhancer	6_Weak_Enhancer	6_Weak_Enhancer	-2.93	.	chr1:223316577..223316597,-,chr1:223316611..223316635,-	TLR5	chr1:223316577..223316597,-,chr1:223316611..223316635,-	TLR5	0	-7690	0	.	.	.
rs1773767	223315942	A	1.5369	B	A	0.96306	G	0.03694	TLR5	.	TLR5	.	.	.	.	.	.	0	6_Weak_Enhancer	6_Weak_Enhancer	11_Weak_Txn	11_Weak_Txn	12_Repressed	8_Insulator	4_Strong_Enhancer	6_Weak_Enhancer	6_Weak_Enhancer	-1.15	.	chr1:223316577..223316597,-,chr1:223316611..223316635,-	TLR5	chr1:223316577..223316597,-,chr1:223316611..223316635,-	TLR5	0	-7722	0	.	.	.
rs5744106	223315969	T	1.5289	B	T	0.9723	C	0.0277	TLR5	.	TLR5	.	.	.	.	.	.	0	6_Weak_Enhancer	6_Weak_Enhancer	11_Weak_Txn	11_Weak_Txn	12_Repressed	8_Insulator	4_Strong_Enhancer	6_Weak_Enhancer	6_Weak_Enhancer	-6.22	.	chr1:223316577..223316597,-,chr1:223316611..223316635,-	TLR5	chr1:223316577..223316597,-,chr1:223316611..223316635,-	TLR5	0	-7749	0	.	.	.
rs5744105	223316077	C	1.7707	B	G	0.5	C	0.5	TLR5	.	TLR5	.	.	.	.	CpG: 57	1000	0	6_Weak_Enhancer	6_Weak_Enhancer	11_Weak_Txn	2_Weak_Promoter	2_Weak_Promoter	2_Weak_Promoter	4_Strong_Enhancer	2_Weak_Promoter	2_Weak_Promoter	-0.884	.	chr1:223316577..223316597,-,chr1:223316611..223316635,-	TLR5	chr1:223316577..223316597,-,chr1:223316611..223316635,-	TLR5	0	-7857	0	.	1000	.
rs5744104	223316175	C	1.5289	B	C	0.9723	G	0.0277	TLR5	.	TLR5	.	.	.	.	CpG: 57	1000	0	6_Weak_Enhancer	6_Weak_Enhancer	11_Weak_Txn	2_Weak_Promoter	2_Weak_Promoter	2_Weak_Promoter	4_Strong_Enhancer	2_Weak_Promoter	2_Weak_Promoter	1.72	.	chr1:223316577..223316597,-,chr1:223316611..223316635,-	TLR5	chr1:223316577..223316597,-,chr1:223316611..223316635,-	TLR5	0	-7955	0	.	1000	.
rs5744101	223316615	C	1.0283	B	C	0.9314	T	0.0686	TLR5	TLR5	TLR5	.	.	.	CpG: 57	.	1000	10	2_Weak_Promoter	2_Weak_Promoter	11_Weak_Txn	2_Weak_Promoter	2_Weak_Promoter	2_Weak_Promoter	1_Active_Promoter	1_Active_Promoter	2_Weak_Promoter	1.98	.	chr1:223316611..223316635,-	TLR5	chr1:223316611..223316635,-	TLR5	0	-25	0	.	1000	.
rs1773766	223316685	C	1.5358	B	C	0.96438	A	0.03562	.	.	.	.	TLR5	.	CpG: 57	.	1000	7	2_Weak_Promoter	2_Weak_Promoter	11_Weak_Txn	2_Weak_Promoter	2_Weak_Promoter	2_Weak_Promoter	1_Active_Promoter	1_Active_Promoter	2_Weak_Promoter	0.83	.	.	.	.	.	-61	-59	77476	.	1000	.
rs759303	223317137	T	1.5381	B	T	0.96174	C	0.03826	.	.	.	.	TLR5	.	.	.	742	1	2_Weak_Promoter	6_Weak_Enhancer	13_Heterochrom/lo	6_Weak_Enhancer	2_Weak_Promoter	6_Weak_Enhancer	4_Strong_Enhancer	2_Weak_Promoter	6_Weak_Enhancer	0.286	.	.	.	.	.	-513	-511	77024	.	1000	.
chr1:223319045	223319045	G	0.1659	F	T	1e-05	G	0.99999	.	.	.	.	TLR5	.	.	.	.	0	13_Heterochrom/lo	13_Heterochrom/lo	13_Heterochrom/lo	13_Heterochrom/lo	13_Heterochrom/lo	12_Repressed	13_Heterochrom/lo	13_Heterochrom/lo	12_Repressed	1.07	.	.	.	.	.	-2421	-2419	75116	.	.	.
rs34088950	223319136	C	1.5289	B	C	0.9723	A	0.0277	.	.	.	.	TLR5	.	.	.	.	0	13_Heterochrom/lo	13_Heterochrom/lo	13_Heterochrom/lo	13_Heterochrom/lo	13_Heterochrom/lo	12_Repressed	13_Heterochrom/lo	13_Heterochrom/lo	12_Repressed	2.03	.	.	.	.	.	-2512	-2510	75025	.	.	.
rs2487834	223319312	C	1.5381	B	C	0.96174	T	0.03826	.	.	.	.	TLR5	.	.	.	171	0	13_Heterochrom/lo	13_Heterochrom/lo	13_Heterochrom/lo	13_Heterochrom/lo	13_Heterochrom/lo	12_Repressed	13_Heterochrom/lo	13_Heterochrom/lo	12_Repressed	0.271	.	.	.	.	.	-2688	-2686	74849	.	.	.
rs1640815	223319357	G	1.5381	B	G	0.96174	A	0.03826	.	.	.	.	TLR5	.	.	.	171	0	13_Heterochrom/lo	13_Heterochrom/lo	13_Heterochrom/lo	13_Heterochrom/lo	13_Heterochrom/lo	12_Repressed	13_Heterochrom/lo	13_Heterochrom/lo	12_Repressed	2.01	.	.	.	.	.	-2733	-2731	74804	.	.	.
rs1773765	223319455	C	1.5381	B	C	0.96174	A	0.03826	.	.	.	.	TLR5	.	.	.	171	0	13_Heterochrom/lo	13_Heterochrom/lo	13_Heterochrom/lo	13_Heterochrom/lo	13_Heterochrom/lo	12_Repressed	13_Heterochrom/lo	13_Heterochrom/lo	12_Repressed	1.04	.	.	.	.	.	-2831	-2829	74706	.	.	.
rs1640814	223319791	T	1.5381	B	T	0.96174	C	0.03826	.	.	.	.	TLR5	.	.	.	.	0	13_Heterochrom/lo	13_Heterochrom/lo	13_Heterochrom/lo	13_Heterochrom/lo	13_Heterochrom/lo	12_Repressed	13_Heterochrom/lo	13_Heterochrom/lo	12_Repressed	-0.957	.	.	.	.	.	-3167	-3165	74370	.	.	.
rs1773763	223319802	A	1.5381	B	A	0.96174	G	0.03826	.	.	.	.	TLR5	.	.	.	.	0	13_Heterochrom/lo	13_Heterochrom/lo	13_Heterochrom/lo	13_Heterochrom/lo	13_Heterochrom/lo	12_Repressed	13_Heterochrom/lo	13_Heterochrom/lo	12_Repressed	-0.957	.	.	.	.	.	-3178	-3176	74359	.	.	.
rs1773762	223319919	T	1.5381	B	T	0.96174	G	0.03826	.	.	.	.	TLR5	.	.	.	.	0	13_Heterochrom/lo	13_Heterochrom/lo	13_Heterochrom/lo	13_Heterochrom/lo	13_Heterochrom/lo	12_Repressed	13_Heterochrom/lo	13_Heterochrom/lo	12_Repressed	0.709	.	.	.	.	.	-3295	-3293	74242	.	.	.
rs66757010	223320285	G	1.5381	B	G	0.96174	A	0.03826	.	.	.	.	TLR5	.	.	.	.	0	13_Heterochrom/lo	13_Heterochrom/lo	13_Heterochrom/lo	13_Heterochrom/lo	12_Repressed	12_Repressed	13_Heterochrom/lo	13_Heterochrom/lo	12_Repressed	-0.186	.	.	.	.	.	-3661	-3659	73876	.	.	.
rs67573944	223320297	G	1.5381	B	G	0.96174	A	0.03826	.	.	.	.	TLR5	.	.	.	.	0	13_Heterochrom/lo	13_Heterochrom/lo	13_Heterochrom/lo	13_Heterochrom/lo	12_Repressed	12_Repressed	13_Heterochrom/lo	13_Heterochrom/lo	12_Repressed	-0.0856	.	.	.	.	.	-3673	-3671	73864	.	.	.
rs1773761	223320324	C	1.5381	B	C	0.96174	T	0.03826	.	.	.	.	TLR5	.	.	.	.	0	13_Heterochrom/lo	13_Heterochrom/lo	13_Heterochrom/lo	13_Heterochrom/lo	12_Repressed	12_Repressed	13_Heterochrom/lo	13_Heterochrom/lo	12_Repressed	-2.55	.	.	.	.	.	-3700	-3698	73837	.	.	.
rs112019079	223320668	G	1.5404	B	G	0.9591	A	0.0409	.	.	.	.	TLR5	.	.	.	.	0	13_Heterochrom/lo	13_Heterochrom/lo	13_Heterochrom/lo	13_Heterochrom/lo	13_Heterochrom/lo	12_Repressed	13_Heterochrom/lo	13_Heterochrom/lo	12_Repressed	1.21	.	.	.	.	.	-4044	-4042	73493	.	.	.
rs66662427	223320797	T	1.5369	B	T	0.96306	C	0.03694	.	.	.	.	TLR5	.	.	.	.	0	13_Heterochrom/lo	13_Heterochrom/lo	13_Heterochrom/lo	13_Heterochrom/lo	13_Heterochrom/lo	12_Repressed	13_Heterochrom/lo	13_Heterochrom/lo	12_Repressed	0.13	.	.	.	.	.	-4173	-4171	73364	.	.	.
rs2487835	223320919	T	0.8317	G	C	0.46042	T	0.53958	.	.	.	.	TLR5	.	.	.	.	0	13_Heterochrom/lo	13_Heterochrom/lo	13_Heterochrom/lo	13_Heterochrom/lo	13_Heterochrom/lo	12_Repressed	13_Heterochrom/lo	13_Heterochrom/lo	12_Repressed	0.753	.	.	.	.	.	-4295	-4293	73242	.	.	.
rs2487836	223320935	T	1.5369	B	T	0.96306	C	0.03694	.	.	.	.	TLR5	.	.	.	.	0	13_Heterochrom/lo	13_Heterochrom/lo	13_Heterochrom/lo	13_Heterochrom/lo	13_Heterochrom/lo	12_Repressed	13_Heterochrom/lo	13_Heterochrom/lo	12_Repressed	-0.716	.	.	.	.	.	-4311	-4309	73226	.	.	.
rs2430400	223320946	T	1.5404	B	T	0.9591	A	0.0409	.	.	.	.	TLR5	.	.	.	.	0	13_Heterochrom/lo	13_Heterochrom/lo	13_Heterochrom/lo	13_Heterochrom/lo	13_Heterochrom/lo	12_Repressed	13_Heterochrom/lo	13_Heterochrom/lo	12_Repressed	0.753	.	.	.	.	.	-4322	-4320	73215	.	.	.
rs723960	223321128	A	1.7684	B	G	0.49868	A	0.50132	.	.	.	.	TLR5	.	.	.	.	0	13_Heterochrom/lo	13_Heterochrom/lo	13_Heterochrom/lo	13_Heterochrom/lo	13_Heterochrom/lo	12_Repressed	13_Heterochrom/lo	13_Heterochrom/lo	12_Repressed	-0.992	.	.	.	.	.	-4504	-4502	73033	.	.	.
rs723961	223321204	C	1.5369	B	C	0.96306	T	0.03694	.	.	.	.	TLR5	.	.	.	.	0	13_Heterochrom/lo	13_Heterochrom/lo	13_Heterochrom/lo	13_Heterochrom/lo	13_Heterochrom/lo	12_Repressed	13_Heterochrom/lo	13_Heterochrom/lo	12_Repressed	0.496	.	.	.	.	.	-4580	-4578	72957	.	.	.
rs72743840	223321534	C	1.5289	B	C	0.9723	T	0.0277	.	.	.	.	TLR5	.	.	.	161	1	13_Heterochrom/lo	13_Heterochrom/lo	13_Heterochrom/lo	13_Heterochrom/lo	13_Heterochrom/lo	12_Repressed	13_Heterochrom/lo	13_Heterochrom/lo	12_Repressed	-1.54	.	.	.	.	.	-4910	-4908	72627	.	.	.
rs35442320	223321671	G	1.7684	B	A	0.49868	G	0.50132	.	.	.	.	TLR5	.	.	.	.	0	13_Heterochrom/lo	13_Heterochrom/lo	13_Heterochrom/lo	13_Heterochrom/lo	13_Heterochrom/lo	12_Repressed	13_Heterochrom/lo	13_Heterochrom/lo	12_Repressed	-1.17	.	.	.	.	.	-5047	-5045	72490	.	.	.
rs79917864	223321898	G	1.5752	B	C	1e-05	G	0.99999	.	.	.	.	TLR5	.	.	.	.	0	13_Heterochrom/lo	13_Heterochrom/lo	13_Heterochrom/lo	13_Heterochrom/lo	13_Heterochrom/lo	12_Repressed	13_Heterochrom/lo	13_Heterochrom/lo	12_Repressed	-0.854	.	.	.	.	.	-5274	-5272	72263	.	.	.
rs34849527	223321941	C	1.7684	B	T	0.49868	C	0.50132	.	.	.	.	TLR5	.	.	.	.	0	13_Heterochrom/lo	13_Heterochrom/lo	13_Heterochrom/lo	13_Heterochrom/lo	13_Heterochrom/lo	12_Repressed	13_Heterochrom/lo	13_Heterochrom/lo	12_Repressed	-2.46	.	.	.	.	.	-5317	-5315	72220	.	.	.
rs2256707	223321967	C	1.5369	B	C	0.96306	T	0.03694	.	.	.	.	TLR5	.	.	.	.	0	13_Heterochrom/lo	13_Heterochrom/lo	13_Heterochrom/lo	13_Heterochrom/lo	13_Heterochrom/lo	12_Repressed	13_Heterochrom/lo	13_Heterochrom/lo	12_Repressed	-1.85	.	.	.	.	.	-5343	-5341	72194	.	.	.
rs2353475	223321975	C	1.7684	B	G	0.49868	C	0.50132	.	.	.	.	TLR5	.	.	.	.	0	13_Heterochrom/lo	13_Heterochrom/lo	13_Heterochrom/lo	13_Heterochrom/lo	13_Heterochrom/lo	12_Repressed	13_Heterochrom/lo	13_Heterochrom/lo	12_Repressed	1.13	.	.	.	.	.	-5351	-5349	72186	.	.	.
rs2883182	223322071	A	1.7684	B	G	0.49868	A	0.50132	.	.	.	.	TLR5	.	.	.	.	0	13_Heterochrom/lo	13_Heterochrom/lo	13_Heterochrom/lo	13_Heterochrom/lo	13_Heterochrom/lo	12_Repressed	13_Heterochrom/lo	13_Heterochrom/lo	12_Repressed	-2.94	.	.	.	.	.	-5447	-5445	72090	.	.	.
rs2353474	223322080	G	1.5369	B	A	0.03694	G	0.96306	.	.	.	.	TLR5	.	.	.	.	0	13_Heterochrom/lo	13_Heterochrom/lo	13_Heterochrom/lo	13_Heterochrom/lo	13_Heterochrom/lo	12_Repressed	13_Heterochrom/lo	13_Heterochrom/lo	12_Repressed	-1.64	.	.	.	.	.	-5456	-5454	72081	.	.	.
rs34136554	223322106	T	1.5369	B	T	0.96306	A	0.03694	.	.	.	.	TLR5	.	.	.	.	0	13_Heterochrom/lo	13_Heterochrom/lo	13_Heterochrom/lo	13_Heterochrom/lo	13_Heterochrom/lo	12_Repressed	13_Heterochrom/lo	13_Heterochrom/lo	12_Repressed	-1.15	.	.	.	.	.	-5482	-5480	72055	.	.	.
rs1640813	223322395	G	1.5369	B	G	0.96306	T	0.03694	.	.	.	.	TLR5	.	.	.	.	0	13_Heterochrom/lo	13_Heterochrom/lo	13_Heterochrom/lo	13_Heterochrom/lo	13_Heterochrom/lo	12_Repressed	13_Heterochrom/lo	13_Heterochrom/lo	12_Repressed	0.504	.	.	.	.	.	-5771	-5769	71766	.	180	.
rs1935305	223323041	T	1.5369	B	T	0.96306	C	0.03694	.	.	.	.	TLR5	.	.	.	.	0	13_Heterochrom/lo	13_Heterochrom/lo	13_Heterochrom/lo	13_Heterochrom/lo	12_Repressed	12_Repressed	13_Heterochrom/lo	13_Heterochrom/lo	12_Repressed	1.04	.	.	.	.	.	-6417	-6415	71120	.	.	.
rs1640812	223323060	A	1.5381	B	A	0.96174	C	0.03826	.	.	.	.	TLR5	.	.	.	.	0	13_Heterochrom/lo	13_Heterochrom/lo	13_Heterochrom/lo	13_Heterochrom/lo	12_Repressed	12_Repressed	13_Heterochrom/lo	13_Heterochrom/lo	12_Repressed	1.04	.	.	.	.	.	-6436	-6434	71101	.	.	.
rs1640811	223323107	T	1.5369	B	T	0.96306	C	0.03694	.	.	.	.	TLR5	.	.	.	.	0	13_Heterochrom/lo	13_Heterochrom/lo	13_Heterochrom/lo	13_Heterochrom/lo	12_Repressed	12_Repressed	13_Heterochrom/lo	13_Heterochrom/lo	12_Repressed	0.129	.	.	.	.	.	-6483	-6481	71054	.	.	.
rs66832195	223323464	A	1.5369	B	A	0.96306	G	0.03694	.	.	.	.	TLR5	.	.	.	.	0	13_Heterochrom/lo	13_Heterochrom/lo	13_Heterochrom/lo	13_Heterochrom/lo	13_Heterochrom/lo	13_Heterochrom/lo	13_Heterochrom/lo	13_Heterochrom/lo	12_Repressed	-0.271	.	.	.	.	.	-6840	-6838	70697	.	.	.
chr1:223323617	223323617	A	0.149	D	T	1e-05	A	0.99999	.	.	.	.	TLR5	.	.	.	.	0	13_Heterochrom/lo	13_Heterochrom/lo	13_Heterochrom/lo	13_Heterochrom/lo	13_Heterochrom/lo	13_Heterochrom/lo	13_Heterochrom/lo	13_Heterochrom/lo	12_Repressed	-1.4	.	.	.	.	.	-6993	-6991	70544	.	.	.
chr1:223323619	223323619	A	0.149	D	T	1e-05	A	0.99999	.	.	.	.	TLR5	.	.	.	.	0	13_Heterochrom/lo	13_Heterochrom/lo	13_Heterochrom/lo	13_Heterochrom/lo	13_Heterochrom/lo	13_Heterochrom/lo	13_Heterochrom/lo	13_Heterochrom/lo	12_Repressed	-2.39	.	.	.	.	.	-6995	-6993	70542	.	.	.
chr1:223323627	223323627	T	0.1387	C	T	1e-05	A	0.99999	.	.	.	.	TLR5	.	.	.	.	0	13_Heterochrom/lo	13_Heterochrom/lo	13_Heterochrom/lo	13_Heterochrom/lo	13_Heterochrom/lo	13_Heterochrom/lo	13_Heterochrom/lo	13_Heterochrom/lo	12_Repressed	-2.36	.	.	.	.	.	-7003	-7001	70534	.	.	.
chr1:223323629	223323629	T	0.5043	F	T	1e-05	A	0.99999	.	.	.	.	TLR5	.	.	.	.	0	13_Heterochrom/lo	13_Heterochrom/lo	13_Heterochrom/lo	13_Heterochrom/lo	13_Heterochrom/lo	13_Heterochrom/lo	13_Heterochrom/lo	13_Heterochrom/lo	12_Repressed	-2.22	.	.	.	.	.	-7005	-7003	70532	.	.	.
rs202092736	223323631	A	0.2107	P	T	1e-05	A	0.99999	.	.	.	.	TLR5	.	.	.	.	0	13_Heterochrom/lo	13_Heterochrom/lo	13_Heterochrom/lo	13_Heterochrom/lo	13_Heterochrom/lo	13_Heterochrom/lo	13_Heterochrom/lo	13_Heterochrom/lo	12_Repressed	-0.0693	.	.	.	.	.	-7007	-7005	70530	.	.	.
rs1773736	223323633	A	0.0548	P	T	1e-05	A	0.99999	.	.	.	.	TLR5	.	.	.	.	0	13_Heterochrom/lo	13_Heterochrom/lo	13_Heterochrom/lo	13_Heterochrom/lo	13_Heterochrom/lo	13_Heterochrom/lo	13_Heterochrom/lo	13_Heterochrom/lo	12_Repressed	-2.36	.	.	.	.	.	-7009	-7007	70528	.	.	.
chr1:223323635	223323635	A	0.0263	P	T	1e-05	A	0.99999	.	.	.	.	TLR5	.	.	.	.	0	13_Heterochrom/lo	13_Heterochrom/lo	13_Heterochrom/lo	13_Heterochrom/lo	13_Heterochrom/lo	13_Heterochrom/lo	13_Heterochrom/lo	13_Heterochrom/lo	12_Repressed	-0.844	.	.	.	.	.	-7011	-7009	70526	.	.	.
rs725084	223323951	T	0.8315	G	C	0.4591	T	0.5409	.	.	.	.	TLR5	.	.	.	.	0	13_Heterochrom/lo	13_Heterochrom/lo	13_Heterochrom/lo	13_Heterochrom/lo	13_Heterochrom/lo	13_Heterochrom/lo	13_Heterochrom/lo	13_Heterochrom/lo	12_Repressed	-1.89	.	.	.	.	.	-7327	-7325	70210	.	.	.
rs72743847	223324050	G	1.5289	B	G	0.9723	A	0.0277	.	.	.	.	TLR5	.	.	.	.	0	13_Heterochrom/lo	13_Heterochrom/lo	13_Heterochrom/lo	13_Heterochrom/lo	13_Heterochrom/lo	13_Heterochrom/lo	13_Heterochrom/lo	13_Heterochrom/lo	12_Repressed	2.3	.	.	.	.	.	-7426	-7424	70111	.	.	.
rs1773738	223324280	A	1.5381	B	A	0.96174	T	0.03826	.	.	.	.	TLR5	.	.	.	.	0	13_Heterochrom/lo	13_Heterochrom/lo	13_Heterochrom/lo	13_Heterochrom/lo	13_Heterochrom/lo	13_Heterochrom/lo	13_Heterochrom/lo	13_Heterochrom/lo	12_Repressed	1.92	.	.	.	.	.	-7656	-7654	69881	.	.	.
rs1640809	223324339	A	1.5369	B	A	0.96306	C	0.03694	.	.	.	.	TLR5	.	.	.	.	0	13_Heterochrom/lo	13_Heterochrom/lo	13_Heterochrom/lo	13_Heterochrom/lo	13_Heterochrom/lo	13_Heterochrom/lo	13_Heterochrom/lo	13_Heterochrom/lo	12_Repressed	0.831	.	.	.	.	.	-7715	-7713	69822	.	.	.
rs10489492	223324369	C	1.5369	B	C	0.96306	G	0.03694	.	.	.	.	TLR5	.	.	.	.	0	13_Heterochrom/lo	13_Heterochrom/lo	13_Heterochrom/lo	13_Heterochrom/lo	13_Heterochrom/lo	13_Heterochrom/lo	13_Heterochrom/lo	13_Heterochrom/lo	12_Repressed	0.815	.	.	.	.	.	-7745	-7743	69792	.	.	.
rs111312253	223324728	A	1.5289	B	A	0.9723	G	0.0277	.	.	.	.	TLR5	.	.	.	.	0	13_Heterochrom/lo	13_Heterochrom/lo	13_Heterochrom/lo	13_Heterochrom/lo	13_Heterochrom/lo	13_Heterochrom/lo	13_Heterochrom/lo	13_Heterochrom/lo	13_Heterochrom/lo	1.67	.	.	.	.	.	-8104	-8102	69433	.	.	.
rs72743851	223325562	C	1.5369	B	C	0.96306	T	0.03694	.	.	.	.	TLR5	.	.	.	.	0	13_Heterochrom/lo	13_Heterochrom/lo	13_Heterochrom/lo	13_Heterochrom/lo	13_Heterochrom/lo	13_Heterochrom/lo	7_Weak_Enhancer	13_Heterochrom/lo	13_Heterochrom/lo	-0.317	.	.	.	.	.	-8938	-8936	68599	.	.	.
rs72743852	223325567	G	1.5369	B	G	0.96306	A	0.03694	.	.	.	.	TLR5	.	.	.	.	0	13_Heterochrom/lo	13_Heterochrom/lo	13_Heterochrom/lo	13_Heterochrom/lo	13_Heterochrom/lo	13_Heterochrom/lo	7_Weak_Enhancer	13_Heterochrom/lo	13_Heterochrom/lo	0.158	.	.	.	.	.	-8943	-8941	68594	.	.	.
rs1773744	223326127	C	1.5381	B	C	0.96174	G	0.03826	.	.	.	.	TLR5	.	.	.	.	0	13_Heterochrom/lo	13_Heterochrom/lo	13_Heterochrom/lo	13_Heterochrom/lo	13_Heterochrom/lo	7_Weak_Enhancer	7_Weak_Enhancer	13_Heterochrom/lo	13_Heterochrom/lo	0.571	.	.	.	.	.	-9503	-9501	68034	.	.	.
rs67623966	223327193	A	1.5381	B	A	0.96174	G	0.03826	.	.	.	.	.	.	.	.	1000	0	13_Heterochrom/lo	13_Heterochrom/lo	13_Heterochrom/lo	13_Heterochrom/lo	13_Heterochrom/lo	5_Strong_Enhancer	5_Strong_Enhancer	13_Heterochrom/lo	13_Heterochrom/lo	-4.11	.	.	.	.	.	-10569	-10567	66968	.	987	.
rs73118159	223327233	A	1.5381	B	A	0.96174	C	0.03826	.	.	.	.	.	.	.	.	1000	1	13_Heterochrom/lo	13_Heterochrom/lo	13_Heterochrom/lo	13_Heterochrom/lo	13_Heterochrom/lo	5_Strong_Enhancer	5_Strong_Enhancer	13_Heterochrom/lo	13_Heterochrom/lo	0.0547	.	.	.	.	.	-10609	-10607	66928	.	987	.
rs72743853	223327379	G	1.5369	B	G	0.96306	T	0.03694	.	.	.	.	.	.	.	.	.	0	13_Heterochrom/lo	13_Heterochrom/lo	13_Heterochrom/lo	13_Heterochrom/lo	13_Heterochrom/lo	5_Strong_Enhancer	7_Weak_Enhancer	13_Heterochrom/lo	13_Heterochrom/lo	-0.818	.	.	.	.	.	-10755	-10753	66782	.	987	.
rs1773749	223327381	G	1.5381	B	G	0.96174	C	0.03826	.	.	.	.	.	.	.	.	.	0	13_Heterochrom/lo	13_Heterochrom/lo	13_Heterochrom/lo	13_Heterochrom/lo	13_Heterochrom/lo	5_Strong_Enhancer	7_Weak_Enhancer	13_Heterochrom/lo	13_Heterochrom/lo	1.24	.	.	.	.	.	-10757	-10755	66780	.	987	.
rs1612398	223327484	T	1.5381	B	T	0.96174	C	0.03826	.	.	.	.	.	.	.	.	.	0	13_Heterochrom/lo	13_Heterochrom/lo	13_Heterochrom/lo	13_Heterochrom/lo	13_Heterochrom/lo	5_Strong_Enhancer	7_Weak_Enhancer	13_Heterochrom/lo	13_Heterochrom/lo	-2.75	.	.	.	.	.	-10860	-10858	66677	.	.	.
rs988779	223328220	A	1.5289	B	A	0.9723	G	0.0277	.	.	.	.	.	.	.	.	.	0	13_Heterochrom/lo	13_Heterochrom/lo	13_Heterochrom/lo	13_Heterochrom/lo	13_Heterochrom/lo	13_Heterochrom/lo	7_Weak_Enhancer	13_Heterochrom/lo	13_Heterochrom/lo	-1.1	.	.	.	.	.	-11596	-11594	65941	.	.	.
rs1418144	223328364	A	1.5289	B	A	0.9723	T	0.0277	.	.	.	.	.	.	.	.	.	0	13_Heterochrom/lo	13_Heterochrom/lo	13_Heterochrom/lo	13_Heterochrom/lo	13_Heterochrom/lo	13_Heterochrom/lo	7_Weak_Enhancer	13_Heterochrom/lo	13_Heterochrom/lo	-4.6	.	.	.	.	.	-11740	-11738	65797	.	.	.
rs1418143	223328433	A	1.5289	B	A	0.9723	G	0.0277	.	.	.	.	.	.	.	.	.	0	13_Heterochrom/lo	13_Heterochrom/lo	13_Heterochrom/lo	13_Heterochrom/lo	13_Heterochrom/lo	13_Heterochrom/lo	13_Heterochrom/lo	13_Heterochrom/lo	13_Heterochrom/lo	1.83	.	.	.	.	.	-11809	-11807	65728	.	.	.
rs114646820	223328472	C	0.5431	B	C	0.89842	T	0.10158	.	.	.	.	.	.	.	.	.	0	13_Heterochrom/lo	13_Heterochrom/lo	13_Heterochrom/lo	13_Heterochrom/lo	13_Heterochrom/lo	13_Heterochrom/lo	13_Heterochrom/lo	13_Heterochrom/lo	13_Heterochrom/lo	-0.533	.	.	.	.	.	-11848	-11846	65689	.	.	.
rs35802580	223328953	C	1.5369	B	C	0.96306	A	0.03694	.	.	.	.	.	.	.	.	.	0	13_Heterochrom/lo	13_Heterochrom/lo	13_Heterochrom/lo	13_Heterochrom/lo	13_Heterochrom/lo	13_Heterochrom/lo	13_Heterochrom/lo	13_Heterochrom/lo	13_Heterochrom/lo	-0.317	.	.	.	.	.	-12329	-12327	65208	.	615	.
rs35511158	223329052	A	1.766	B	G	0.49736	A	0.50264	.	.	.	.	.	.	.	.	.	0	13_Heterochrom/lo	13_Heterochrom/lo	13_Heterochrom/lo	13_Heterochrom/lo	13_Heterochrom/lo	13_Heterochrom/lo	13_Heterochrom/lo	13_Heterochrom/lo	13_Heterochrom/lo	-0.783	.	.	.	.	.	-12428	-12426	65109	.	.	.
rs78898178	223329088	C	1.5369	B	C	0.96306	T	0.03694	.	.	.	.	.	.	.	.	.	0	13_Heterochrom/lo	13_Heterochrom/lo	13_Heterochrom/lo	13_Heterochrom/lo	13_Heterochrom/lo	13_Heterochrom/lo	13_Heterochrom/lo	13_Heterochrom/lo	13_Heterochrom/lo	-0.783	.	.	.	.	.	-12464	-12462	65073	.	.	.
rs116191230	223329105	G	0.0209	P	G	0.98021	T	0.01979	.	.	.	.	.	.	.	.	.	0	13_Heterochrom/lo	13_Heterochrom/lo	13_Heterochrom/lo	13_Heterochrom/lo	13_Heterochrom/lo	13_Heterochrom/lo	13_Heterochrom/lo	13_Heterochrom/lo	13_Heterochrom/lo	0.149	.	.	.	.	.	-12481	-12479	65056	.	.	.
rs35953839	223329122	G	1.5381	B	G	0.96174	A	0.03826	.	.	.	.	.	.	.	.	.	0	13_Heterochrom/lo	13_Heterochrom/lo	13_Heterochrom/lo	13_Heterochrom/lo	13_Heterochrom/lo	13_Heterochrom/lo	13_Heterochrom/lo	13_Heterochrom/lo	13_Heterochrom/lo	-0.783	.	.	.	.	.	-12498	-12496	65039	.	.	.
rs35579200	223329182	A	1.5381	B	A	0.96174	G	0.03826	.	.	.	.	.	.	.	.	.	0	13_Heterochrom/lo	13_Heterochrom/lo	13_Heterochrom/lo	13_Heterochrom/lo	13_Heterochrom/lo	13_Heterochrom/lo	13_Heterochrom/lo	13_Heterochrom/lo	13_Heterochrom/lo	-1.24	.	.	.	.	.	-12558	-12556	64979	.	.	.
rs67833495	223329202	C	1.5381	B	C	0.96174	A	0.03826	.	.	.	.	.	.	.	.	.	0	13_Heterochrom/lo	13_Heterochrom/lo	13_Heterochrom/lo	13_Heterochrom/lo	13_Heterochrom/lo	13_Heterochrom/lo	13_Heterochrom/lo	13_Heterochrom/lo	13_Heterochrom/lo	-0.916	.	.	.	.	.	-12578	-12576	64959	.	.	.
rs17163741	223329252	A	1.5369	B	A	0.96306	T	0.03694	.	.	.	.	.	.	.	.	.	0	13_Heterochrom/lo	13_Heterochrom/lo	13_Heterochrom/lo	13_Heterochrom/lo	13_Heterochrom/lo	13_Heterochrom/lo	13_Heterochrom/lo	13_Heterochrom/lo	13_Heterochrom/lo	2.58	.	.	.	.	.	-12628	-12626	64909	.	.	.
rs17163742	223329283	T	1.5381	B	T	0.96174	C	0.03826	.	.	.	.	.	.	.	.	.	0	13_Heterochrom/lo	13_Heterochrom/lo	13_Heterochrom/lo	13_Heterochrom/lo	13_Heterochrom/lo	13_Heterochrom/lo	13_Heterochrom/lo	13_Heterochrom/lo	13_Heterochrom/lo	1.44	.	.	.	.	.	-12659	-12657	64878	.	.	.
rs34552707	223329348	A	1.5381	B	A	0.96174	G	0.03826	.	.	.	.	.	.	.	.	.	0	13_Heterochrom/lo	13_Heterochrom/lo	13_Heterochrom/lo	13_Heterochrom/lo	13_Heterochrom/lo	13_Heterochrom/lo	13_Heterochrom/lo	13_Heterochrom/lo	13_Heterochrom/lo	0.225	.	.	.	.	.	-12724	-12722	64813	.	.	.
rs34970812	223329473	G	1.5381	B	G	0.96174	A	0.03826	.	.	.	.	.	.	.	.	.	0	13_Heterochrom/lo	13_Heterochrom/lo	13_Heterochrom/lo	13_Heterochrom/lo	13_Heterochrom/lo	13_Heterochrom/lo	13_Heterochrom/lo	13_Heterochrom/lo	13_Heterochrom/lo	0.225	.	.	.	.	.	-12849	-12847	64688	.	.	.
rs35705006	223329533	G	1.5381	B	G	0.96174	A	0.03826	.	.	.	.	.	.	.	.	.	0	13_Heterochrom/lo	13_Heterochrom/lo	13_Heterochrom/lo	13_Heterochrom/lo	13_Heterochrom/lo	13_Heterochrom/lo	13_Heterochrom/lo	13_Heterochrom/lo	13_Heterochrom/lo	0.225	.	.	.	.	.	-12909	-12907	64628	.	.	.
rs35349967	223329762	C	1.5381	B	C	0.96174	A	0.03826	.	.	.	.	.	.	.	.	130	0	13_Heterochrom/lo	13_Heterochrom/lo	13_Heterochrom/lo	13_Heterochrom/lo	13_Heterochrom/lo	13_Heterochrom/lo	13_Heterochrom/lo	13_Heterochrom/lo	13_Heterochrom/lo	-0.99	.	.	.	.	.	-13138	-13136	64399	.	328	.
rs66938974	223330459	T	1.5381	B	T	0.96174	C	0.03826	.	.	.	.	.	.	.	.	.	0	13_Heterochrom/lo	13_Heterochrom/lo	13_Heterochrom/lo	13_Heterochrom/lo	13_Heterochrom/lo	13_Heterochrom/lo	13_Heterochrom/lo	13_Heterochrom/lo	13_Heterochrom/lo	-3.45	.	.	.	.	.	-13835	-13833	63702	.	.	.
rs9442047	223330743	T	1.7567	B	A	0.49208	T	0.50792	.	.	.	.	.	.	.	.	.	0	13_Heterochrom/lo	13_Heterochrom/lo	13_Heterochrom/lo	13_Heterochrom/lo	8_Insulator	13_Heterochrom/lo	13_Heterochrom/lo	13_Heterochrom/lo	13_Heterochrom/lo	-1.02	.	.	.	.	.	-14119	-14117	63418	.	.	.
rs9442048	223330791	T	1.7567	B	C	0.49208	T	0.50792	.	.	.	.	.	.	.	.	.	0	13_Heterochrom/lo	13_Heterochrom/lo	13_Heterochrom/lo	13_Heterochrom/lo	12_Repressed	13_Heterochrom/lo	13_Heterochrom/lo	13_Heterochrom/lo	13_Heterochrom/lo	-1.74	.	.	.	.	.	-14167	-14165	63370	.	.	.
rs988244	223331144	C	1.5381	B	C	0.96174	A	0.03826	.	.	.	.	.	.	.	.	.	0	13_Heterochrom/lo	13_Heterochrom/lo	13_Heterochrom/lo	13_Heterochrom/lo	12_Repressed	13_Heterochrom/lo	13_Heterochrom/lo	13_Heterochrom/lo	13_Heterochrom/lo	0.595	.	.	.	.	.	-14520	-14518	63017	.	.	.
rs4393150	223331277	C	1.5369	B	C	0.96306	T	0.03694	.	.	.	.	.	.	.	.	161	0	13_Heterochrom/lo	13_Heterochrom/lo	13_Heterochrom/lo	13_Heterochrom/lo	12_Repressed	13_Heterochrom/lo	13_Heterochrom/lo	13_Heterochrom/lo	13_Heterochrom/lo	-0.328	.	.	.	.	.	-14653	-14651	62884	.	.	.
rs988243	223331280	C	1.5369	B	C	0.96306	T	0.03694	.	.	.	.	.	.	.	.	161	0	13_Heterochrom/lo	13_Heterochrom/lo	13_Heterochrom/lo	13_Heterochrom/lo	12_Repressed	13_Heterochrom/lo	13_Heterochrom/lo	13_Heterochrom/lo	13_Heterochrom/lo	1.08	.	.	.	.	.	-14656	-14654	62881	.	.	.
rs988242	223331401	C	1.5381	B	C	0.96174	A	0.03826	.	.	.	.	.	.	.	.	.	0	13_Heterochrom/lo	13_Heterochrom/lo	13_Heterochrom/lo	13_Heterochrom/lo	12_Repressed	13_Heterochrom/lo	13_Heterochrom/lo	13_Heterochrom/lo	13_Heterochrom/lo	-2.08	.	.	.	.	.	-14777	-14775	62760	.	.	.
rs988241	223331512	T	1.5369	B	T	0.96306	C	0.03694	.	.	.	.	.	.	.	.	.	0	13_Heterochrom/lo	13_Heterochrom/lo	13_Heterochrom/lo	13_Heterochrom/lo	12_Repressed	13_Heterochrom/lo	13_Heterochrom/lo	13_Heterochrom/lo	13_Heterochrom/lo	-1.13	.	.	.	.	.	-14888	-14886	62649	.	.	.
rs11486079	223331642	C	1.5381	B	C	0.96174	T	0.03826	.	.	.	.	.	.	.	.	.	0	13_Heterochrom/lo	13_Heterochrom/lo	13_Heterochrom/lo	13_Heterochrom/lo	12_Repressed	13_Heterochrom/lo	13_Heterochrom/lo	13_Heterochrom/lo	13_Heterochrom/lo	1.09	.	.	.	.	.	-15018	-15016	62519	.	.	.
rs1773750	223331792	C	1.7544	B	T	0.49077	C	0.50923	.	.	.	.	.	.	.	.	.	0	13_Heterochrom/lo	13_Heterochrom/lo	13_Heterochrom/lo	13_Heterochrom/lo	12_Repressed	13_Heterochrom/lo	13_Heterochrom/lo	13_Heterochrom/lo	13_Heterochrom/lo	-3.28	.	.	.	.	.	-15168	-15166	62369	.	.	.
rs66553000	223331823	A	1.5369	B	A	0.96306	T	0.03694	.	.	.	.	.	.	.	.	.	0	13_Heterochrom/lo	13_Heterochrom/lo	13_Heterochrom/lo	13_Heterochrom/lo	12_Repressed	13_Heterochrom/lo	13_Heterochrom/lo	13_Heterochrom/lo	13_Heterochrom/lo	0.818	.	.	.	.	.	-15199	-15197	62338	.	.	.
rs17163743	223332096	A	1.5369	B	A	0.96306	G	0.03694	.	.	.	.	.	.	.	.	.	0	13_Heterochrom/lo	13_Heterochrom/lo	13_Heterochrom/lo	13_Heterochrom/lo	12_Repressed	13_Heterochrom/lo	13_Heterochrom/lo	13_Heterochrom/lo	12_Repressed	-2.25	.	.	.	.	.	-15472	-15470	62065	.	.	.
rs67639934	223332262	A	1.5369	B	A	0.96306	G	0.03694	.	.	.	.	.	.	.	.	.	0	13_Heterochrom/lo	13_Heterochrom/lo	13_Heterochrom/lo	13_Heterochrom/lo	12_Repressed	13_Heterochrom/lo	13_Heterochrom/lo	13_Heterochrom/lo	12_Repressed	-3.85	.	.	.	.	.	-15638	-15636	61899	.	.	.
rs11488549	223332307	A	1.5392	B	A	0.96042	G	0.03958	.	.	.	.	.	.	.	.	.	0	13_Heterochrom/lo	13_Heterochrom/lo	13_Heterochrom/lo	13_Heterochrom/lo	12_Repressed	13_Heterochrom/lo	13_Heterochrom/lo	13_Heterochrom/lo	12_Repressed	0.638	.	.	.	.	.	-15683	-15681	61854	.	.	.
rs1341986	223332763	G	0.8304	G	A	0.45383	G	0.54617	.	.	.	.	.	.	.	.	.	0	13_Heterochrom/lo	13_Heterochrom/lo	13_Heterochrom/lo	13_Heterochrom/lo	12_Repressed	13_Heterochrom/lo	13_Heterochrom/lo	13_Heterochrom/lo	12_Repressed	1.56	.	.	.	.	.	-16139	-16137	61398	.	.	.
rs67883821	223333127	A	1.5381	B	A	0.96174	G	0.03826	.	.	.	.	.	.	.	.	.	0	13_Heterochrom/lo	13_Heterochrom/lo	13_Heterochrom/lo	13_Heterochrom/lo	12_Repressed	13_Heterochrom/lo	13_Heterochrom/lo	12_Repressed	12_Repressed	-1.68	.	.	.	.	.	-16503	-16501	61034	.	.	.
rs1341985	223333278	G	1.5289	B	G	0.9723	A	0.0277	.	.	.	.	.	.	.	.	224	1	13_Heterochrom/lo	13_Heterochrom/lo	13_Heterochrom/lo	13_Heterochrom/lo	12_Repressed	13_Heterochrom/lo	13_Heterochrom/lo	12_Repressed	12_Repressed	-2.87	.	.	.	.	.	-16654	-16652	60883	.	128	.
chr1:223333617	223333617	G	0	A	T	1e-05	G	0.99999	.	.	.	.	.	.	.	.	.	0	13_Heterochrom/lo	13_Heterochrom/lo	13_Heterochrom/lo	13_Heterochrom/lo	12_Repressed	13_Heterochrom/lo	13_Heterochrom/lo	12_Repressed	12_Repressed	-0.47	.	.	.	.	.	-16993	-16991	60544	.	.	.
rs72743860	223335048	A	1.5289	B	A	0.9723	C	0.0277	.	.	.	.	.	.	.	.	.	0	13_Heterochrom/lo	8_Insulator	13_Heterochrom/lo	13_Heterochrom/lo	12_Repressed	13_Heterochrom/lo	8_Insulator	12_Repressed	12_Repressed	1.96	.	.	.	.	.	-18424	-18422	59113	.	474	.
rs61837564	223335115	C	0.7043	G	C	0.70185	T	0.29815	.	.	.	.	.	.	.	.	.	0	13_Heterochrom/lo	8_Insulator	13_Heterochrom/lo	13_Heterochrom/lo	12_Repressed	13_Heterochrom/lo	8_Insulator	12_Repressed	12_Repressed	0.0599	.	.	.	.	.	-18491	-18489	59046	.	474	.
rs1773754	223335426	A	1.5381	B	A	0.96174	G	0.03826	.	.	.	.	.	.	.	.	.	0	13_Heterochrom/lo	13_Heterochrom/lo	13_Heterochrom/lo	13_Heterochrom/lo	12_Repressed	13_Heterochrom/lo	13_Heterochrom/lo	12_Repressed	12_Repressed	-2.82	.	.	.	.	.	-18802	-18800	58735	.	191	.
rs1773755	223336090	G	1.5054	G	G	0.66359	A	0.33641	.	.	.	.	.	.	.	.	.	0	13_Heterochrom/lo	13_Heterochrom/lo	13_Heterochrom/lo	13_Heterochrom/lo	12_Repressed	13_Heterochrom/lo	13_Heterochrom/lo	12_Repressed	12_Repressed	0.143	.	.	.	.	.	-19466	-19464	58071	.	.	.
rs1773756	223336436	A	0.7043	G	A	0.70185	G	0.29815	.	.	.	.	.	.	.	.	.	0	13_Heterochrom/lo	13_Heterochrom/lo	13_Heterochrom/lo	13_Heterochrom/lo	13_Heterochrom/lo	13_Heterochrom/lo	13_Heterochrom/lo	12_Repressed	12_Repressed	-5.07	.	.	.	.	.	-19812	-19810	57725	.	.	.
rs1773757	223337508	T	0.7079	G	T	0.69129	C	0.30871	.	.	.	.	.	.	.	.	.	0	13_Heterochrom/lo	13_Heterochrom/lo	13_Heterochrom/lo	13_Heterochrom/lo	13_Heterochrom/lo	13_Heterochrom/lo	12_Repressed	13_Heterochrom/lo	13_Heterochrom/lo	0.0685	.	.	.	.	.	-20884	-20882	56653	.	.	.
rs77006432	223337987	T	1.5289	B	T	0.9723	C	0.0277	.	.	.	.	.	.	.	.	.	0	13_Heterochrom/lo	13_Heterochrom/lo	13_Heterochrom/lo	13_Heterochrom/lo	13_Heterochrom/lo	13_Heterochrom/lo	12_Repressed	13_Heterochrom/lo	13_Heterochrom/lo	0.612	.	.	.	.	.	-21363	-21361	56174	.	.	.
rs1773758	223338227	A	1.5054	G	A	0.66359	G	0.33641	.	.	.	.	.	.	.	.	.	0	13_Heterochrom/lo	13_Heterochrom/lo	13_Heterochrom/lo	13_Heterochrom/lo	13_Heterochrom/lo	13_Heterochrom/lo	12_Repressed	13_Heterochrom/lo	13_Heterochrom/lo	-0.451	.	.	.	.	.	-21603	-21601	55934	.	.	.
rs116747136	223338246	G	0.6405	C	G	0.97625	A	0.02375	.	.	.	.	.	.	.	.	.	0	13_Heterochrom/lo	13_Heterochrom/lo	13_Heterochrom/lo	13_Heterochrom/lo	13_Heterochrom/lo	13_Heterochrom/lo	12_Repressed	13_Heterochrom/lo	13_Heterochrom/lo	-1	.	.	.	.	.	-21622	-21620	55915	.	.	.
rs17609948	223338503	C	0.7043	G	C	0.70185	T	0.29815	.	.	.	.	.	.	.	.	.	0	13_Heterochrom/lo	13_Heterochrom/lo	13_Heterochrom/lo	13_Heterochrom/lo	13_Heterochrom/lo	13_Heterochrom/lo	12_Repressed	13_Heterochrom/lo	13_Heterochrom/lo	-3.15	.	.	.	.	.	-21879	-21877	55658	.	.	.
rs2247421	223339689	A	1.5054	G	A	0.66359	C	0.33641	.	.	.	.	.	.	.	.	299	0	13_Heterochrom/lo	13_Heterochrom/lo	13_Heterochrom/lo	13_Heterochrom/lo	13_Heterochrom/lo	13_Heterochrom/lo	12_Repressed	13_Heterochrom/lo	13_Heterochrom/lo	1.21	.	.	.	.	.	-23065	-23063	54472	.	.	.
rs17661703	223339751	C	0.7043	G	C	0.70185	G	0.29815	.	.	.	.	.	.	.	.	299	0	13_Heterochrom/lo	13_Heterochrom/lo	13_Heterochrom/lo	13_Heterochrom/lo	13_Heterochrom/lo	13_Heterochrom/lo	12_Repressed	13_Heterochrom/lo	13_Heterochrom/lo	-0.798	.	.	.	.	.	-23127	-23125	54410	.	.	.
chr1:223341004	223341004	G	0.0149	P	A	1e-05	G	0.99999	.	.	.	.	.	.	.	.	.	0	13_Heterochrom/lo	13_Heterochrom/lo	13_Heterochrom/lo	13_Heterochrom/lo	13_Heterochrom/lo	13_Heterochrom/lo	3_Poised_Promoter	13_Heterochrom/lo	13_Heterochrom/lo	0	.	.	.	.	.	-24380	-24378	53157	.	.	.
rs72743863	223341055	G	0.7043	G	G	0.70185	A	0.29815	.	.	.	.	.	.	.	.	.	0	13_Heterochrom/lo	13_Heterochrom/lo	13_Heterochrom/lo	13_Heterochrom/lo	13_Heterochrom/lo	13_Heterochrom/lo	3_Poised_Promoter	13_Heterochrom/lo	13_Heterochrom/lo	0	.	.	.	.	.	-24431	-24429	53106	.	.	.
rs145484232	223341375	-	0.7043	G	C	0.70185	T	0.29815	.	.	.	.	.	.	.	.	.	0	13_Heterochrom/lo	6_Weak_Enhancer	6_Weak_Enhancer	13_Heterochrom/lo	13_Heterochrom/lo	13_Heterochrom/lo	2_Weak_Promoter	13_Heterochrom/lo	13_Heterochrom/lo	0	.	.	.	.	.	-24751	-24749	52786	.	.	.
chr1:223342823	223342823	C	1.5054	B	A	1e-05	C	0.99999	.	.	.	.	.	.	.	.	.	0	13_Heterochrom/lo	13_Heterochrom/lo	13_Heterochrom/lo	13_Heterochrom/lo	13_Heterochrom/lo	13_Heterochrom/lo	13_Heterochrom/lo	13_Heterochrom/lo	13_Heterochrom/lo	0	.	.	.	.	.	-26199	-26197	51338	.	.	.
chr1:223343469	223343469	T	0.7312	F	C	1e-05	T	0.99999	.	.	.	.	.	.	.	.	.	0	13_Heterochrom/lo	13_Heterochrom/lo	13_Heterochrom/lo	13_Heterochrom/lo	13_Heterochrom/lo	13_Heterochrom/lo	13_Heterochrom/lo	13_Heterochrom/lo	13_Heterochrom/lo	0	.	.	.	.	.	-26845	-26843	50692	.	.	.
rs1100893	223343581	A	1.592	B	A	0.81003	G	0.18997	.	.	.	.	.	.	.	.	.	0	13_Heterochrom/lo	13_Heterochrom/lo	13_Heterochrom/lo	13_Heterochrom/lo	13_Heterochrom/lo	13_Heterochrom/lo	13_Heterochrom/lo	13_Heterochrom/lo	13_Heterochrom/lo	0	.	.	.	.	.	-26957	-26955	50580	.	.	.
rs1100892	223344024	-	0.7083	G	C	0.68997	A	0.31003	.	.	.	.	.	.	.	.	.	0	13_Heterochrom/lo	13_Heterochrom/lo	13_Heterochrom/lo	13_Heterochrom/lo	13_Heterochrom/lo	13_Heterochrom/lo	13_Heterochrom/lo	13_Heterochrom/lo	13_Heterochrom/lo	0	.	.	.	.	.	-27400	-27398	50137	.	.	.
chr1:223344066	223344066	C	1.5054	B	T	1e-05	C	0.99999	.	.	.	.	.	.	.	.	.	0	13_Heterochrom/lo	13_Heterochrom/lo	13_Heterochrom/lo	13_Heterochrom/lo	13_Heterochrom/lo	13_Heterochrom/lo	13_Heterochrom/lo	13_Heterochrom/lo	13_Heterochrom/lo	0	.	.	.	.	.	-27442	-27440	50095	.	.	.
chr1:223344112	223344112	C	1.5054	B	T	1e-05	C	0.99999	.	.	.	.	.	.	.	.	.	0	13_Heterochrom/lo	13_Heterochrom/lo	13_Heterochrom/lo	13_Heterochrom/lo	13_Heterochrom/lo	13_Heterochrom/lo	13_Heterochrom/lo	13_Heterochrom/lo	13_Heterochrom/lo	0	.	.	.	.	.	-27488	-27486	50049	.	.	.
rs1103364	223344221	A	1.4912	G	A	0.69261	G	0.30739	.	.	.	.	.	.	.	.	.	0	13_Heterochrom/lo	13_Heterochrom/lo	13_Heterochrom/lo	13_Heterochrom/lo	13_Heterochrom/lo	13_Heterochrom/lo	13_Heterochrom/lo	13_Heterochrom/lo	13_Heterochrom/lo	0	.	.	.	.	.	-27597	-27595	49940	.	.	.
rs1100891	223344293	T	0.6731	G	T	0.74538	C	0.25462	.	.	.	.	.	.	.	.	.	0	13_Heterochrom/lo	13_Heterochrom/lo	13_Heterochrom/lo	13_Heterochrom/lo	13_Heterochrom/lo	13_Heterochrom/lo	13_Heterochrom/lo	13_Heterochrom/lo	13_Heterochrom/lo	0	.	.	.	.	.	-27669	-27667	49868	.	.	.
rs145108544	223344723	-	0.1079	D	A	1e-05	T	0.99999	.	.	.	.	.	.	.	.	.	0	13_Heterochrom/lo	13_Heterochrom/lo	13_Heterochrom/lo	13_Heterochrom/lo	13_Heterochrom/lo	13_Heterochrom/lo	13_Heterochrom/lo	13_Heterochrom/lo	13_Heterochrom/lo	0	.	.	.	.	.	-28099	-28097	49438	.	.	.
chr1:223344820	223344820	C	0.1659	F	T	1e-05	C	0.99999	.	.	.	.	.	.	.	.	.	0	13_Heterochrom/lo	13_Heterochrom/lo	13_Heterochrom/lo	13_Heterochrom/lo	13_Heterochrom/lo	13_Heterochrom/lo	13_Heterochrom/lo	13_Heterochrom/lo	13_Heterochrom/lo	0	.	.	.	.	.	-28196	-28194	49341	.	.	.
rs199521221	223345261	-	0.1079	D	T	1e-05	A	0.99999	.	.	.	.	.	.	.	.	.	0	13_Heterochrom/lo	13_Heterochrom/lo	13_Heterochrom/lo	13_Heterochrom/lo	13_Heterochrom/lo	13_Heterochrom/lo	13_Heterochrom/lo	13_Heterochrom/lo	13_Heterochrom/lo	0	.	.	.	.	.	-28637	-28635	48900	.	.	.
rs61837567	223345713	-	0.7074	G	C	0.69261	T	0.30739	.	.	.	.	.	.	.	.	.	0	13_Heterochrom/lo	13_Heterochrom/lo	13_Heterochrom/lo	13_Heterochrom/lo	13_Heterochrom/lo	13_Heterochrom/lo	13_Heterochrom/lo	13_Heterochrom/lo	13_Heterochrom/lo	0	.	.	.	.	.	-29089	-29087	48448	.	.	.
rs72743864	223347389	C	1.5289	B	C	0.9723	T	0.0277	.	.	.	.	.	.	.	.	.	0	13_Heterochrom/lo	13_Heterochrom/lo	13_Heterochrom/lo	13_Heterochrom/lo	13_Heterochrom/lo	13_Heterochrom/lo	13_Heterochrom/lo	13_Heterochrom/lo	13_Heterochrom/lo	0.972	.	.	.	.	.	-30765	-30763	46772	.	.	.
rs72743865	223348968	T	0.7047	G	T	0.70053	C	0.29947	.	.	.	.	.	.	.	.	.	0	13_Heterochrom/lo	13_Heterochrom/lo	13_Heterochrom/lo	11_Weak_Txn	13_Heterochrom/lo	13_Heterochrom/lo	11_Weak_Txn	13_Heterochrom/lo	13_Heterochrom/lo	-0.0486	.	.	.	.	.	-32344	-32342	45193	.	.	.
rs851171	223349020	G	0.7083	G	G	0.68997	A	0.31003	.	.	.	.	.	.	.	.	.	0	13_Heterochrom/lo	13_Heterochrom/lo	13_Heterochrom/lo	11_Weak_Txn	13_Heterochrom/lo	13_Heterochrom/lo	11_Weak_Txn	13_Heterochrom/lo	13_Heterochrom/lo	-0.335	.	.	.	.	.	-32396	-32394	45141	chr1:223349014-223349276	541	.
rs61837568	223349053	T	0.7083	G	T	0.68997	G	0.31003	.	.	.	.	.	.	.	.	.	0	13_Heterochrom/lo	13_Heterochrom/lo	13_Heterochrom/lo	11_Weak_Txn	13_Heterochrom/lo	13_Heterochrom/lo	11_Weak_Txn	13_Heterochrom/lo	13_Heterochrom/lo	1.91	.	.	.	.	.	-32429	-32427	45108	chr1:223349014-223349276	769	.
rs851170	223349930	G	0.7795	F	A	0.3153	G	0.6847	.	.	.	.	.	.	.	.	278	1	13_Heterochrom/lo	13_Heterochrom/lo	13_Heterochrom/lo	11_Weak_Txn	13_Heterochrom/lo	13_Heterochrom/lo	11_Weak_Txn	13_Heterochrom/lo	13_Heterochrom/lo	-0.907	.	.	.	.	.	-33306	-33304	44231	.	.	.
rs61837569	223350601	C	0.7083	G	C	0.68997	G	0.31003	.	.	.	.	.	.	.	.	.	0	13_Heterochrom/lo	13_Heterochrom/lo	13_Heterochrom/lo	11_Weak_Txn	13_Heterochrom/lo	13_Heterochrom/lo	11_Weak_Txn	13_Heterochrom/lo	12_Repressed	-0.631	.	.	.	.	.	-33977	-33975	43560	.	.	.
rs147824876	223351116	T	0.666	F	T	0.98945	C	0.01055	.	.	.	.	.	.	.	.	.	0	13_Heterochrom/lo	13_Heterochrom/lo	13_Heterochrom/lo	11_Weak_Txn	13_Heterochrom/lo	13_Heterochrom/lo	7_Weak_Enhancer	13_Heterochrom/lo	12_Repressed	-1.31	.	.	.	.	.	-34492	-34490	43045	.	473	.
rs12122386	223351574	G	0.5431	B	G	0.89842	A	0.10158	.	.	.	.	.	.	.	.	.	0	13_Heterochrom/lo	13_Heterochrom/lo	6_Weak_Enhancer	11_Weak_Txn	13_Heterochrom/lo	13_Heterochrom/lo	6_Weak_Enhancer	13_Heterochrom/lo	12_Repressed	-0.318	.	.	.	.	.	-34950	-34948	42587	.	786	.
rs4140967	223351623	C	0.7047	G	C	0.70053	G	0.29947	.	.	.	.	.	.	.	.	.	0	13_Heterochrom/lo	13_Heterochrom/lo	6_Weak_Enhancer	11_Weak_Txn	13_Heterochrom/lo	13_Heterochrom/lo	7_Weak_Enhancer	13_Heterochrom/lo	12_Repressed	-1.71	.	.	.	.	.	-34999	-34997	42538	.	786	.
rs12122451	223351786	G	0.7047	G	G	0.70053	A	0.29947	.	.	.	.	.	.	.	.	.	0	13_Heterochrom/lo	13_Heterochrom/lo	13_Heterochrom/lo	11_Weak_Txn	13_Heterochrom/lo	13_Heterochrom/lo	13_Heterochrom/lo	13_Heterochrom/lo	12_Repressed	2.6	.	.	.	.	.	-35162	-35160	42375	.	786	.
chr1:223352829	223352829	C	0	A	C	1e-05	T	0.99999	.	.	.	.	.	.	.	.	.	0	12_Repressed	13_Heterochrom/lo	13_Heterochrom/lo	11_Weak_Txn	13_Heterochrom/lo	13_Heterochrom/lo	12_Repressed	13_Heterochrom/lo	12_Repressed	-0.317	.	.	.	.	.	-36205	-36203	41332	.	.	.
rs201958666	223352833	C	1.6248	B	T	1e-05	C	0.99999	.	.	.	.	.	.	.	.	.	0	12_Repressed	13_Heterochrom/lo	13_Heterochrom/lo	11_Weak_Txn	13_Heterochrom/lo	13_Heterochrom/lo	12_Repressed	13_Heterochrom/lo	12_Repressed	0	.	.	.	.	.	-36209	-36207	41328	.	.	.
rs200393828	223352836	T	0.7079	F	C	1e-05	T	0.99999	.	.	.	.	.	.	.	.	.	0	12_Repressed	13_Heterochrom/lo	13_Heterochrom/lo	11_Weak_Txn	13_Heterochrom/lo	13_Heterochrom/lo	12_Repressed	13_Heterochrom/lo	12_Repressed	0	.	.	.	.	.	-36212	-36210	41325	.	.	.
rs201429042	223352837	C	1.1857	B	T	1e-05	C	0.99999	.	.	.	.	.	.	.	.	.	0	12_Repressed	13_Heterochrom/lo	13_Heterochrom/lo	11_Weak_Txn	13_Heterochrom/lo	13_Heterochrom/lo	12_Repressed	13_Heterochrom/lo	12_Repressed	0	.	.	.	.	.	-36213	-36211	41324	.	.	.
rs56654238	223352840	T	0	A	T	1e-05	C	0.99999	.	.	.	.	.	.	.	.	.	0	12_Repressed	13_Heterochrom/lo	13_Heterochrom/lo	11_Weak_Txn	13_Heterochrom/lo	13_Heterochrom/lo	12_Repressed	13_Heterochrom/lo	12_Repressed	0	.	.	.	.	.	-36216	-36214	41321	.	.	.
chr1:223352841	223352841	C	0.3462	G	T	1e-05	C	0.99999	.	.	.	.	.	.	.	.	.	0	12_Repressed	13_Heterochrom/lo	13_Heterochrom/lo	11_Weak_Txn	13_Heterochrom/lo	13_Heterochrom/lo	12_Repressed	13_Heterochrom/lo	12_Repressed	0	.	.	.	.	.	-36217	-36215	41320	.	.	.
chr1:223352844	223352844	T	0.0027	D	T	1e-05	C	0.99999	.	.	.	.	.	.	.	.	.	0	12_Repressed	13_Heterochrom/lo	13_Heterochrom/lo	11_Weak_Txn	13_Heterochrom/lo	13_Heterochrom/lo	12_Repressed	13_Heterochrom/lo	12_Repressed	0	.	.	.	.	.	-36220	-36218	41317	.	.	.
chr1:223352845	223352845	T	0.0429	D	T	1e-05	C	0.99999	.	.	.	.	.	.	.	.	.	0	12_Repressed	13_Heterochrom/lo	13_Heterochrom/lo	11_Weak_Txn	13_Heterochrom/lo	13_Heterochrom/lo	12_Repressed	13_Heterochrom/lo	12_Repressed	0	.	.	.	.	.	-36221	-36219	41316	.	.	.
chr1:223352849	223352849	T	0.0744	D	T	1e-05	C	0.99999	.	.	.	.	.	.	.	.	.	0	12_Repressed	13_Heterochrom/lo	13_Heterochrom/lo	11_Weak_Txn	13_Heterochrom/lo	13_Heterochrom/lo	12_Repressed	13_Heterochrom/lo	12_Repressed	0	.	.	.	.	.	-36225	-36223	41312	.	.	.
chr1:223352853	223352853	C	0.0744	D	T	1e-05	C	0.99999	.	.	.	.	.	.	.	.	.	0	12_Repressed	13_Heterochrom/lo	13_Heterochrom/lo	11_Weak_Txn	13_Heterochrom/lo	13_Heterochrom/lo	12_Repressed	13_Heterochrom/lo	12_Repressed	0	.	.	.	.	.	-36229	-36227	41308	.	.	.
chr1:223352857	223352857	C	0.0744	D	T	1e-05	C	0.99999	.	.	.	.	.	.	.	.	.	0	12_Repressed	13_Heterochrom/lo	13_Heterochrom/lo	11_Weak_Txn	13_Heterochrom/lo	13_Heterochrom/lo	12_Repressed	13_Heterochrom/lo	12_Repressed	0	.	.	.	.	.	-36233	-36231	41304	.	.	.
rs7513111	223352861	C	0.7521	B	T	1e-05	C	0.99999	.	.	.	.	.	.	.	.	.	0	12_Repressed	13_Heterochrom/lo	13_Heterochrom/lo	11_Weak_Txn	13_Heterochrom/lo	13_Heterochrom/lo	12_Repressed	13_Heterochrom/lo	12_Repressed	0	.	.	.	.	.	-36237	-36235	41300	.	.	.
chr1:223352865	223352865	C	0.0003	C	T	1e-05	C	0.99999	.	.	.	.	.	.	.	.	.	0	12_Repressed	13_Heterochrom/lo	13_Heterochrom/lo	11_Weak_Txn	13_Heterochrom/lo	13_Heterochrom/lo	12_Repressed	13_Heterochrom/lo	12_Repressed	0	.	.	.	.	.	-36241	-36239	41296	.	.	.
chr1:223352872	223352872	C	0.0932	A	T	1e-05	C	0.99999	.	.	.	.	.	.	.	.	.	0	12_Repressed	13_Heterochrom/lo	13_Heterochrom/lo	11_Weak_Txn	13_Heterochrom/lo	13_Heterochrom/lo	12_Repressed	13_Heterochrom/lo	12_Repressed	0	.	.	.	.	.	-36248	-36246	41289	.	.	.
rs61837571	223352880	C	0.028	F	T	1e-05	C	0.99999	.	.	.	.	.	.	.	.	.	0	12_Repressed	13_Heterochrom/lo	13_Heterochrom/lo	11_Weak_Txn	13_Heterochrom/lo	13_Heterochrom/lo	12_Repressed	13_Heterochrom/lo	12_Repressed	0	.	.	.	.	.	-36256	-36254	41281	.	.	.
rs61837572	223352884	T	4.6384	C	T	1e-05	C	0.99999	.	.	.	.	.	.	.	.	.	0	12_Repressed	13_Heterochrom/lo	13_Heterochrom/lo	11_Weak_Txn	13_Heterochrom/lo	13_Heterochrom/lo	12_Repressed	13_Heterochrom/lo	12_Repressed	0	.	.	.	.	.	-36260	-36258	41277	.	.	.
chr1:223352892	223352892	C	0.4172	P	C	1e-05	T	0.99999	.	.	.	.	.	.	.	.	.	0	12_Repressed	13_Heterochrom/lo	13_Heterochrom/lo	11_Weak_Txn	13_Heterochrom/lo	13_Heterochrom/lo	12_Repressed	13_Heterochrom/lo	12_Repressed	0.527	.	.	.	.	.	-36268	-36266	41269	.	.	.
rs61837573	223353269	G	0.7047	G	G	0.70053	A	0.29947	.	.	.	.	.	.	.	.	.	0	12_Repressed	13_Heterochrom/lo	13_Heterochrom/lo	11_Weak_Txn	13_Heterochrom/lo	13_Heterochrom/lo	12_Repressed	13_Heterochrom/lo	12_Repressed	-4.44	.	.	.	.	.	-36645	-36643	40892	chr1:223353221-223353544	.	.
rs851168	223353343	G	0.7802	F	A	0.31266	G	0.68734	.	.	.	.	.	.	.	.	.	0	12_Repressed	13_Heterochrom/lo	13_Heterochrom/lo	11_Weak_Txn	13_Heterochrom/lo	13_Heterochrom/lo	12_Repressed	13_Heterochrom/lo	12_Repressed	-1.04	.	.	.	.	.	-36719	-36717	40818	chr1:223353221-223353544	.	.
rs80131525	223353536	C	0.5456	B	C	0.89578	T	0.10422	.	.	.	.	.	.	.	.	.	0	12_Repressed	13_Heterochrom/lo	13_Heterochrom/lo	11_Weak_Txn	13_Heterochrom/lo	13_Heterochrom/lo	12_Repressed	13_Heterochrom/lo	12_Repressed	-0.769	.	.	.	.	.	-36912	-36910	40625	chr1:223353221-223353544	.	.
rs151055088	223353886	A	0.6284	C	A	0.9934	C	0.0066	.	.	.	.	.	.	.	.	.	0	12_Repressed	7_Weak_Enhancer	13_Heterochrom/lo	5_Strong_Enhancer	13_Heterochrom/lo	13_Heterochrom/lo	12_Repressed	7_Weak_Enhancer	12_Repressed	-0.16	.	.	.	.	.	-37262	-37260	40275	.	.	.
rs72743869	223355715	A	1.5289	B	A	0.9723	G	0.0277	.	.	.	.	.	.	.	.	.	0	13_Heterochrom/lo	13_Heterochrom/lo	13_Heterochrom/lo	7_Weak_Enhancer	11_Weak_Txn	13_Heterochrom/lo	13_Heterochrom/lo	11_Weak_Txn	13_Heterochrom/lo	-1.41	.	.	.	.	.	-39091	-39089	38446	.	.	.
rs72743871	223355818	C	1.5289	B	C	0.9723	T	0.0277	.	.	.	.	.	.	.	.	270	0	13_Heterochrom/lo	13_Heterochrom/lo	13_Heterochrom/lo	11_Weak_Txn	11_Weak_Txn	13_Heterochrom/lo	13_Heterochrom/lo	11_Weak_Txn	13_Heterochrom/lo	-2.12	.	.	.	.	.	-39194	-39192	38343	.	.	.
rs72743873	223356005	A	0.7047	G	A	0.70053	G	0.29947	.	.	.	.	.	.	.	.	.	0	13_Heterochrom/lo	13_Heterochrom/lo	13_Heterochrom/lo	11_Weak_Txn	11_Weak_Txn	13_Heterochrom/lo	13_Heterochrom/lo	11_Weak_Txn	13_Heterochrom/lo	1.33	.	.	.	.	.	-39381	-39379	38156	.	.	.
rs72743874	223356207	T	1.5289	B	T	0.9723	C	0.0277	.	.	.	.	.	.	.	.	.	0	13_Heterochrom/lo	13_Heterochrom/lo	13_Heterochrom/lo	11_Weak_Txn	11_Weak_Txn	13_Heterochrom/lo	13_Heterochrom/lo	11_Weak_Txn	13_Heterochrom/lo	-0.179	.	.	.	.	.	-39583	-39581	37954	.	.	.
rs61837574	223357341	G	0.7047	G	G	0.70053	A	0.29947	.	.	.	.	.	.	.	.	.	0	13_Heterochrom/lo	13_Heterochrom/lo	13_Heterochrom/lo	7_Weak_Enhancer	7_Weak_Enhancer	13_Heterochrom/lo	13_Heterochrom/lo	13_Heterochrom/lo	13_Heterochrom/lo	0.158	.	.	.	.	.	-40717	-40715	36820	.	.	.
chr1:223357528	223357528	C	0.1038	B	A	1e-05	C	0.99999	.	.	.	.	.	.	.	.	.	0	13_Heterochrom/lo	13_Heterochrom/lo	13_Heterochrom/lo	13_Heterochrom/lo	11_Weak_Txn	13_Heterochrom/lo	13_Heterochrom/lo	13_Heterochrom/lo	13_Heterochrom/lo	0	.	.	.	.	.	-40904	-40902	36633	.	.	.
rs61837575	223358468	C	0.7083	G	C	0.68997	T	0.31003	.	.	.	.	.	.	.	.	.	0	13_Heterochrom/lo	13_Heterochrom/lo	13_Heterochrom/lo	13_Heterochrom/lo	11_Weak_Txn	13_Heterochrom/lo	13_Heterochrom/lo	13_Heterochrom/lo	13_Heterochrom/lo	-0.588	.	.	.	.	.	-41844	-41842	35693	.	.	.
rs851166	223358710	T	1.5069	G	T	0.66227	A	0.33773	.	.	.	.	.	.	.	.	.	0	13_Heterochrom/lo	13_Heterochrom/lo	13_Heterochrom/lo	13_Heterochrom/lo	11_Weak_Txn	13_Heterochrom/lo	13_Heterochrom/lo	13_Heterochrom/lo	13_Heterochrom/lo	0.294	.	.	.	.	.	-42086	-42084	35451	.	.	.
rs61837576	223359917	T	0.7047	G	T	0.70053	C	0.29947	.	.	.	.	.	.	.	.	.	0	13_Heterochrom/lo	13_Heterochrom/lo	13_Heterochrom/lo	13_Heterochrom/lo	11_Weak_Txn	13_Heterochrom/lo	13_Heterochrom/lo	13_Heterochrom/lo	13_Heterochrom/lo	0.294	.	.	.	.	.	-43293	-43291	34244	.	.	.
rs975089	223360161	G	0.7083	G	G	0.68997	T	0.31003	.	.	.	.	.	.	.	.	.	0	13_Heterochrom/lo	13_Heterochrom/lo	13_Heterochrom/lo	13_Heterochrom/lo	11_Weak_Txn	13_Heterochrom/lo	13_Heterochrom/lo	13_Heterochrom/lo	13_Heterochrom/lo	0	.	.	.	.	.	-43537	-43535	34000	.	193	.
chr1:223360633	223360633	C	0	A	T	1e-05	C	0.99999	.	.	.	.	.	.	.	.	.	0	13_Heterochrom/lo	13_Heterochrom/lo	13_Heterochrom/lo	13_Heterochrom/lo	11_Weak_Txn	13_Heterochrom/lo	13_Heterochrom/lo	13_Heterochrom/lo	13_Heterochrom/lo	0	.	.	.	.	.	-44009	-44007	33528	.	.	.
chr1:223360638	223360638	C	0.275	A	T	1e-05	C	0.99999	.	.	.	.	.	.	.	.	.	0	13_Heterochrom/lo	13_Heterochrom/lo	13_Heterochrom/lo	13_Heterochrom/lo	11_Weak_Txn	13_Heterochrom/lo	13_Heterochrom/lo	13_Heterochrom/lo	13_Heterochrom/lo	0	.	.	.	.	.	-44014	-44012	33523	.	.	.
rs114053068	223360643	T	0.0052	B	T	1e-05	C	0.99999	.	.	.	.	.	.	.	.	.	0	13_Heterochrom/lo	13_Heterochrom/lo	13_Heterochrom/lo	13_Heterochrom/lo	11_Weak_Txn	13_Heterochrom/lo	13_Heterochrom/lo	13_Heterochrom/lo	13_Heterochrom/lo	0	.	.	.	.	.	-44019	-44017	33518	.	.	.
rs61837577	223360885	G	0.7047	G	G	0.70053	A	0.29947	.	.	.	.	.	.	.	.	.	0	13_Heterochrom/lo	13_Heterochrom/lo	13_Heterochrom/lo	13_Heterochrom/lo	11_Weak_Txn	13_Heterochrom/lo	13_Heterochrom/lo	13_Heterochrom/lo	12_Repressed	0	.	.	.	.	.	-44261	-44259	33276	.	178	.
rs80245996	223361007	C	0.2519	F	C	0.93668	T	0.06332	.	.	.	.	.	.	.	.	.	0	13_Heterochrom/lo	13_Heterochrom/lo	13_Heterochrom/lo	13_Heterochrom/lo	11_Weak_Txn	13_Heterochrom/lo	13_Heterochrom/lo	13_Heterochrom/lo	12_Repressed	0.253	.	.	.	.	.	-44383	-44381	33154	.	178	.
chr1:223361220	223361220	C	0.7312	F	T	1e-05	C	0.99999	.	.	.	.	.	.	.	.	203	0	13_Heterochrom/lo	13_Heterochrom/lo	13_Heterochrom/lo	13_Heterochrom/lo	11_Weak_Txn	13_Heterochrom/lo	12_Repressed	13_Heterochrom/lo	12_Repressed	-0.507	.	.	.	.	.	-44596	-44594	32941	.	.	.
rs67947164	223362286	T	0.1354	G	T	0.68734	C	0.31266	.	.	.	.	.	.	.	.	322	0	13_Heterochrom/lo	13_Heterochrom/lo	13_Heterochrom/lo	13_Heterochrom/lo	11_Weak_Txn	13_Heterochrom/lo	12_Repressed	12_Repressed	12_Repressed	0.126	.	.	.	.	.	-45662	-45660	31875	.	.	.
rs72743881	223362294	G	0.1294	G	G	0.70185	A	0.29815	.	.	.	.	.	.	.	.	322	0	13_Heterochrom/lo	13_Heterochrom/lo	13_Heterochrom/lo	13_Heterochrom/lo	11_Weak_Txn	13_Heterochrom/lo	12_Repressed	12_Repressed	12_Repressed	-0.892	.	.	.	.	.	-45670	-45668	31867	.	.	.
rs79312349	223362303	C	0.2529	F	C	0.9314	T	0.0686	.	.	.	.	.	.	.	.	322	0	13_Heterochrom/lo	13_Heterochrom/lo	13_Heterochrom/lo	13_Heterochrom/lo	11_Weak_Txn	13_Heterochrom/lo	12_Repressed	12_Repressed	12_Repressed	-0.141	.	.	.	.	.	-45679	-45677	31858	.	.	.
rs139562755	223362891	G	0.3671	B	A	0.88918	G	0.11082	.	.	.	.	.	.	.	.	.	0	13_Heterochrom/lo	13_Heterochrom/lo	13_Heterochrom/lo	7_Weak_Enhancer	7_Weak_Enhancer	13_Heterochrom/lo	12_Repressed	12_Repressed	13_Heterochrom/lo	-4.75	.	.	.	.	.	-46267	-46265	31270	.	.	.
rs149727351	223362892	G	0.6276	C	G	0.99472	A	0.00528	.	.	.	.	.	.	.	.	.	0	13_Heterochrom/lo	13_Heterochrom/lo	13_Heterochrom/lo	7_Weak_Enhancer	7_Weak_Enhancer	13_Heterochrom/lo	12_Repressed	12_Repressed	13_Heterochrom/lo	1.41	.	.	.	.	.	-46268	-46266	31269	.	.	.
rs12733551	223362929	A	0	A	A	0.90106	G	0.09894	.	.	.	.	.	.	.	.	.	0	13_Heterochrom/lo	13_Heterochrom/lo	13_Heterochrom/lo	7_Weak_Enhancer	7_Weak_Enhancer	13_Heterochrom/lo	12_Repressed	12_Repressed	13_Heterochrom/lo	-4.75	.	.	.	.	.	-46305	-46303	31232	.	.	.
chr1:223362965	223362965	G	1.7861	E	G	1e-05	A	0.99999	.	.	.	.	.	.	.	.	249	0	13_Heterochrom/lo	13_Heterochrom/lo	13_Heterochrom/lo	7_Weak_Enhancer	7_Weak_Enhancer	13_Heterochrom/lo	12_Repressed	12_Repressed	13_Heterochrom/lo	-3.04	.	.	.	.	.	-46341	-46339	31196	.	.	.
chr1:223362971	223362971	G	0.5791	A	G	1e-05	T	0.99999	.	.	.	.	.	.	.	.	249	0	13_Heterochrom/lo	13_Heterochrom/lo	13_Heterochrom/lo	7_Weak_Enhancer	7_Weak_Enhancer	13_Heterochrom/lo	12_Repressed	12_Repressed	13_Heterochrom/lo	-2.39	.	.	.	.	.	-46347	-46345	31190	.	.	.
rs61837578	223363028	T	0.1201	G	C	0.72427	T	0.27573	.	.	.	.	.	.	.	.	249	0	7_Weak_Enhancer	13_Heterochrom/lo	13_Heterochrom/lo	7_Weak_Enhancer	5_Strong_Enhancer	13_Heterochrom/lo	12_Repressed	12_Repressed	13_Heterochrom/lo	-3.89	.	.	.	.	.	-46404	-46402	31133	.	164	.
rs80178176	223363375	G	0.0301	F	G	0.91161	A	0.08839	.	.	.	.	.	.	.	.	1000	2	7_Weak_Enhancer	13_Heterochrom/lo	13_Heterochrom/lo	5_Strong_Enhancer	4_Strong_Enhancer	13_Heterochrom/lo	12_Repressed	6_Weak_Enhancer	13_Heterochrom/lo	0.000512	.	.	.	.	.	-46751	-46749	30786	.	1000	.
rs3916438	223365330	C	1.0897	B	C	0.86939	T	0.13061	.	.	.	.	.	.	.	.	.	0	13_Heterochrom/lo	13_Heterochrom/lo	13_Heterochrom/lo	11_Weak_Txn	13_Heterochrom/lo	13_Heterochrom/lo	13_Heterochrom/lo	13_Heterochrom/lo	13_Heterochrom/lo	0	.	.	.	.	.	-48706	-48704	28831	.	.	.
chr1:223365371	223365371	T	0.6086	B	C	1e-05	T	0.99999	.	.	.	.	.	.	.	.	.	0	13_Heterochrom/lo	13_Heterochrom/lo	13_Heterochrom/lo	11_Weak_Txn	13_Heterochrom/lo	13_Heterochrom/lo	13_Heterochrom/lo	13_Heterochrom/lo	13_Heterochrom/lo	0.0465	.	.	.	.	.	-48747	-48745	28790	.	.	.
rs202124948	223365375	T	3.1956	C	T	1e-05	C	0.99999	.	.	.	.	.	.	.	.	.	0	13_Heterochrom/lo	13_Heterochrom/lo	13_Heterochrom/lo	11_Weak_Txn	13_Heterochrom/lo	13_Heterochrom/lo	13_Heterochrom/lo	13_Heterochrom/lo	13_Heterochrom/lo	0.0465	.	.	.	.	.	-48751	-48749	28786	.	.	.
chr1:223365383	223365383	T	0.1528	D	C	1e-05	T	0.99999	.	.	.	.	.	.	.	.	.	0	13_Heterochrom/lo	13_Heterochrom/lo	13_Heterochrom/lo	11_Weak_Txn	13_Heterochrom/lo	13_Heterochrom/lo	13_Heterochrom/lo	13_Heterochrom/lo	13_Heterochrom/lo	0.0465	.	.	.	.	.	-48759	-48757	28778	.	.	.
chr1:223365387	223365387	T	0.0557	D	C	1e-05	T	0.99999	.	.	.	.	.	.	.	.	.	0	13_Heterochrom/lo	13_Heterochrom/lo	13_Heterochrom/lo	11_Weak_Txn	13_Heterochrom/lo	13_Heterochrom/lo	13_Heterochrom/lo	13_Heterochrom/lo	13_Heterochrom/lo	0.0465	.	.	.	.	.	-48763	-48761	28774	.	.	.
chr1:223365390	223365390	T	0.0808	F	T	1e-05	C	0.99999	.	.	.	.	.	.	.	.	.	0	13_Heterochrom/lo	13_Heterochrom/lo	13_Heterochrom/lo	11_Weak_Txn	13_Heterochrom/lo	13_Heterochrom/lo	13_Heterochrom/lo	13_Heterochrom/lo	13_Heterochrom/lo	0.0465	.	.	.	.	.	-48766	-48764	28771	.	.	.
chr1:223365391	223365391	C	0.458	C	C	1e-05	T	0.99999	.	.	.	.	.	.	.	.	.	0	13_Heterochrom/lo	13_Heterochrom/lo	13_Heterochrom/lo	11_Weak_Txn	13_Heterochrom/lo	13_Heterochrom/lo	13_Heterochrom/lo	13_Heterochrom/lo	13_Heterochrom/lo	0.0465	.	.	.	.	.	-48767	-48765	28770	.	.	.
chr1:223365395	223365395	T	0	A	C	1e-05	T	0.99999	.	.	.	.	.	.	.	.	.	0	13_Heterochrom/lo	13_Heterochrom/lo	13_Heterochrom/lo	11_Weak_Txn	13_Heterochrom/lo	13_Heterochrom/lo	13_Heterochrom/lo	13_Heterochrom/lo	13_Heterochrom/lo	0.158	.	.	.	.	.	-48771	-48769	28766	.	.	.
rs149467442	223365465	C	0.5393	B	C	0.90237	T	0.09763	.	.	.	.	.	.	.	.	.	0	13_Heterochrom/lo	13_Heterochrom/lo	13_Heterochrom/lo	11_Weak_Txn	13_Heterochrom/lo	13_Heterochrom/lo	13_Heterochrom/lo	13_Heterochrom/lo	13_Heterochrom/lo	0.158	.	.	.	.	.	-48841	-48839	28696	.	.	.
rs76338407	223366219	A	0.1625	E	A	0.92744	T	0.07256	.	.	.	.	.	.	.	.	.	0	13_Heterochrom/lo	13_Heterochrom/lo	13_Heterochrom/lo	11_Weak_Txn	13_Heterochrom/lo	13_Heterochrom/lo	13_Heterochrom/lo	13_Heterochrom/lo	13_Heterochrom/lo	0.865	.	.	.	.	.	-49595	-49593	27942	.	.	.
rs17161975	223369577	G	2.7024	C	A	0.80871	G	0.19129	.	.	.	.	.	.	.	.	.	0	13_Heterochrom/lo	13_Heterochrom/lo	13_Heterochrom/lo	11_Weak_Txn	13_Heterochrom/lo	13_Heterochrom/lo	13_Heterochrom/lo	13_Heterochrom/lo	12_Repressed	-1.23	.	.	.	.	.	-52953	-52951	24584	.	.	.
chr1:223372810	223372810	C	0.0115	P	T	1e-05	C	0.99999	.	.	.	.	.	.	.	.	.	0	13_Heterochrom/lo	13_Heterochrom/lo	13_Heterochrom/lo	13_Heterochrom/lo	11_Weak_Txn	13_Heterochrom/lo	11_Weak_Txn	13_Heterochrom/lo	12_Repressed	0	.	.	.	.	.	-56186	-56184	21351	.	.	.
chr1:223373039	223373039	T	0.7238	B	T	1e-05	C	0.99999	.	.	.	.	.	.	.	.	.	0	13_Heterochrom/lo	13_Heterochrom/lo	13_Heterochrom/lo	13_Heterochrom/lo	11_Weak_Txn	13_Heterochrom/lo	11_Weak_Txn	13_Heterochrom/lo	12_Repressed	0	.	.	.	.	.	-56415	-56413	21122	.	.	.
chr1:223373046	223373046	T	0.9205	F	C	1e-05	T	0.99999	.	.	.	.	.	.	.	.	.	0	13_Heterochrom/lo	13_Heterochrom/lo	13_Heterochrom/lo	13_Heterochrom/lo	11_Weak_Txn	13_Heterochrom/lo	11_Weak_Txn	13_Heterochrom/lo	12_Repressed	0	.	.	.	.	.	-56422	-56420	21115	.	.	.
rs58710040	223373186	C	0.4929	B	C	0.62533	T	0.37467	.	.	.	.	.	.	.	.	.	0	13_Heterochrom/lo	13_Heterochrom/lo	13_Heterochrom/lo	13_Heterochrom/lo	11_Weak_Txn	13_Heterochrom/lo	11_Weak_Txn	13_Heterochrom/lo	12_Repressed	0	.	.	.	.	.	-56562	-56560	20975	.	.	.
rs61837624	223373594	A	0.119	G	G	0.72691	A	0.27309	.	.	.	.	.	.	.	.	.	0	13_Heterochrom/lo	13_Heterochrom/lo	13_Heterochrom/lo	13_Heterochrom/lo	11_Weak_Txn	13_Heterochrom/lo	11_Weak_Txn	13_Heterochrom/lo	12_Repressed	0	.	.	.	.	.	-56970	-56968	20567	.	.	.
rs35487290	223374252	C	0.0113	P	C	0.96174	T	0.03826	.	.	.	.	.	.	.	.	.	0	13_Heterochrom/lo	13_Heterochrom/lo	13_Heterochrom/lo	13_Heterochrom/lo	11_Weak_Txn	13_Heterochrom/lo	13_Heterochrom/lo	13_Heterochrom/lo	12_Repressed	1.44	.	.	.	.	.	-57628	-57626	19909	.	.	.
rs851165	223374948	A	0.125	G	A	0.7124	G	0.2876	.	.	.	.	.	.	.	.	.	0	13_Heterochrom/lo	13_Heterochrom/lo	13_Heterochrom/lo	13_Heterochrom/lo	11_Weak_Txn	13_Heterochrom/lo	13_Heterochrom/lo	13_Heterochrom/lo	12_Repressed	-0.68	.	.	.	.	.	-58324	-58322	19213	.	.	.
rs111821095	223376603	G	0.7315	F	G	0.99736	T	0.00264	.	.	.	.	.	.	.	.	.	0	13_Heterochrom/lo	13_Heterochrom/lo	13_Heterochrom/lo	13_Heterochrom/lo	11_Weak_Txn	13_Heterochrom/lo	7_Weak_Enhancer	13_Heterochrom/lo	13_Heterochrom/lo	0.639	.	.	.	.	.	-59979	-59977	17558	.	.	.
rs74145766	223378662	A	0.5393	B	A	0.90237	G	0.09763	.	.	.	.	.	.	.	.	.	0	13_Heterochrom/lo	13_Heterochrom/lo	13_Heterochrom/lo	13_Heterochrom/lo	11_Weak_Txn	13_Heterochrom/lo	11_Weak_Txn	13_Heterochrom/lo	13_Heterochrom/lo	-0.235	.	.	.	.	.	-62038	-62036	15499	.	.	.
chr1:223379516	223379516	G	0.006	P	A	1e-05	G	0.99999	.	.	.	.	.	.	.	.	.	0	13_Heterochrom/lo	13_Heterochrom/lo	13_Heterochrom/lo	13_Heterochrom/lo	11_Weak_Txn	13_Heterochrom/lo	11_Weak_Txn	13_Heterochrom/lo	13_Heterochrom/lo	-0.298	.	.	.	.	.	-62892	-62890	14645	.	.	.
chr1:223379521	223379521	A	0.504	P	A	1e-05	T	0.99999	.	.	.	.	.	.	.	.	.	0	13_Heterochrom/lo	13_Heterochrom/lo	13_Heterochrom/lo	13_Heterochrom/lo	11_Weak_Txn	13_Heterochrom/lo	11_Weak_Txn	13_Heterochrom/lo	13_Heterochrom/lo	-0.916	.	.	.	.	.	-62897	-62895	14640	.	.	.
rs61837625	223380565	A	0.1201	G	A	0.72427	G	0.27573	.	.	.	.	.	.	.	.	.	0	12_Repressed	13_Heterochrom/lo	13_Heterochrom/lo	13_Heterochrom/lo	11_Weak_Txn	13_Heterochrom/lo	11_Weak_Txn	13_Heterochrom/lo	13_Heterochrom/lo	-0.47	.	.	.	.	.	-63941	-63939	13596	.	.	.
chr1:223387154	223387154	T	0.043	G	C	1e-05	T	0.99999	.	.	.	SUSD4	.	.	.	.	.	0	13_Heterochrom/lo	13_Heterochrom/lo	13_Heterochrom/lo	13_Heterochrom/lo	13_Heterochrom/lo	12_Repressed	13_Heterochrom/lo	13_Heterochrom/lo	12_Repressed	-0.888	.	.	.	.	.	-70530	-70528	7007	.	.	.
rs851149	223397037	T	0.1153	G	T	0.65963	C	0.34037	SUSD4	.	SUSD4	.	.	.	.	.	203	0	13_Heterochrom/lo	13_Heterochrom/lo	13_Heterochrom/lo	13_Heterochrom/lo	13_Heterochrom/lo	13_Heterochrom/lo	13_Heterochrom/lo	13_Heterochrom/lo	13_Heterochrom/lo	-4.95	.	.	.	.	.	0	-80411	0	.	.	.
rs34874109	223397173	C	0.0375	P	C	0.94591	T	0.05409	SUSD4	.	SUSD4	.	.	.	.	.	203	0	13_Heterochrom/lo	13_Heterochrom/lo	13_Heterochrom/lo	13_Heterochrom/lo	13_Heterochrom/lo	13_Heterochrom/lo	13_Heterochrom/lo	13_Heterochrom/lo	13_Heterochrom/lo	-2.94	.	.	.	.	.	0	-80547	0	.	.	.
rs851143	223398948	T	0.26	G	T	0.58443	C	0.41557	SUSD4	.	SUSD4	SUSD4	.	.	.	.	.	0	13_Heterochrom/lo	11_Weak_Txn	13_Heterochrom/lo	13_Heterochrom/lo	13_Heterochrom/lo	13_Heterochrom/lo	13_Heterochrom/lo	13_Heterochrom/lo	13_Heterochrom/lo	-3.03	.	.	.	.	.	0	-82322	0	.	.	.
rs34424827	223398963	C	0.2586	G	C	0.59499	T	0.40501	SUSD4	.	SUSD4	SUSD4	.	.	.	.	.	0	13_Heterochrom/lo	11_Weak_Txn	13_Heterochrom/lo	13_Heterochrom/lo	13_Heterochrom/lo	13_Heterochrom/lo	13_Heterochrom/lo	13_Heterochrom/lo	13_Heterochrom/lo	-4.24	.	.	.	.	.	0	-82337	0	.	.	.
rs4661250	223399328	G	2.8897	C	A	0.86544	G	0.13456	SUSD4	.	SUSD4	SUSD4	.	.	.	.	.	0	13_Heterochrom/lo	11_Weak_Txn	13_Heterochrom/lo	13_Heterochrom/lo	13_Heterochrom/lo	13_Heterochrom/lo	13_Heterochrom/lo	13_Heterochrom/lo	12_Repressed	-2.79	.	.	.	.	.	0	-82702	0	.	.	.
rs72743891	223402443	G	1.5165	B	G	0.98681	A	0.01319	SUSD4	.	SUSD4	SUSD4	.	.	.	.	297	0	13_Heterochrom/lo	11_Weak_Txn	13_Heterochrom/lo	7_Weak_Enhancer	6_Weak_Enhancer	13_Heterochrom/lo	13_Heterochrom/lo	13_Heterochrom/lo	13_Heterochrom/lo	3.18	.	.	.	.	.	0	-85817	0	.	.	.
rs139945048	223402935	G	0.6267	C	G	0.99604	A	0.00396	SUSD4	.	SUSD4	SUSD4	.	.	.	.	.	0	13_Heterochrom/lo	11_Weak_Txn	13_Heterochrom/lo	5_Strong_Enhancer	7_Weak_Enhancer	13_Heterochrom/lo	7_Weak_Enhancer	13_Heterochrom/lo	7_Weak_Enhancer	0.29	.	.	.	.	.	0	-86309	0	.	.	.
rs1418151	223404483	C	2.615	B	C	0.93272	T	0.06728	SUSD4	.	SUSD4	SUSD4	.	.	.	.	228	0	13_Heterochrom/lo	11_Weak_Txn	13_Heterochrom/lo	5_Strong_Enhancer	4_Strong_Enhancer	13_Heterochrom/lo	7_Weak_Enhancer	5_Strong_Enhancer	5_Strong_Enhancer	-3.2	.	.	.	.	.	0	-87857	0	.	.	.
chr1:223405411	223405411	A	1.5054	B	C	1e-05	A	0.99999	SUSD4	.	SUSD4	SUSD4	.	.	.	.	.	0	13_Heterochrom/lo	13_Heterochrom/lo	13_Heterochrom/lo	7_Weak_Enhancer	7_Weak_Enhancer	13_Heterochrom/lo	7_Weak_Enhancer	11_Weak_Txn	7_Weak_Enhancer	-1.82	.	.	.	.	.	0	-88785	0	.	.	.
rs144189379	223406680	G	0.7313	F	A	1e-05	G	0.99999	SUSD4	.	SUSD4	SUSD4	.	.	.	.	388	0	13_Heterochrom/lo	13_Heterochrom/lo	13_Heterochrom/lo	5_Strong_Enhancer	5_Strong_Enhancer	5_Strong_Enhancer	4_Strong_Enhancer	5_Strong_Enhancer	5_Strong_Enhancer	-3.76	.	.	.	.	.	0	-90054	0	.	365	.
rs79107581	223406878	T	0.0215	P	T	0.97889	A	0.02111	SUSD4	.	SUSD4	SUSD4	.	.	.	.	1000	2	13_Heterochrom/lo	8_Insulator	13_Heterochrom/lo	5_Strong_Enhancer	4_Strong_Enhancer	5_Strong_Enhancer	4_Strong_Enhancer	4_Strong_Enhancer	5_Strong_Enhancer	-3.03	.	.	.	.	.	0	-90252	0	.	1000	.
chr1:223409902	223409902	G	0.1608	P	T	1e-05	G	0.99999	SUSD4	.	SUSD4	.	.	.	.	.	.	0	13_Heterochrom/lo	13_Heterochrom/lo	13_Heterochrom/lo	13_Heterochrom/lo	13_Heterochrom/lo	13_Heterochrom/lo	11_Weak_Txn	13_Heterochrom/lo	13_Heterochrom/lo	0.551	.	.	.	.	.	0	-93276	0	.	.	.
rs1071171	223410460	C	0.2106	P	C	0.58839	G	0.41161	SUSD4	.	SUSD4	.	.	.	.	.	.	0	13_Heterochrom/lo	13_Heterochrom/lo	13_Heterochrom/lo	13_Heterochrom/lo	13_Heterochrom/lo	13_Heterochrom/lo	11_Weak_Txn	13_Heterochrom/lo	13_Heterochrom/lo	0.354	.	.	.	.	.	0	-93834	0	.	.	.
rs1118313	223410688	T	1.0221	B	T	0.81662	G	0.18338	SUSD4	.	SUSD4	.	.	.	.	.	.	0	13_Heterochrom/lo	13_Heterochrom/lo	13_Heterochrom/lo	13_Heterochrom/lo	13_Heterochrom/lo	13_Heterochrom/lo	11_Weak_Txn	13_Heterochrom/lo	13_Heterochrom/lo	-0.708	.	.	.	.	.	0	-94062	0	.	.	.
rs1118312	223410735	G	1.023	B	G	0.8153	A	0.1847	SUSD4	.	SUSD4	.	.	.	.	.	.	0	13_Heterochrom/lo	13_Heterochrom/lo	13_Heterochrom/lo	13_Heterochrom/lo	13_Heterochrom/lo	13_Heterochrom/lo	11_Weak_Txn	13_Heterochrom/lo	13_Heterochrom/lo	0.354	.	.	.	.	.	0	-94109	0	.	.	.
rs851216	223413804	C	0.2153	P	C	0.59763	T	0.40237	SUSD4	.	SUSD4	.	.	.	.	.	.	0	13_Heterochrom/lo	13_Heterochrom/lo	13_Heterochrom/lo	13_Heterochrom/lo	13_Heterochrom/lo	13_Heterochrom/lo	7_Weak_Enhancer	13_Heterochrom/lo	13_Heterochrom/lo	-0.47	.	.	.	.	.	0	-97178	0	.	285	.
rs851214	223414904	C	0.7313	F	C	0.99868	G	0.00132	SUSD4	.	SUSD4	.	.	.	.	.	.	0	13_Heterochrom/lo	13_Heterochrom/lo	13_Heterochrom/lo	13_Heterochrom/lo	13_Heterochrom/lo	13_Heterochrom/lo	7_Weak_Enhancer	13_Heterochrom/lo	13_Heterochrom/lo	-1.13	.	.	.	.	.	0	-98278	0	.	.	.
rs851213	223416424	G	0.7315	F	G	0.99736	A	0.00264	SUSD4	.	SUSD4	.	.	.	.	.	.	0	13_Heterochrom/lo	13_Heterochrom/lo	13_Heterochrom/lo	11_Weak_Txn	13_Heterochrom/lo	13_Heterochrom/lo	7_Weak_Enhancer	13_Heterochrom/lo	13_Heterochrom/lo	-0.987	.	.	.	.	.	0	-99798	0	.	627	.
rs851212	223417224	T	0.8252	C	C	0.05277	T	0.94723	SUSD4	.	SUSD4	.	.	.	.	.	.	0	13_Heterochrom/lo	13_Heterochrom/lo	13_Heterochrom/lo	11_Weak_Txn	13_Heterochrom/lo	13_Heterochrom/lo	5_Strong_Enhancer	13_Heterochrom/lo	13_Heterochrom/lo	0.806	.	.	.	.	.	0	-100598	0	.	299	.
rs851211	223418305	T	0.7315	F	T	0.99736	C	0.00264	SUSD4	.	SUSD4	.	.	.	.	.	411	1	8_Insulator	8_Insulator	13_Heterochrom/lo	8_Insulator	8_Insulator	8_Insulator	6_Weak_Enhancer	8_Insulator	8_Insulator	-2.79	.	.	.	.	.	0	-101679	0	.	1000	.
rs851210	223418433	A	0.7315	F	A	0.99736	G	0.00264	SUSD4	.	SUSD4	.	.	.	.	.	411	0	8_Insulator	13_Heterochrom/lo	13_Heterochrom/lo	8_Insulator	8_Insulator	8_Insulator	7_Weak_Enhancer	8_Insulator	8_Insulator	1.68	.	.	.	.	.	0	-101807	0	.	1000	.
rs851209	223418490	C	0.7315	F	C	0.99736	T	0.00264	SUSD4	.	SUSD4	.	.	.	.	.	.	0	8_Insulator	13_Heterochrom/lo	13_Heterochrom/lo	8_Insulator	8_Insulator	8_Insulator	7_Weak_Enhancer	8_Insulator	8_Insulator	0.593	.	.	.	.	.	0	-101864	0	.	1000	.
rs851208	223419473	C	0.7315	F	C	0.99736	T	0.00264	SUSD4	.	SUSD4	.	.	.	.	.	.	0	12_Repressed	13_Heterochrom/lo	13_Heterochrom/lo	13_Heterochrom/lo	13_Heterochrom/lo	13_Heterochrom/lo	7_Weak_Enhancer	13_Heterochrom/lo	13_Heterochrom/lo	-3.07	.	.	.	.	.	0	-102847	0	.	.	.
rs851207	223419967	C	0.863	C	C	0.60158	T	0.39842	SUSD4	.	SUSD4	.	.	.	.	.	225	1	12_Repressed	13_Heterochrom/lo	13_Heterochrom/lo	13_Heterochrom/lo	13_Heterochrom/lo	13_Heterochrom/lo	7_Weak_Enhancer	13_Heterochrom/lo	13_Heterochrom/lo	-2.73	.	.	.	.	.	0	-103341	0	.	.	.
rs147074141	223421776	C	0.666	F	C	0.98945	T	0.01055	SUSD4	.	SUSD4	.	.	.	.	.	338	0	13_Heterochrom/lo	13_Heterochrom/lo	7_Weak_Enhancer	11_Weak_Txn	13_Heterochrom/lo	13_Heterochrom/lo	7_Weak_Enhancer	13_Heterochrom/lo	12_Repressed	1.28	.	.	.	.	.	0	-105150	0	.	.	.
rs712860	223421983	C	0.6777	C	C	0.54222	G	0.45778	SUSD4	.	SUSD4	.	.	.	.	.	338	1	13_Heterochrom/lo	13_Heterochrom/lo	13_Heterochrom/lo	11_Weak_Txn	13_Heterochrom/lo	13_Heterochrom/lo	7_Weak_Enhancer	13_Heterochrom/lo	12_Repressed	0.764	.	.	.	.	.	0	-105357	0	.	920	.
rs851206	223424645	T	0.9785	C	T	0.60026	C	0.39974	SUSD4	.	SUSD4	.	.	.	.	.	.	0	13_Heterochrom/lo	13_Heterochrom/lo	13_Heterochrom/lo	11_Weak_Txn	13_Heterochrom/lo	13_Heterochrom/lo	13_Heterochrom/lo	11_Weak_Txn	12_Repressed	-0.47	.	.	.	.	.	0	-108019	0	.	.	.
rs145562971	223425206	T	0.1262	F	C	0.92876	T	0.07124	SUSD4	.	SUSD4	.	.	.	.	.	.	0	13_Heterochrom/lo	13_Heterochrom/lo	13_Heterochrom/lo	11_Weak_Txn	13_Heterochrom/lo	13_Heterochrom/lo	13_Heterochrom/lo	11_Weak_Txn	12_Repressed	0.0465	.	.	.	.	.	0	-108580	0	.	.	.
rs851204	223425343	C	0.9657	C	C	0.61609	T	0.38391	SUSD4	.	SUSD4	.	.	.	.	.	.	0	13_Heterochrom/lo	13_Heterochrom/lo	13_Heterochrom/lo	11_Weak_Txn	13_Heterochrom/lo	13_Heterochrom/lo	13_Heterochrom/lo	11_Weak_Txn	12_Repressed	0.0465	.	.	.	.	.	0	-108717	0	.	.	.
chr1:223425416	223425416	G	0.547	B	G	1e-05	T	0.99999	SUSD4	.	SUSD4	.	.	.	.	.	.	0	13_Heterochrom/lo	13_Heterochrom/lo	13_Heterochrom/lo	11_Weak_Txn	13_Heterochrom/lo	13_Heterochrom/lo	13_Heterochrom/lo	11_Weak_Txn	12_Repressed	0.0465	.	.	.	.	.	0	-108790	0	.	.	.
rs851203	223426146	C	0.8448	C	C	0.62401	T	0.37599	SUSD4	.	SUSD4	.	.	.	.	.	.	0	13_Heterochrom/lo	13_Heterochrom/lo	13_Heterochrom/lo	11_Weak_Txn	13_Heterochrom/lo	13_Heterochrom/lo	13_Heterochrom/lo	11_Weak_Txn	12_Repressed	0.75	.	.	.	.	.	0	-109520	0	.	.	.
rs114147549	223426244	C	0.1262	F	C	0.92876	T	0.07124	SUSD4	.	SUSD4	.	.	.	.	.	.	0	13_Heterochrom/lo	13_Heterochrom/lo	13_Heterochrom/lo	11_Weak_Txn	13_Heterochrom/lo	13_Heterochrom/lo	13_Heterochrom/lo	11_Weak_Txn	12_Repressed	0.235	.	.	.	.	.	0	-109618	0	.	.	.
rs851202	223426293	G	0.8448	C	G	0.62401	A	0.37599	SUSD4	.	SUSD4	.	.	.	.	.	.	0	13_Heterochrom/lo	13_Heterochrom/lo	13_Heterochrom/lo	11_Weak_Txn	13_Heterochrom/lo	13_Heterochrom/lo	13_Heterochrom/lo	11_Weak_Txn	12_Repressed	0.235	.	.	.	.	.	0	-109667	0	.	.	.
rs17163754	223427044	T	0.7317	F	T	0.99604	C	0.00396	SUSD4	.	SUSD4	.	.	.	.	.	.	0	13_Heterochrom/lo	13_Heterochrom/lo	13_Heterochrom/lo	11_Weak_Txn	13_Heterochrom/lo	13_Heterochrom/lo	13_Heterochrom/lo	11_Weak_Txn	12_Repressed	2.84	.	.	.	.	.	0	-110418	0	.	.	.
rs73122211	223427612	G	0.7317	F	G	0.99604	A	0.00396	SUSD4	.	SUSD4	.	.	.	.	.	.	0	13_Heterochrom/lo	13_Heterochrom/lo	13_Heterochrom/lo	11_Weak_Txn	13_Heterochrom/lo	13_Heterochrom/lo	13_Heterochrom/lo	11_Weak_Txn	12_Repressed	-2.34	.	.	.	.	.	0	-110986	0	.	.	.
rs73122214	223427617	T	0.7317	F	T	0.99604	C	0.00396	SUSD4	.	SUSD4	.	.	.	.	.	.	0	13_Heterochrom/lo	13_Heterochrom/lo	13_Heterochrom/lo	11_Weak_Txn	13_Heterochrom/lo	13_Heterochrom/lo	13_Heterochrom/lo	11_Weak_Txn	12_Repressed	0.186	.	.	.	.	.	0	-110991	0	.	.	.
rs73122215	223427734	C	0.7317	F	C	0.99604	G	0.00396	SUSD4	.	SUSD4	.	.	.	.	.	.	0	13_Heterochrom/lo	13_Heterochrom/lo	13_Heterochrom/lo	11_Weak_Txn	13_Heterochrom/lo	13_Heterochrom/lo	13_Heterochrom/lo	11_Weak_Txn	12_Repressed	-1.95	.	.	.	.	.	0	-111108	0	.	.	.
rs712859	223428115	G	0.7317	F	G	0.99604	A	0.00396	SUSD4	.	SUSD4	.	.	.	.	.	.	0	13_Heterochrom/lo	13_Heterochrom/lo	13_Heterochrom/lo	11_Weak_Txn	13_Heterochrom/lo	13_Heterochrom/lo	13_Heterochrom/lo	11_Weak_Txn	12_Repressed	2.75	.	.	.	.	.	0	-111489	0	.	.	.
rs851201	223428569	C	0.251	P	C	0.57388	T	0.42612	SUSD4	.	SUSD4	.	.	.	.	.	.	0	13_Heterochrom/lo	13_Heterochrom/lo	13_Heterochrom/lo	11_Weak_Txn	13_Heterochrom/lo	13_Heterochrom/lo	12_Repressed	11_Weak_Txn	12_Repressed	1.11	.	.	.	.	.	0	-111943	0	.	.	.
rs1341988	223429237	G	0.2334	P	G	0.62797	A	0.37203	SUSD4	.	SUSD4	.	.	.	.	.	.	0	13_Heterochrom/lo	7_Weak_Enhancer	13_Heterochrom/lo	7_Weak_Enhancer	13_Heterochrom/lo	13_Heterochrom/lo	12_Repressed	5_Strong_Enhancer	12_Repressed	0.955	.	.	.	.	.	0	-112611	0	.	.	.
rs851200	223429377	A	0.7317	F	A	0.99604	G	0.00396	SUSD4	.	SUSD4	.	.	.	.	.	526	2	13_Heterochrom/lo	7_Weak_Enhancer	13_Heterochrom/lo	7_Weak_Enhancer	13_Heterochrom/lo	13_Heterochrom/lo	12_Repressed	5_Strong_Enhancer	12_Repressed	-1.41	.	.	.	.	.	0	-112751	0	.	418	.
rs851199	223429620	A	0.4753	F	A	0.93799	G	0.06201	SUSD4	.	SUSD4	.	.	.	.	.	526	0	13_Heterochrom/lo	6_Weak_Enhancer	13_Heterochrom/lo	6_Weak_Enhancer	13_Heterochrom/lo	13_Heterochrom/lo	12_Repressed	5_Strong_Enhancer	12_Repressed	-3.75	.	.	.	.	.	0	-112994	0	.	159	.
rs115785055	223431271	G	0.1257	F	G	0.9314	A	0.0686	SUSD4	.	SUSD4	.	.	.	.	.	.	0	13_Heterochrom/lo	13_Heterochrom/lo	13_Heterochrom/lo	11_Weak_Txn	13_Heterochrom/lo	13_Heterochrom/lo	12_Repressed	11_Weak_Txn	12_Repressed	-7.84	.	.	.	.	.	0	-114645	0	.	.	.
rs851198	223431864	G	0.7317	F	G	0.99604	A	0.00396	SUSD4	.	SUSD4	.	.	.	.	.	.	0	13_Heterochrom/lo	13_Heterochrom/lo	13_Heterochrom/lo	11_Weak_Txn	13_Heterochrom/lo	13_Heterochrom/lo	12_Repressed	7_Weak_Enhancer	12_Repressed	1.02	.	.	.	.	.	0	-115238	0	.	.	.
rs851197	223432082	G	0.7317	F	G	0.99604	T	0.00396	SUSD4	.	SUSD4	.	.	.	.	.	874	1	13_Heterochrom/lo	13_Heterochrom/lo	13_Heterochrom/lo	7_Weak_Enhancer	13_Heterochrom/lo	13_Heterochrom/lo	7_Weak_Enhancer	7_Weak_Enhancer	12_Repressed	2.19	.	.	.	.	.	0	-115456	0	.	823	.
rs851196	223432096	C	0.2513	P	C	0.56464	G	0.43536	SUSD4	.	SUSD4	.	.	.	.	.	874	0	13_Heterochrom/lo	13_Heterochrom/lo	13_Heterochrom/lo	7_Weak_Enhancer	13_Heterochrom/lo	13_Heterochrom/lo	7_Weak_Enhancer	7_Weak_Enhancer	12_Repressed	2.63	.	.	.	.	.	0	-115470	0	.	823	.
rs61837626	223432761	T	1.8288	G	T	0.47098	G	0.52902	SUSD4	.	SUSD4	.	.	.	.	.	.	0	13_Heterochrom/lo	13_Heterochrom/lo	13_Heterochrom/lo	13_Heterochrom/lo	13_Heterochrom/lo	13_Heterochrom/lo	7_Weak_Enhancer	13_Heterochrom/lo	12_Repressed	-5.01	.	.	.	.	.	0	-116135	0	.	.	.
rs851195	223432959	T	0.7317	F	T	0.99604	C	0.00396	SUSD4	.	SUSD4	.	.	.	.	.	.	0	13_Heterochrom/lo	13_Heterochrom/lo	13_Heterochrom/lo	13_Heterochrom/lo	13_Heterochrom/lo	13_Heterochrom/lo	12_Repressed	13_Heterochrom/lo	12_Repressed	-0.35	.	.	.	.	.	0	-116333	0	.	.	.
rs851194	223433344	A	0.2459	P	A	0.55541	C	0.44459	SUSD4	.	SUSD4	.	.	.	.	.	.	0	13_Heterochrom/lo	13_Heterochrom/lo	13_Heterochrom/lo	13_Heterochrom/lo	13_Heterochrom/lo	13_Heterochrom/lo	12_Repressed	13_Heterochrom/lo	12_Repressed	0.235	.	.	.	.	.	0	-116718	0	.	.	.
rs151282226	223433934	C	0.1674	F	C	0.9934	A	0.0066	SUSD4	.	SUSD4	.	.	.	.	.	.	0	13_Heterochrom/lo	13_Heterochrom/lo	13_Heterochrom/lo	13_Heterochrom/lo	13_Heterochrom/lo	13_Heterochrom/lo	12_Repressed	13_Heterochrom/lo	12_Repressed	-5.84	.	.	.	.	.	0	-117308	0	.	.	.
rs712858	223433944	G	0.2521	P	G	0.5752	C	0.4248	SUSD4	.	SUSD4	.	.	.	.	.	.	0	13_Heterochrom/lo	13_Heterochrom/lo	13_Heterochrom/lo	13_Heterochrom/lo	13_Heterochrom/lo	13_Heterochrom/lo	12_Repressed	13_Heterochrom/lo	12_Repressed	-5.88	.	.	.	.	.	0	-117318	0	.	.	.
rs115718972	223434301	C	0.7313	F	C	0.99868	T	0.00132	SUSD4	.	SUSD4	.	.	.	.	.	.	0	13_Heterochrom/lo	13_Heterochrom/lo	13_Heterochrom/lo	13_Heterochrom/lo	13_Heterochrom/lo	13_Heterochrom/lo	12_Repressed	13_Heterochrom/lo	12_Repressed	0.882	.	.	.	.	.	0	-117675	0	.	.	.
rs61837627	223434439	A	0.2741	G	A	0.57784	C	0.42216	SUSD4	.	SUSD4	.	.	.	.	.	.	0	13_Heterochrom/lo	13_Heterochrom/lo	13_Heterochrom/lo	13_Heterochrom/lo	13_Heterochrom/lo	13_Heterochrom/lo	12_Repressed	13_Heterochrom/lo	12_Repressed	-4.26	.	.	.	.	.	0	-117813	0	.	.	.
rs712857	223434633	A	0.2463	P	A	0.55673	G	0.44327	SUSD4	.	SUSD4	.	.	.	.	.	.	0	13_Heterochrom/lo	13_Heterochrom/lo	13_Heterochrom/lo	13_Heterochrom/lo	13_Heterochrom/lo	13_Heterochrom/lo	12_Repressed	13_Heterochrom/lo	12_Repressed	2.97	.	.	.	.	.	0	-118007	0	.	.	.
rs11486078	223435032	G	0.0028	G	G	0.72427	C	0.27573	SUSD4	.	SUSD4	.	.	.	.	.	.	0	13_Heterochrom/lo	13_Heterochrom/lo	13_Heterochrom/lo	13_Heterochrom/lo	13_Heterochrom/lo	13_Heterochrom/lo	12_Repressed	13_Heterochrom/lo	12_Repressed	2.34	.	.	.	.	.	0	-118406	0	.	160	.
rs79495833	223435781	G	0.2041	G	G	0.85488	A	0.14512	SUSD4	.	SUSD4	.	.	.	.	.	.	0	12_Repressed	13_Heterochrom/lo	13_Heterochrom/lo	13_Heterochrom/lo	13_Heterochrom/lo	13_Heterochrom/lo	12_Repressed	13_Heterochrom/lo	12_Repressed	-3.74	.	.	.	.	.	0	-119155	0	.	195	.
rs1640849	223436336	A	0.2521	P	A	0.5752	G	0.4248	SUSD4	.	SUSD4	.	.	.	.	.	.	0	12_Repressed	13_Heterochrom/lo	13_Heterochrom/lo	13_Heterochrom/lo	13_Heterochrom/lo	12_Repressed	12_Repressed	13_Heterochrom/lo	12_Repressed	0.199	.	.	.	.	.	0	-119710	0	.	.	.
rs1640846	223436711	G	0.2526	P	G	0.57652	C	0.42348	SUSD4	.	SUSD4	.	.	.	.	.	.	0	12_Repressed	13_Heterochrom/lo	13_Heterochrom/lo	13_Heterochrom/lo	13_Heterochrom/lo	12_Repressed	12_Repressed	13_Heterochrom/lo	12_Repressed	-7.31	.	.	.	.	.	0	-120085	0	.	.	.
rs1773713	223436722	T	0.2526	P	T	0.57652	C	0.42348	SUSD4	.	SUSD4	.	.	.	.	.	.	0	12_Repressed	13_Heterochrom/lo	13_Heterochrom/lo	13_Heterochrom/lo	13_Heterochrom/lo	12_Repressed	12_Repressed	13_Heterochrom/lo	12_Repressed	-1.66	.	.	.	.	.	0	-120096	0	.	.	.
rs9442040	223437451	T	0.2772	G	T	0.56201	C	0.43799	SUSD4	.	SUSD4	.	.	.	.	.	.	0	13_Heterochrom/lo	13_Heterochrom/lo	13_Heterochrom/lo	13_Heterochrom/lo	12_Repressed	12_Repressed	7_Weak_Enhancer	12_Repressed	12_Repressed	2.33	.	.	.	.	.	0	-120825	0	.	.	.
rs35133329	223438534	A	2.4996	C	G	0.65435	A	0.34565	SUSD4	.	SUSD4	.	.	.	.	.	139	0	13_Heterochrom/lo	13_Heterochrom/lo	13_Heterochrom/lo	13_Heterochrom/lo	12_Repressed	12_Repressed	7_Weak_Enhancer	12_Repressed	12_Repressed	-4.02	.	.	.	.	.	0	-121908	0	.	194	.
rs1773710	223438548	T	0.248	P	T	0.56201	C	0.43799	SUSD4	.	SUSD4	.	.	.	.	.	139	0	13_Heterochrom/lo	13_Heterochrom/lo	13_Heterochrom/lo	13_Heterochrom/lo	12_Repressed	12_Repressed	7_Weak_Enhancer	12_Repressed	12_Repressed	1.09	.	.	.	.	.	0	-121922	0	.	194	.
rs1418150	223438771	G	0.2734	G	G	0.58179	A	0.41821	SUSD4	.	SUSD4	.	.	.	.	.	.	0	13_Heterochrom/lo	13_Heterochrom/lo	13_Heterochrom/lo	13_Heterochrom/lo	12_Repressed	12_Repressed	7_Weak_Enhancer	12_Repressed	12_Repressed	-3.8	.	.	.	.	.	0	-122145	0	.	.	.
rs61837629	223439518	T	0.2521	P	T	0.5752	C	0.4248	SUSD4	.	SUSD4	.	.	.	.	.	.	0	13_Heterochrom/lo	13_Heterochrom/lo	13_Heterochrom/lo	13_Heterochrom/lo	12_Repressed	12_Repressed	12_Repressed	12_Repressed	12_Repressed	-1.34	.	.	.	.	.	0	-122892	0	.	.	.
rs75879870	223440071	G	0.7313	F	G	0.99868	A	0.00132	SUSD4	.	SUSD4	.	.	.	.	.	200	0	13_Heterochrom/lo	13_Heterochrom/lo	13_Heterochrom/lo	13_Heterochrom/lo	12_Repressed	13_Heterochrom/lo	12_Repressed	12_Repressed	12_Repressed	0.0438	.	.	.	.	.	0	-123445	0	.	390	.
rs61837630	223440438	A	0.2521	P	A	0.5752	G	0.4248	SUSD4	.	SUSD4	.	.	.	.	.	.	0	13_Heterochrom/lo	13_Heterochrom/lo	13_Heterochrom/lo	13_Heterochrom/lo	12_Repressed	13_Heterochrom/lo	12_Repressed	12_Repressed	12_Repressed	-0.296	.	.	.	.	.	0	-123812	0	.	.	.
rs74145795	223440575	C	0.2521	P	C	0.5752	T	0.4248	SUSD4	.	SUSD4	.	.	.	.	.	.	0	13_Heterochrom/lo	13_Heterochrom/lo	13_Heterochrom/lo	13_Heterochrom/lo	12_Repressed	13_Heterochrom/lo	12_Repressed	12_Repressed	12_Repressed	-0.744	.	.	.	.	.	0	-123949	0	.	.	.
chr1:223441353	223441353	A	0.2477	F	A	1e-05	T	0.99999	SUSD4	.	SUSD4	.	.	.	.	.	.	0	13_Heterochrom/lo	11_Weak_Txn	13_Heterochrom/lo	13_Heterochrom/lo	13_Heterochrom/lo	13_Heterochrom/lo	12_Repressed	12_Repressed	12_Repressed	0	.	.	.	.	.	0	-124727	0	.	.	.
rs76395090	223441451	T	0.2696	G	T	0.60158	C	0.39842	SUSD4	.	SUSD4	.	.	.	.	.	.	0	13_Heterochrom/lo	11_Weak_Txn	13_Heterochrom/lo	13_Heterochrom/lo	13_Heterochrom/lo	13_Heterochrom/lo	12_Repressed	12_Repressed	12_Repressed	2.02	.	.	.	.	.	0	-124825	0	.	.	.
rs28584917	223441543	A	0.7315	F	A	0.99736	C	0.00264	SUSD4	.	SUSD4	.	.	.	.	.	.	0	13_Heterochrom/lo	11_Weak_Txn	13_Heterochrom/lo	13_Heterochrom/lo	13_Heterochrom/lo	13_Heterochrom/lo	12_Repressed	12_Repressed	12_Repressed	3.18	.	.	.	.	.	0	-124917	0	.	.	.
rs3820596	223441672	A	0.2521	P	A	0.5752	G	0.4248	SUSD4	.	SUSD4	.	.	.	.	.	.	0	13_Heterochrom/lo	11_Weak_Txn	13_Heterochrom/lo	13_Heterochrom/lo	13_Heterochrom/lo	13_Heterochrom/lo	12_Repressed	12_Repressed	12_Repressed	-4.72	.	.	.	.	.	0	-125046	0	.	.	.
rs885279	223442673	T	0.2521	P	T	0.5752	G	0.4248	SUSD4	.	SUSD4	.	.	.	.	.	.	0	13_Heterochrom/lo	11_Weak_Txn	13_Heterochrom/lo	13_Heterochrom/lo	12_Repressed	13_Heterochrom/lo	6_Weak_Enhancer	12_Repressed	12_Repressed	0.685	.	.	.	.	.	0	-124086	0	.	1000	.
rs76028493	223443086	T	0.7315	F	T	0.99736	C	0.00264	SUSD4	.	SUSD4	.	.	.	.	.	.	0	13_Heterochrom/lo	11_Weak_Txn	13_Heterochrom/lo	13_Heterochrom/lo	12_Repressed	13_Heterochrom/lo	7_Weak_Enhancer	12_Repressed	12_Repressed	-4.71	.	.	.	.	.	0	-123673	0	.	.	.
rs1518039	223443646	G	1.0888	C	A	0.21636	G	0.78364	SUSD4	.	SUSD4	.	.	.	.	.	.	0	13_Heterochrom/lo	11_Weak_Txn	13_Heterochrom/lo	13_Heterochrom/lo	12_Repressed	13_Heterochrom/lo	7_Weak_Enhancer	12_Repressed	12_Repressed	-2.57	.	.	.	.	.	0	-123113	0	.	.	.
rs17576822	223443687	C	0.2572	P	C	0.59103	T	0.40897	SUSD4	.	SUSD4	.	.	.	.	.	.	0	13_Heterochrom/lo	11_Weak_Txn	13_Heterochrom/lo	13_Heterochrom/lo	12_Repressed	13_Heterochrom/lo	7_Weak_Enhancer	12_Repressed	12_Repressed	-2.06	.	.	.	.	.	0	-123072	0	.	.	.
rs111237447	223443942	C	0.7317	F	C	0.99604	T	0.00396	SUSD4	.	SUSD4	.	.	.	.	.	.	0	13_Heterochrom/lo	11_Weak_Txn	13_Heterochrom/lo	13_Heterochrom/lo	12_Repressed	13_Heterochrom/lo	11_Weak_Txn	12_Repressed	12_Repressed	0.351	.	.	.	.	.	0	-122817	0	.	.	.
rs35636122	223443981	G	1.0888	C	A	0.21636	G	0.78364	SUSD4	.	SUSD4	.	.	.	.	.	.	0	13_Heterochrom/lo	11_Weak_Txn	13_Heterochrom/lo	13_Heterochrom/lo	12_Repressed	13_Heterochrom/lo	11_Weak_Txn	13_Heterochrom/lo	12_Repressed	-0.702	.	.	.	.	.	0	-122778	0	.	.	.
rs61837633	223444182	G	0.2572	P	G	0.59103	T	0.40897	SUSD4	.	SUSD4	.	.	.	.	.	.	0	13_Heterochrom/lo	11_Weak_Txn	13_Heterochrom/lo	13_Heterochrom/lo	12_Repressed	13_Heterochrom/lo	11_Weak_Txn	13_Heterochrom/lo	12_Repressed	-1.25	.	.	.	.	.	0	-122577	0	.	.	.
rs17161988	223444263	G	0.2744	G	G	0.57652	A	0.42348	SUSD4	.	SUSD4	.	.	.	.	.	.	0	13_Heterochrom/lo	11_Weak_Txn	13_Heterochrom/lo	13_Heterochrom/lo	12_Repressed	13_Heterochrom/lo	11_Weak_Txn	13_Heterochrom/lo	12_Repressed	0.318	.	.	.	.	.	0	-122496	0	.	.	.
rs17163762	223445262	C	2.4677	C	A	0.64248	C	0.35752	SUSD4	.	SUSD4	.	.	.	.	.	.	0	13_Heterochrom/lo	11_Weak_Txn	13_Heterochrom/lo	13_Heterochrom/lo	12_Repressed	13_Heterochrom/lo	11_Weak_Txn	13_Heterochrom/lo	13_Heterochrom/lo	0.37	.	.	.	.	.	0	-121497	0	.	.	.
rs112941560	223445397	C	0.7317	F	C	0.99604	T	0.00396	SUSD4	.	SUSD4	.	.	.	.	.	.	0	13_Heterochrom/lo	11_Weak_Txn	13_Heterochrom/lo	13_Heterochrom/lo	12_Repressed	13_Heterochrom/lo	11_Weak_Txn	13_Heterochrom/lo	13_Heterochrom/lo	-0.493	.	.	.	.	.	0	-121362	0	.	.	.
rs1400961	223446246	G	0.2517	P	G	0.57388	A	0.42612	SUSD4	.	SUSD4	.	.	.	.	.	.	0	13_Heterochrom/lo	11_Weak_Txn	13_Heterochrom/lo	13_Heterochrom/lo	12_Repressed	13_Heterochrom/lo	11_Weak_Txn	13_Heterochrom/lo	13_Heterochrom/lo	0.919	.	.	.	.	.	0	-120513	0	.	.	.
rs61837634	223446459	G	0.2709	G	G	0.59499	A	0.40501	SUSD4	.	SUSD4	.	.	.	.	.	.	0	13_Heterochrom/lo	11_Weak_Txn	13_Heterochrom/lo	13_Heterochrom/lo	12_Repressed	13_Heterochrom/lo	11_Weak_Txn	13_Heterochrom/lo	13_Heterochrom/lo	3.18	.	.	.	.	.	0	-120300	0	.	.	.
rs61837635	223447198	A	0.2517	P	A	0.57388	G	0.42612	SUSD4	.	SUSD4	.	.	.	.	.	.	0	13_Heterochrom/lo	11_Weak_Txn	13_Heterochrom/lo	13_Heterochrom/lo	12_Repressed	13_Heterochrom/lo	13_Heterochrom/lo	13_Heterochrom/lo	13_Heterochrom/lo	1.96	.	.	.	.	.	0	-119561	0	.	.	.
rs73122234	223447210	C	0.257	P	C	0.5752	T	0.4248	SUSD4	.	SUSD4	.	.	.	.	.	.	0	13_Heterochrom/lo	11_Weak_Txn	13_Heterochrom/lo	13_Heterochrom/lo	12_Repressed	13_Heterochrom/lo	13_Heterochrom/lo	13_Heterochrom/lo	13_Heterochrom/lo	-4.16	.	.	.	.	.	0	-119549	0	.	.	.
rs1418153	223447737	A	0.2677	G	A	0.59499	C	0.40501	SUSD4	.	SUSD4	.	.	.	.	.	.	0	13_Heterochrom/lo	7_Weak_Enhancer	13_Heterochrom/lo	13_Heterochrom/lo	12_Repressed	13_Heterochrom/lo	13_Heterochrom/lo	13_Heterochrom/lo	13_Heterochrom/lo	-0.309	.	.	.	.	.	0	-119022	0	.	.	.
rs73122236	223447946	T	0.7315	F	T	0.99736	C	0.00264	SUSD4	.	SUSD4	.	.	.	.	.	.	0	13_Heterochrom/lo	13_Heterochrom/lo	13_Heterochrom/lo	13_Heterochrom/lo	12_Repressed	13_Heterochrom/lo	13_Heterochrom/lo	13_Heterochrom/lo	13_Heterochrom/lo	-2.7	.	.	.	.	.	0	-118813	0	.	.	.
rs1418152	223447975	T	0.2679	G	T	0.59367	G	0.40633	SUSD4	.	SUSD4	.	.	.	.	.	.	0	13_Heterochrom/lo	13_Heterochrom/lo	13_Heterochrom/lo	13_Heterochrom/lo	12_Repressed	13_Heterochrom/lo	13_Heterochrom/lo	13_Heterochrom/lo	13_Heterochrom/lo	1.25	.	.	.	.	.	0	-118784	0	.	.	.
rs17163765	223448352	A	0.2622	P	A	0.59103	G	0.40897	SUSD4	.	SUSD4	.	.	.	.	.	.	0	13_Heterochrom/lo	13_Heterochrom/lo	13_Heterochrom/lo	13_Heterochrom/lo	12_Repressed	13_Heterochrom/lo	13_Heterochrom/lo	13_Heterochrom/lo	13_Heterochrom/lo	-1.37	.	.	.	.	.	0	-118407	0	.	.	.
rs73122238	223448891	C	0.7315	F	C	0.99736	T	0.00264	SUSD4	.	SUSD4	.	.	.	.	.	.	0	13_Heterochrom/lo	13_Heterochrom/lo	13_Heterochrom/lo	13_Heterochrom/lo	12_Repressed	13_Heterochrom/lo	13_Heterochrom/lo	13_Heterochrom/lo	12_Repressed	-1.48	.	.	.	.	.	0	-117868	0	.	.	.
rs17577025	223449017	G	0.2677	G	G	0.59499	A	0.40501	SUSD4	.	SUSD4	.	.	.	.	.	.	0	13_Heterochrom/lo	13_Heterochrom/lo	13_Heterochrom/lo	13_Heterochrom/lo	12_Repressed	13_Heterochrom/lo	13_Heterochrom/lo	13_Heterochrom/lo	12_Repressed	-3.41	.	.	.	.	.	0	-117742	0	.	.	.
rs61837636	223449051	A	0.2544	P	A	0.56728	C	0.43272	SUSD4	.	SUSD4	.	.	.	.	.	.	0	13_Heterochrom/lo	13_Heterochrom/lo	13_Heterochrom/lo	13_Heterochrom/lo	12_Repressed	13_Heterochrom/lo	13_Heterochrom/lo	13_Heterochrom/lo	12_Repressed	0.213	.	.	.	.	.	0	-117708	0	.	.	.
rs17161989	223449082	A	0.734	F	A	0.98021	T	0.01979	SUSD4	.	SUSD4	.	.	.	.	.	.	0	13_Heterochrom/lo	13_Heterochrom/lo	13_Heterochrom/lo	13_Heterochrom/lo	12_Repressed	13_Heterochrom/lo	13_Heterochrom/lo	13_Heterochrom/lo	12_Repressed	0.174	.	.	.	.	.	0	-117677	0	.	.	.
rs17517806	223449236	G	1.0888	C	A	0.21636	G	0.78364	SUSD4	.	SUSD4	.	.	.	.	.	.	0	13_Heterochrom/lo	13_Heterochrom/lo	13_Heterochrom/lo	13_Heterochrom/lo	12_Repressed	13_Heterochrom/lo	13_Heterochrom/lo	13_Heterochrom/lo	12_Repressed	1.91	.	.	.	.	.	0	-117523	0	.	.	.
rs73122239	223449561	T	0.7315	F	T	0.99736	C	0.00264	SUSD4	.	SUSD4	.	.	.	.	.	155	0	13_Heterochrom/lo	13_Heterochrom/lo	12_Repressed	13_Heterochrom/lo	12_Repressed	13_Heterochrom/lo	13_Heterochrom/lo	13_Heterochrom/lo	12_Repressed	0.65	.	.	.	.	.	0	-117198	0	.	.	.
rs17163767	223449788	C	0.734	F	C	0.98021	T	0.01979	SUSD4	.	SUSD4	.	.	.	.	.	155	0	13_Heterochrom/lo	13_Heterochrom/lo	12_Repressed	13_Heterochrom/lo	12_Repressed	13_Heterochrom/lo	13_Heterochrom/lo	13_Heterochrom/lo	12_Repressed	1.4	.	.	.	.	.	0	-116971	0	.	.	.
rs2138967	223450787	G	1.0888	C	C	0.21636	G	0.78364	SUSD4	.	SUSD4	.	.	.	.	.	.	0	13_Heterochrom/lo	13_Heterochrom/lo	13_Heterochrom/lo	13_Heterochrom/lo	13_Heterochrom/lo	13_Heterochrom/lo	13_Heterochrom/lo	13_Heterochrom/lo	12_Repressed	-3.14	.	.	.	.	.	0	-115972	0	.	.	.
rs2138968	223450824	T	1.0875	C	C	0.21504	T	0.78496	SUSD4	.	SUSD4	.	.	.	.	.	.	0	13_Heterochrom/lo	13_Heterochrom/lo	13_Heterochrom/lo	13_Heterochrom/lo	13_Heterochrom/lo	13_Heterochrom/lo	13_Heterochrom/lo	13_Heterochrom/lo	12_Repressed	-4.82	.	.	.	.	.	0	-115935	0	.	.	.
rs61837638	223451081	G	0.2677	G	G	0.59499	T	0.40501	SUSD4	.	SUSD4	.	.	.	.	.	.	0	13_Heterochrom/lo	13_Heterochrom/lo	13_Heterochrom/lo	13_Heterochrom/lo	13_Heterochrom/lo	13_Heterochrom/lo	13_Heterochrom/lo	13_Heterochrom/lo	12_Repressed	0.927	.	.	.	.	.	0	-115678	0	.	.	.
rs35345711	223451533	T	1.1505	C	A	0.63852	T	0.36148	SUSD4	.	SUSD4	.	.	.	.	.	.	0	13_Heterochrom/lo	13_Heterochrom/lo	13_Heterochrom/lo	13_Heterochrom/lo	13_Heterochrom/lo	13_Heterochrom/lo	13_Heterochrom/lo	13_Heterochrom/lo	12_Repressed	0.0465	.	.	.	.	.	0	-115226	0	.	.	.
rs9442043	223451750	G	0.2677	G	G	0.59499	C	0.40501	SUSD4	.	SUSD4	.	.	.	.	.	.	0	13_Heterochrom/lo	13_Heterochrom/lo	13_Heterochrom/lo	13_Heterochrom/lo	13_Heterochrom/lo	13_Heterochrom/lo	13_Heterochrom/lo	13_Heterochrom/lo	12_Repressed	0.0465	.	.	.	.	.	0	-115009	0	.	.	.
rs146037387	223452275	C	0.2677	G	C	0.59499	A	0.40501	SUSD4	.	SUSD4	.	.	.	.	.	.	0	13_Heterochrom/lo	13_Heterochrom/lo	13_Heterochrom/lo	13_Heterochrom/lo	13_Heterochrom/lo	13_Heterochrom/lo	13_Heterochrom/lo	13_Heterochrom/lo	12_Repressed	-0.093	.	.	.	.	.	0	-114484	0	.	.	.
rs2678367	223452280	T	1.1505	C	C	0.63852	T	0.36148	SUSD4	.	SUSD4	.	.	.	.	.	.	0	13_Heterochrom/lo	13_Heterochrom/lo	13_Heterochrom/lo	13_Heterochrom/lo	13_Heterochrom/lo	13_Heterochrom/lo	13_Heterochrom/lo	13_Heterochrom/lo	12_Repressed	0.0465	.	.	.	.	.	0	-114479	0	.	.	.
rs76608705	223452920	T	1.0888	C	G	0.21636	T	0.78364	SUSD4	.	SUSD4	.	.	.	.	.	.	0	13_Heterochrom/lo	13_Heterochrom/lo	13_Heterochrom/lo	13_Heterochrom/lo	13_Heterochrom/lo	13_Heterochrom/lo	13_Heterochrom/lo	13_Heterochrom/lo	12_Repressed	0	.	.	.	.	.	0	-113839	0	.	.	.
rs200326020	223453154	A	2.4061	C	A	0.3539	G	0.6461	SUSD4	.	SUSD4	.	.	.	.	.	.	0	13_Heterochrom/lo	13_Heterochrom/lo	13_Heterochrom/lo	13_Heterochrom/lo	13_Heterochrom/lo	13_Heterochrom/lo	13_Heterochrom/lo	13_Heterochrom/lo	12_Repressed	0	.	.	.	.	.	0	-113605	0	.	.	.
rs2995116	223453745	A	1.1467	C	G	0.27441	A	0.72559	SUSD4	.	SUSD4	.	.	.	.	.	.	0	13_Heterochrom/lo	13_Heterochrom/lo	13_Heterochrom/lo	13_Heterochrom/lo	13_Heterochrom/lo	13_Heterochrom/lo	13_Heterochrom/lo	13_Heterochrom/lo	13_Heterochrom/lo	0.0465	.	.	.	.	.	0	-113014	0	.	.	.
rs6662301	223453853	A	1.1505	C	G	0.63852	A	0.36148	SUSD4	.	SUSD4	.	.	.	.	.	.	0	13_Heterochrom/lo	13_Heterochrom/lo	13_Heterochrom/lo	13_Heterochrom/lo	13_Heterochrom/lo	13_Heterochrom/lo	13_Heterochrom/lo	13_Heterochrom/lo	13_Heterochrom/lo	0.0465	.	.	.	.	.	0	-112906	0	.	.	.
rs7412060	223454235	G	0.2677	G	G	0.59499	C	0.40501	SUSD4	.	SUSD4	.	.	.	.	.	.	0	13_Heterochrom/lo	13_Heterochrom/lo	13_Heterochrom/lo	13_Heterochrom/lo	13_Heterochrom/lo	13_Heterochrom/lo	13_Heterochrom/lo	13_Heterochrom/lo	13_Heterochrom/lo	0	.	.	.	.	.	0	-112524	0	.	.	.
rs142510848	223454293	C	0.7315	F	C	0.99736	A	0.00264	SUSD4	.	SUSD4	.	.	.	.	.	.	0	13_Heterochrom/lo	13_Heterochrom/lo	13_Heterochrom/lo	13_Heterochrom/lo	13_Heterochrom/lo	13_Heterochrom/lo	13_Heterochrom/lo	13_Heterochrom/lo	13_Heterochrom/lo	0	.	.	.	.	.	0	-112466	0	.	.	.
rs140262168	223454994	C	1.1553	C	T	0.64116	C	0.35884	SUSD4	.	SUSD4	.	.	.	.	.	.	0	13_Heterochrom/lo	13_Heterochrom/lo	13_Heterochrom/lo	13_Heterochrom/lo	13_Heterochrom/lo	13_Heterochrom/lo	13_Heterochrom/lo	13_Heterochrom/lo	13_Heterochrom/lo	0	.	.	.	.	.	0	-111765	0	.	.	.
chr1:223455125	223455125	A	0.1659	F	C	1e-05	A	0.99999	SUSD4	.	SUSD4	.	.	.	.	.	.	0	13_Heterochrom/lo	13_Heterochrom/lo	13_Heterochrom/lo	13_Heterochrom/lo	13_Heterochrom/lo	13_Heterochrom/lo	13_Heterochrom/lo	13_Heterochrom/lo	13_Heterochrom/lo	0	.	.	.	.	.	0	-111634	0	.	.	.
rs142064973	223455345	A	0.7315	F	A	0.99736	G	0.00264	SUSD4	.	SUSD4	.	.	.	.	.	.	0	13_Heterochrom/lo	13_Heterochrom/lo	13_Heterochrom/lo	13_Heterochrom/lo	13_Heterochrom/lo	13_Heterochrom/lo	13_Heterochrom/lo	13_Heterochrom/lo	13_Heterochrom/lo	0	.	.	.	.	.	0	-111414	0	.	.	.
rs1772277	223455665	C	1.1001	C	T	0.22823	C	0.77177	SUSD4	.	SUSD4	.	.	.	.	.	.	0	13_Heterochrom/lo	13_Heterochrom/lo	13_Heterochrom/lo	13_Heterochrom/lo	13_Heterochrom/lo	13_Heterochrom/lo	13_Heterochrom/lo	13_Heterochrom/lo	13_Heterochrom/lo	0	.	.	.	.	.	0	-111094	0	.	.	.
rs7518292	223456716	C	0.2677	G	C	0.59499	G	0.40501	SUSD4	.	SUSD4	.	.	.	.	.	.	0	13_Heterochrom/lo	13_Heterochrom/lo	13_Heterochrom/lo	13_Heterochrom/lo	13_Heterochrom/lo	13_Heterochrom/lo	13_Heterochrom/lo	13_Heterochrom/lo	13_Heterochrom/lo	0.0465	.	.	.	.	.	0	-110043	0	.	.	.
rs7513012	223457440	C	2.4061	C	C	0.3539	G	0.6461	SUSD4	.	SUSD4	.	.	.	.	.	.	0	13_Heterochrom/lo	13_Heterochrom/lo	13_Heterochrom/lo	13_Heterochrom/lo	13_Heterochrom/lo	13_Heterochrom/lo	13_Heterochrom/lo	13_Heterochrom/lo	13_Heterochrom/lo	0.0465	.	.	.	.	.	0	-109319	0	.	.	.
rs61838191	223457461	A	0.2677	G	A	0.59499	G	0.40501	SUSD4	.	SUSD4	.	.	.	.	.	.	0	13_Heterochrom/lo	13_Heterochrom/lo	13_Heterochrom/lo	13_Heterochrom/lo	13_Heterochrom/lo	13_Heterochrom/lo	13_Heterochrom/lo	13_Heterochrom/lo	13_Heterochrom/lo	0.0465	.	.	.	.	.	0	-109298	0	.	.	.
rs2793466	223457478	C	0.7315	F	C	0.99736	T	0.00264	SUSD4	.	SUSD4	.	.	.	.	.	.	0	13_Heterochrom/lo	13_Heterochrom/lo	13_Heterochrom/lo	13_Heterochrom/lo	13_Heterochrom/lo	13_Heterochrom/lo	13_Heterochrom/lo	13_Heterochrom/lo	13_Heterochrom/lo	-0.093	.	.	.	.	.	0	-109281	0	.	.	.
rs61838192	223458401	C	0.2677	G	C	0.59499	T	0.40501	SUSD4	.	SUSD4	.	.	.	.	.	.	0	13_Heterochrom/lo	13_Heterochrom/lo	13_Heterochrom/lo	13_Heterochrom/lo	13_Heterochrom/lo	13_Heterochrom/lo	13_Heterochrom/lo	13_Heterochrom/lo	13_Heterochrom/lo	0.158	.	.	.	.	.	0	-108358	0	.	.	.
rs17479856	223458791	C	0.2677	G	C	0.59499	A	0.40501	SUSD4	.	SUSD4	.	.	.	.	.	.	0	13_Heterochrom/lo	13_Heterochrom/lo	13_Heterochrom/lo	13_Heterochrom/lo	13_Heterochrom/lo	13_Heterochrom/lo	13_Heterochrom/lo	13_Heterochrom/lo	13_Heterochrom/lo	-1.57	.	.	.	.	.	0	-107968	0	.	.	.
rs9442041	223458980	C	1.09	C	T	0.21768	C	0.78232	SUSD4	.	SUSD4	.	.	.	.	.	.	0	13_Heterochrom/lo	13_Heterochrom/lo	13_Heterochrom/lo	13_Heterochrom/lo	13_Heterochrom/lo	13_Heterochrom/lo	13_Heterochrom/lo	13_Heterochrom/lo	13_Heterochrom/lo	-1.05	.	.	.	.	.	0	-107779	0	.	.	.
rs34788475	223459489	A	2.4762	C	G	0.64248	A	0.35752	SUSD4	.	SUSD4	.	.	.	.	.	.	0	13_Heterochrom/lo	13_Heterochrom/lo	13_Heterochrom/lo	13_Heterochrom/lo	13_Heterochrom/lo	13_Heterochrom/lo	13_Heterochrom/lo	13_Heterochrom/lo	13_Heterochrom/lo	-0.093	.	.	.	.	.	0	-107270	0	.	.	.
rs4661252	223459605	T	2.4727	C	C	0.64116	T	0.35884	SUSD4	.	SUSD4	.	.	.	.	.	.	0	13_Heterochrom/lo	13_Heterochrom/lo	13_Heterochrom/lo	13_Heterochrom/lo	13_Heterochrom/lo	13_Heterochrom/lo	13_Heterochrom/lo	13_Heterochrom/lo	13_Heterochrom/lo	0.0465	.	.	.	.	.	0	-107154	0	.	.	.
rs61838194	223461291	A	0.2677	G	A	0.59499	G	0.40501	SUSD4	.	SUSD4	.	.	.	.	.	.	0	13_Heterochrom/lo	13_Heterochrom/lo	13_Heterochrom/lo	13_Heterochrom/lo	13_Heterochrom/lo	13_Heterochrom/lo	12_Repressed	12_Repressed	13_Heterochrom/lo	-4.61	.	.	.	.	.	0	-105468	0	.	.	.
rs1713218	223462182	G	0.7315	F	G	0.99736	A	0.00264	SUSD4	.	SUSD4	.	.	.	.	.	.	1	13_Heterochrom/lo	13_Heterochrom/lo	13_Heterochrom/lo	13_Heterochrom/lo	13_Heterochrom/lo	13_Heterochrom/lo	12_Repressed	12_Repressed	13_Heterochrom/lo	-2.78	.	.	.	.	.	0	-104577	0	.	1000	.
rs2253649	223462821	G	0.7315	F	G	0.99736	A	0.00264	SUSD4	.	SUSD4	.	.	.	.	.	.	0	13_Heterochrom/lo	13_Heterochrom/lo	13_Heterochrom/lo	13_Heterochrom/lo	13_Heterochrom/lo	13_Heterochrom/lo	12_Repressed	12_Repressed	13_Heterochrom/lo	1.59	.	.	.	.	.	0	-103938	0	.	.	.
rs17538964	223463094	T	0.2679	G	T	0.59367	G	0.40633	SUSD4	.	SUSD4	.	.	.	.	.	455	0	13_Heterochrom/lo	13_Heterochrom/lo	13_Heterochrom/lo	13_Heterochrom/lo	13_Heterochrom/lo	13_Heterochrom/lo	12_Repressed	12_Repressed	13_Heterochrom/lo	0.271	.	.	.	.	.	0	-103665	0	.	1000	.
rs17577212	223464237	T	0.2679	G	T	0.59367	G	0.40633	SUSD4	.	SUSD4	.	.	.	.	.	.	0	13_Heterochrom/lo	13_Heterochrom/lo	13_Heterochrom/lo	13_Heterochrom/lo	13_Heterochrom/lo	13_Heterochrom/lo	13_Heterochrom/lo	12_Repressed	13_Heterochrom/lo	0.981	.	.	.	.	.	0	-102522	0	.	.	.
rs35812354	223464664	A	1.6132	B	A	0.87071	C	0.12929	SUSD4	.	SUSD4	.	.	.	.	.	.	0	13_Heterochrom/lo	13_Heterochrom/lo	13_Heterochrom/lo	13_Heterochrom/lo	13_Heterochrom/lo	13_Heterochrom/lo	13_Heterochrom/lo	12_Repressed	13_Heterochrom/lo	0.225	.	.	.	.	.	0	-102095	0	.	.	.
rs825121	223464759	G	0.7315	F	G	0.99736	A	0.00264	SUSD4	.	SUSD4	.	.	.	.	.	.	0	13_Heterochrom/lo	13_Heterochrom/lo	13_Heterochrom/lo	13_Heterochrom/lo	13_Heterochrom/lo	13_Heterochrom/lo	13_Heterochrom/lo	12_Repressed	13_Heterochrom/lo	-0.451	.	.	.	.	.	0	-102000	0	.	.	.
rs825122	223464786	G	0.7315	F	G	0.99736	A	0.00264	SUSD4	.	SUSD4	.	.	.	.	.	.	0	13_Heterochrom/lo	13_Heterochrom/lo	13_Heterochrom/lo	13_Heterochrom/lo	13_Heterochrom/lo	13_Heterochrom/lo	13_Heterochrom/lo	12_Repressed	13_Heterochrom/lo	-0.609	.	.	.	.	.	0	-101973	0	.	.	.
rs1095170	223464862	A	1.1481	C	G	0.6372	A	0.3628	SUSD4	.	SUSD4	.	.	.	.	.	.	0	13_Heterochrom/lo	13_Heterochrom/lo	13_Heterochrom/lo	13_Heterochrom/lo	13_Heterochrom/lo	13_Heterochrom/lo	13_Heterochrom/lo	12_Repressed	13_Heterochrom/lo	2.45	.	.	.	.	.	0	-101897	0	.	.	.
rs17517952	223465114	T	0.2679	G	T	0.59367	C	0.40633	SUSD4	.	SUSD4	.	.	.	.	.	.	0	13_Heterochrom/lo	13_Heterochrom/lo	13_Heterochrom/lo	13_Heterochrom/lo	13_Heterochrom/lo	13_Heterochrom/lo	13_Heterochrom/lo	12_Repressed	8_Insulator	5.12	.	.	.	.	.	0	-101645	0	.	.	.
rs1341291	223465251	C	2.4727	C	T	0.64116	C	0.35884	SUSD4	.	SUSD4	.	.	.	.	.	.	0	13_Heterochrom/lo	13_Heterochrom/lo	13_Heterochrom/lo	13_Heterochrom/lo	13_Heterochrom/lo	13_Heterochrom/lo	13_Heterochrom/lo	12_Repressed	12_Repressed	-7.71	.	.	.	.	.	0	-101508	0	.	.	.
rs17577296	223465515	T	0.0473	G	T	0.88918	C	0.11082	SUSD4	.	SUSD4	.	.	.	.	.	.	0	13_Heterochrom/lo	13_Heterochrom/lo	13_Heterochrom/lo	13_Heterochrom/lo	13_Heterochrom/lo	13_Heterochrom/lo	13_Heterochrom/lo	12_Repressed	12_Repressed	-6.27	.	.	.	.	.	0	-101244	0	.	.	.
rs1713221	223465569	T	1.0875	C	C	0.21504	T	0.78496	SUSD4	.	SUSD4	.	.	.	.	.	.	0	13_Heterochrom/lo	13_Heterochrom/lo	13_Heterochrom/lo	13_Heterochrom/lo	13_Heterochrom/lo	13_Heterochrom/lo	13_Heterochrom/lo	12_Repressed	12_Repressed	-7.35	.	.	.	.	.	0	-101190	0	.	.	.
rs17518077	223466270	T	0.2679	G	T	0.59367	C	0.40633	SUSD4	.	SUSD4	.	.	.	.	.	.	0	13_Heterochrom/lo	13_Heterochrom/lo	13_Heterochrom/lo	12_Repressed	13_Heterochrom/lo	13_Heterochrom/lo	12_Repressed	12_Repressed	12_Repressed	-2.23	.	.	.	.	.	0	-100489	0	.	.	.
rs2795063	223466400	A	1.1505	C	G	0.63852	A	0.36148	SUSD4	.	SUSD4	.	.	.	.	.	.	0	13_Heterochrom/lo	13_Heterochrom/lo	13_Heterochrom/lo	12_Repressed	13_Heterochrom/lo	13_Heterochrom/lo	12_Repressed	12_Repressed	12_Repressed	-0.557	.	.	.	.	.	0	-100359	0	.	.	.
rs17163773	223466506	C	2.4762	C	T	0.64248	C	0.35752	SUSD4	.	SUSD4	.	.	.	.	.	.	0	13_Heterochrom/lo	13_Heterochrom/lo	13_Heterochrom/lo	12_Repressed	13_Heterochrom/lo	13_Heterochrom/lo	12_Repressed	12_Repressed	12_Repressed	-3.87	.	.	.	.	.	0	-100253	0	.	.	.
rs34782082	223467235	C	2.4762	C	T	0.64248	C	0.35752	SUSD4	.	SUSD4	.	.	.	.	.	.	0	13_Heterochrom/lo	13_Heterochrom/lo	13_Heterochrom/lo	12_Repressed	13_Heterochrom/lo	13_Heterochrom/lo	12_Repressed	12_Repressed	12_Repressed	-2.81	.	.	.	.	.	0	-99524	0	.	.	.
rs17163774	223467316	G	2.0788	C	T	0.62929	G	0.37071	SUSD4	.	SUSD4	.	.	.	.	.	.	0	13_Heterochrom/lo	13_Heterochrom/lo	13_Heterochrom/lo	12_Repressed	13_Heterochrom/lo	13_Heterochrom/lo	12_Repressed	12_Repressed	12_Repressed	0.69	.	.	.	.	.	0	-99443	0	.	.	.
rs825119	223467350	G	0.7315	F	G	0.99736	A	0.00264	SUSD4	.	SUSD4	.	.	.	.	.	.	0	13_Heterochrom/lo	13_Heterochrom/lo	13_Heterochrom/lo	12_Repressed	13_Heterochrom/lo	13_Heterochrom/lo	12_Repressed	12_Repressed	12_Repressed	-0.98	.	.	.	.	.	0	-99409	0	.	.	.
rs712856	223468336	A	1.0875	C	A	0.78496	G	0.21504	SUSD4	.	SUSD4	.	.	.	.	.	.	0	13_Heterochrom/lo	13_Heterochrom/lo	13_Heterochrom/lo	12_Repressed	13_Heterochrom/lo	13_Heterochrom/lo	12_Repressed	12_Repressed	12_Repressed	0.235	.	.	.	.	.	0	-98423	0	.	.	.
rs17539006	223468360	A	0.1257	F	A	0.9314	G	0.0686	SUSD4	.	SUSD4	.	.	.	.	.	.	0	13_Heterochrom/lo	13_Heterochrom/lo	13_Heterochrom/lo	12_Repressed	13_Heterochrom/lo	13_Heterochrom/lo	12_Repressed	12_Repressed	12_Repressed	-0.317	.	.	.	.	.	0	-98399	0	.	.	.
rs17161993	223469313	C	2.4727	C	T	0.64116	C	0.35884	SUSD4	.	SUSD4	.	.	.	.	.	.	0	13_Heterochrom/lo	13_Heterochrom/lo	13_Heterochrom/lo	13_Heterochrom/lo	13_Heterochrom/lo	13_Heterochrom/lo	12_Repressed	13_Heterochrom/lo	12_Repressed	-2.89	.	.	.	.	.	0	-97446	0	.	.	.
rs17161994	223469434	G	2.4727	C	C	0.64116	G	0.35884	SUSD4	.	SUSD4	.	.	.	.	.	.	0	13_Heterochrom/lo	13_Heterochrom/lo	13_Heterochrom/lo	13_Heterochrom/lo	13_Heterochrom/lo	13_Heterochrom/lo	12_Repressed	13_Heterochrom/lo	12_Repressed	-0.563	.	.	.	.	.	0	-97325	0	.	.	.
rs17518279	223469630	A	2.4309	C	G	0.62533	A	0.37467	SUSD4	.	SUSD4	.	.	.	.	.	.	0	13_Heterochrom/lo	13_Heterochrom/lo	13_Heterochrom/lo	13_Heterochrom/lo	13_Heterochrom/lo	13_Heterochrom/lo	12_Repressed	13_Heterochrom/lo	12_Repressed	-3.12	.	.	.	.	.	0	-97129	0	.	.	.
rs1356482	223470209	A	2.4692	C	G	0.63984	A	0.36016	SUSD4	.	SUSD4	.	.	.	.	.	.	0	13_Heterochrom/lo	13_Heterochrom/lo	13_Heterochrom/lo	13_Heterochrom/lo	13_Heterochrom/lo	13_Heterochrom/lo	12_Repressed	13_Heterochrom/lo	13_Heterochrom/lo	-0.47	.	.	.	.	.	0	-96550	0	.	.	.
rs28561511	223471264	G	0.2677	G	G	0.59499	A	0.40501	SUSD4	.	SUSD4	.	.	.	.	.	.	0	13_Heterochrom/lo	13_Heterochrom/lo	13_Heterochrom/lo	13_Heterochrom/lo	13_Heterochrom/lo	13_Heterochrom/lo	12_Repressed	13_Heterochrom/lo	13_Heterochrom/lo	-3.1	.	.	.	.	.	0	-95495	0	.	.	.
rs34013846	223473477	C	2.4692	C	A	0.63984	C	0.36016	SUSD4	.	SUSD4	.	.	.	.	.	239	0	13_Heterochrom/lo	13_Heterochrom/lo	13_Heterochrom/lo	13_Heterochrom/lo	13_Heterochrom/lo	13_Heterochrom/lo	13_Heterochrom/lo	13_Heterochrom/lo	13_Heterochrom/lo	1.56	.	.	.	.	.	0	-93282	0	.	.	.
rs1829310	223474581	A	0.2677	G	A	0.59499	G	0.40501	SUSD4	.	SUSD4	.	.	.	.	.	.	0	13_Heterochrom/lo	13_Heterochrom/lo	13_Heterochrom/lo	13_Heterochrom/lo	13_Heterochrom/lo	13_Heterochrom/lo	13_Heterochrom/lo	13_Heterochrom/lo	13_Heterochrom/lo	0.23	.	.	.	.	.	0	-92178	0	.	.	.
rs61838197	223475028	T	0.2677	G	T	0.59499	A	0.40501	SUSD4	.	SUSD4	.	.	.	.	.	834	0	13_Heterochrom/lo	13_Heterochrom/lo	13_Heterochrom/lo	13_Heterochrom/lo	13_Heterochrom/lo	13_Heterochrom/lo	13_Heterochrom/lo	13_Heterochrom/lo	13_Heterochrom/lo	-1.61	.	.	.	.	.	0	-91731	0	.	442	.
rs41371046	223475159	C	1.2332	C	T	0.23483	C	0.76517	SUSD4	.	SUSD4	.	.	.	.	.	.	0	13_Heterochrom/lo	13_Heterochrom/lo	13_Heterochrom/lo	13_Heterochrom/lo	13_Heterochrom/lo	13_Heterochrom/lo	13_Heterochrom/lo	13_Heterochrom/lo	13_Heterochrom/lo	-0.543	.	.	.	.	.	0	-91600	0	.	.	.
rs111736952	223475382	C	0.2677	G	C	0.59499	A	0.40501	SUSD4	.	SUSD4	.	.	.	.	.	.	0	13_Heterochrom/lo	13_Heterochrom/lo	13_Heterochrom/lo	13_Heterochrom/lo	13_Heterochrom/lo	13_Heterochrom/lo	13_Heterochrom/lo	13_Heterochrom/lo	13_Heterochrom/lo	0.235	.	.	.	.	.	0	-91377	0	.	.	.
rs1356481	223475959	G	2.4692	C	C	0.63984	G	0.36016	SUSD4	.	SUSD4	.	.	.	.	.	.	0	13_Heterochrom/lo	13_Heterochrom/lo	13_Heterochrom/lo	13_Heterochrom/lo	13_Heterochrom/lo	13_Heterochrom/lo	13_Heterochrom/lo	13_Heterochrom/lo	13_Heterochrom/lo	-0.933	.	.	.	.	.	0	-90800	0	.	.	.
rs61838199	223476231	G	0.2677	G	G	0.59499	A	0.40501	SUSD4	.	SUSD4	.	.	.	.	.	.	0	13_Heterochrom/lo	13_Heterochrom/lo	13_Heterochrom/lo	13_Heterochrom/lo	13_Heterochrom/lo	13_Heterochrom/lo	13_Heterochrom/lo	13_Heterochrom/lo	13_Heterochrom/lo	0.844	.	.	.	.	.	0	-90528	0	.	.	.
rs2203763	223476844	G	2.4727	C	A	0.64116	G	0.35884	SUSD4	.	SUSD4	.	.	.	.	.	.	0	13_Heterochrom/lo	13_Heterochrom/lo	13_Heterochrom/lo	13_Heterochrom/lo	13_Heterochrom/lo	13_Heterochrom/lo	13_Heterochrom/lo	13_Heterochrom/lo	13_Heterochrom/lo	0.675	.	.	.	.	.	0	-89915	0	.	.	.
rs113276769	223477029	C	0.2677	G	C	0.59499	T	0.40501	SUSD4	.	SUSD4	.	.	.	.	.	.	0	13_Heterochrom/lo	13_Heterochrom/lo	13_Heterochrom/lo	13_Heterochrom/lo	13_Heterochrom/lo	13_Heterochrom/lo	13_Heterochrom/lo	13_Heterochrom/lo	13_Heterochrom/lo	0.13	.	.	.	.	.	0	-89730	0	.	.	.
rs35737777	223477417	C	0.6548	C	C	0.83377	T	0.16623	SUSD4	.	SUSD4	.	.	.	.	.	.	0	13_Heterochrom/lo	13_Heterochrom/lo	13_Heterochrom/lo	13_Heterochrom/lo	13_Heterochrom/lo	13_Heterochrom/lo	13_Heterochrom/lo	13_Heterochrom/lo	13_Heterochrom/lo	-0.237	.	.	.	.	.	0	-89342	0	.	275	.
rs113382981	223477516	C	0.3387	G	C	0.54617	G	0.45383	SUSD4	.	SUSD4	.	.	.	.	.	.	0	13_Heterochrom/lo	13_Heterochrom/lo	13_Heterochrom/lo	13_Heterochrom/lo	13_Heterochrom/lo	13_Heterochrom/lo	13_Heterochrom/lo	13_Heterochrom/lo	13_Heterochrom/lo	0.118	.	.	.	.	.	0	-89243	0	.	.	.
rs76147478	223477906	T	0.7313	F	T	0.99868	C	0.00132	SUSD4	.	SUSD4	.	.	.	.	.	.	0	13_Heterochrom/lo	13_Heterochrom/lo	13_Heterochrom/lo	13_Heterochrom/lo	13_Heterochrom/lo	13_Heterochrom/lo	13_Heterochrom/lo	13_Heterochrom/lo	13_Heterochrom/lo	1.19	.	.	.	.	.	0	-88853	0	.	.	.
rs61838200	223477987	C	0.3387	G	C	0.54617	T	0.45383	SUSD4	.	SUSD4	.	.	.	.	.	.	0	13_Heterochrom/lo	13_Heterochrom/lo	13_Heterochrom/lo	13_Heterochrom/lo	13_Heterochrom/lo	13_Heterochrom/lo	13_Heterochrom/lo	13_Heterochrom/lo	13_Heterochrom/lo	-3.66	.	.	.	.	.	0	-88772	0	.	.	.
chr1:223478135	223478135	T	0	A	T	1e-05	C	0.99999	SUSD4	.	SUSD4	.	.	.	.	.	.	0	13_Heterochrom/lo	13_Heterochrom/lo	13_Heterochrom/lo	13_Heterochrom/lo	13_Heterochrom/lo	13_Heterochrom/lo	13_Heterochrom/lo	13_Heterochrom/lo	13_Heterochrom/lo	-3.13	.	.	.	.	.	0	-88624	0	.	.	.
rs1400962	223478509	G	0.6548	C	G	0.83377	A	0.16623	SUSD4	.	SUSD4	.	.	.	.	.	247	2	13_Heterochrom/lo	13_Heterochrom/lo	13_Heterochrom/lo	13_Heterochrom/lo	13_Heterochrom/lo	13_Heterochrom/lo	13_Heterochrom/lo	13_Heterochrom/lo	13_Heterochrom/lo	-0.925	.	.	.	.	.	0	-88250	0	.	730	.
rs34283624	223478575	A	2.4798	C	G	0.6438	A	0.3562	SUSD4	.	SUSD4	.	.	.	.	.	247	0	13_Heterochrom/lo	13_Heterochrom/lo	13_Heterochrom/lo	13_Heterochrom/lo	13_Heterochrom/lo	13_Heterochrom/lo	13_Heterochrom/lo	13_Heterochrom/lo	13_Heterochrom/lo	-1.12	.	.	.	.	.	0	-88184	0	.	730	.
rs1400963	223478816	C	0.3387	G	C	0.54617	T	0.45383	SUSD4	.	SUSD4	.	.	.	.	.	.	0	13_Heterochrom/lo	13_Heterochrom/lo	13_Heterochrom/lo	13_Heterochrom/lo	13_Heterochrom/lo	13_Heterochrom/lo	13_Heterochrom/lo	13_Heterochrom/lo	13_Heterochrom/lo	0.482	.	.	.	.	.	0	-87943	0	.	.	.
rs1772270	223479060	T	0.6548	C	T	0.83377	C	0.16623	SUSD4	.	SUSD4	.	.	.	.	.	.	0	13_Heterochrom/lo	13_Heterochrom/lo	13_Heterochrom/lo	13_Heterochrom/lo	13_Heterochrom/lo	13_Heterochrom/lo	13_Heterochrom/lo	13_Heterochrom/lo	13_Heterochrom/lo	-1.9	.	.	.	.	.	0	-87699	0	.	.	.
rs61838201	223479080	T	0.3387	G	T	0.54617	C	0.45383	SUSD4	.	SUSD4	.	.	.	.	.	.	0	13_Heterochrom/lo	13_Heterochrom/lo	13_Heterochrom/lo	13_Heterochrom/lo	13_Heterochrom/lo	13_Heterochrom/lo	13_Heterochrom/lo	13_Heterochrom/lo	13_Heterochrom/lo	-2.45	.	.	.	.	.	0	-87679	0	.	.	.
rs1518044	223479813	A	0.8082	C	G	0.18734	A	0.81266	SUSD4	.	SUSD4	.	.	.	.	.	.	0	13_Heterochrom/lo	13_Heterochrom/lo	13_Heterochrom/lo	13_Heterochrom/lo	13_Heterochrom/lo	13_Heterochrom/lo	13_Heterochrom/lo	13_Heterochrom/lo	13_Heterochrom/lo	-6.67	.	.	.	.	.	0	-86946	0	.	.	.
rs1772271	223480141	G	0.5147	C	G	0.84169	C	0.15831	SUSD4	.	SUSD4	.	.	.	.	.	.	0	13_Heterochrom/lo	13_Heterochrom/lo	13_Heterochrom/lo	13_Heterochrom/lo	13_Heterochrom/lo	13_Heterochrom/lo	13_Heterochrom/lo	13_Heterochrom/lo	13_Heterochrom/lo	2.08	.	.	.	.	.	0	-86618	0	.	.	.
rs34827745	223480569	G	2.0178	C	A	0.56992	G	0.43008	SUSD4	.	SUSD4	.	.	.	.	.	.	0	13_Heterochrom/lo	13_Heterochrom/lo	13_Heterochrom/lo	13_Heterochrom/lo	13_Heterochrom/lo	13_Heterochrom/lo	13_Heterochrom/lo	13_Heterochrom/lo	13_Heterochrom/lo	-1.33	.	.	.	.	.	0	-86190	0	.	.	.
rs1856933	223481532	A	0.8688	C	G	0.46438	A	0.53562	SUSD4	.	SUSD4	.	.	.	.	.	.	0	13_Heterochrom/lo	13_Heterochrom/lo	13_Heterochrom/lo	13_Heterochrom/lo	13_Heterochrom/lo	13_Heterochrom/lo	13_Heterochrom/lo	13_Heterochrom/lo	12_Repressed	0.495	.	.	.	.	.	0	-85227	0	.	.	.
rs114488526	223482027	G	0.7313	F	G	0.99868	A	0.00132	SUSD4	.	SUSD4	.	.	.	.	.	.	0	13_Heterochrom/lo	13_Heterochrom/lo	13_Heterochrom/lo	13_Heterochrom/lo	13_Heterochrom/lo	13_Heterochrom/lo	13_Heterochrom/lo	13_Heterochrom/lo	12_Repressed	1.23	.	.	.	.	.	0	-84732	0	.	.	.
rs142103708	223482171	T	0.1674	F	T	0.9934	C	0.0066	SUSD4	.	SUSD4	.	.	.	.	.	.	0	13_Heterochrom/lo	13_Heterochrom/lo	13_Heterochrom/lo	13_Heterochrom/lo	13_Heterochrom/lo	13_Heterochrom/lo	13_Heterochrom/lo	13_Heterochrom/lo	12_Repressed	-2.52	.	.	.	.	.	0	-84588	0	.	.	.
rs1772273	223482173	C	0.6597	C	C	0.82718	G	0.17282	SUSD4	.	SUSD4	.	.	.	.	.	.	0	13_Heterochrom/lo	13_Heterochrom/lo	13_Heterochrom/lo	13_Heterochrom/lo	13_Heterochrom/lo	13_Heterochrom/lo	13_Heterochrom/lo	13_Heterochrom/lo	12_Repressed	0.955	.	.	.	.	.	0	-84586	0	.	.	.
rs34468460	223482641	G	0.8632	C	A	0.46042	G	0.53958	SUSD4	.	SUSD4	.	.	.	.	.	.	0	13_Heterochrom/lo	13_Heterochrom/lo	13_Heterochrom/lo	13_Heterochrom/lo	13_Heterochrom/lo	13_Heterochrom/lo	13_Heterochrom/lo	13_Heterochrom/lo	12_Repressed	-0.298	.	.	.	.	.	0	-84118	0	.	.	.
rs17163783	223484147	C	0.8252	C	T	0.20712	C	0.79288	SUSD4	.	SUSD4	.	.	.	.	.	.	0	13_Heterochrom/lo	13_Heterochrom/lo	13_Heterochrom/lo	13_Heterochrom/lo	13_Heterochrom/lo	13_Heterochrom/lo	12_Repressed	13_Heterochrom/lo	13_Heterochrom/lo	-2.84	.	.	.	.	.	0	-82612	0	.	.	.
rs825123	223484296	C	0.7315	F	T	0.00264	C	0.99736	SUSD4	.	SUSD4	.	.	.	.	.	.	0	13_Heterochrom/lo	13_Heterochrom/lo	13_Heterochrom/lo	13_Heterochrom/lo	13_Heterochrom/lo	13_Heterochrom/lo	12_Repressed	13_Heterochrom/lo	13_Heterochrom/lo	0.624	.	.	.	.	.	0	-82463	0	.	.	.
rs17518349	223484727	C	0.0008	G	C	0.74802	T	0.25198	SUSD4	.	SUSD4	.	.	.	.	.	.	0	13_Heterochrom/lo	13_Heterochrom/lo	13_Heterochrom/lo	13_Heterochrom/lo	13_Heterochrom/lo	13_Heterochrom/lo	12_Repressed	13_Heterochrom/lo	13_Heterochrom/lo	0.915	.	.	.	.	.	0	-82032	0	.	.	.
rs17518363	223484906	G	0.0008	G	G	0.74802	C	0.25198	SUSD4	.	SUSD4	.	.	.	.	.	.	0	13_Heterochrom/lo	13_Heterochrom/lo	13_Heterochrom/lo	13_Heterochrom/lo	13_Heterochrom/lo	13_Heterochrom/lo	12_Repressed	13_Heterochrom/lo	13_Heterochrom/lo	-1.1	.	.	.	.	.	0	-81853	0	.	.	.
rs1400959	223485100	T	0.0008	G	T	0.74802	G	0.25198	SUSD4	.	SUSD4	.	.	.	.	.	.	0	13_Heterochrom/lo	13_Heterochrom/lo	13_Heterochrom/lo	13_Heterochrom/lo	13_Heterochrom/lo	13_Heterochrom/lo	12_Repressed	13_Heterochrom/lo	13_Heterochrom/lo	-2.07	.	.	.	.	.	0	-81659	0	.	.	.
rs1949441	223485616	C	0.8252	C	T	0.20712	C	0.79288	SUSD4	.	SUSD4	.	.	.	.	.	.	0	13_Heterochrom/lo	13_Heterochrom/lo	13_Heterochrom/lo	13_Heterochrom/lo	13_Heterochrom/lo	13_Heterochrom/lo	13_Heterochrom/lo	13_Heterochrom/lo	13_Heterochrom/lo	4.58	.	.	.	.	.	0	-81143	0	.	.	.
rs17163787	223486034	C	0.8252	C	T	0.20712	C	0.79288	SUSD4	.	SUSD4	.	.	.	.	.	.	0	13_Heterochrom/lo	13_Heterochrom/lo	13_Heterochrom/lo	13_Heterochrom/lo	13_Heterochrom/lo	13_Heterochrom/lo	7_Weak_Enhancer	13_Heterochrom/lo	13_Heterochrom/lo	0.0139	.	.	.	.	.	0	-80725	0	.	.	.
rs17577742	223486207	G	0.0007	G	G	0.75066	A	0.24934	SUSD4	.	SUSD4	.	.	.	.	.	.	0	13_Heterochrom/lo	13_Heterochrom/lo	13_Heterochrom/lo	13_Heterochrom/lo	13_Heterochrom/lo	13_Heterochrom/lo	7_Weak_Enhancer	13_Heterochrom/lo	13_Heterochrom/lo	-6.86	.	.	.	.	.	0	-80552	0	.	.	.
rs151069402	223486208	T	0.7313	F	A	1e-05	T	0.99999	SUSD4	.	SUSD4	.	.	.	.	.	.	0	13_Heterochrom/lo	13_Heterochrom/lo	13_Heterochrom/lo	13_Heterochrom/lo	13_Heterochrom/lo	13_Heterochrom/lo	7_Weak_Enhancer	13_Heterochrom/lo	13_Heterochrom/lo	-0.151	.	.	.	.	.	0	-80551	0	.	.	.
rs17487717	223486421	T	0.8252	C	C	0.20712	T	0.79288	SUSD4	.	SUSD4	.	.	.	.	.	183	0	13_Heterochrom/lo	13_Heterochrom/lo	13_Heterochrom/lo	13_Heterochrom/lo	13_Heterochrom/lo	13_Heterochrom/lo	7_Weak_Enhancer	13_Heterochrom/lo	13_Heterochrom/lo	1.31	.	.	.	.	.	0	-80338	0	.	237	.
rs1772275	223486502	T	0.6597	C	T	0.82718	C	0.17282	SUSD4	.	SUSD4	.	.	.	.	.	183	0	13_Heterochrom/lo	13_Heterochrom/lo	13_Heterochrom/lo	13_Heterochrom/lo	13_Heterochrom/lo	13_Heterochrom/lo	7_Weak_Enhancer	13_Heterochrom/lo	13_Heterochrom/lo	-2.89	.	.	.	.	.	0	-80257	0	.	237	.
rs1713206	223486505	C	0.6597	C	C	0.82718	T	0.17282	SUSD4	.	SUSD4	.	.	.	.	.	183	0	13_Heterochrom/lo	13_Heterochrom/lo	13_Heterochrom/lo	13_Heterochrom/lo	13_Heterochrom/lo	13_Heterochrom/lo	7_Weak_Enhancer	13_Heterochrom/lo	13_Heterochrom/lo	1.17	.	.	.	.	.	0	-80254	0	.	237	.
rs4661238	223486544	G	0.8614	C	A	0.4591	G	0.5409	SUSD4	.	SUSD4	.	.	.	.	.	183	1	13_Heterochrom/lo	13_Heterochrom/lo	13_Heterochrom/lo	13_Heterochrom/lo	13_Heterochrom/lo	13_Heterochrom/lo	7_Weak_Enhancer	13_Heterochrom/lo	13_Heterochrom/lo	-0.371	.	.	.	.	.	0	-80215	0	.	237	.
rs66768536	223486675	G	0.8632	C	A	0.46042	G	0.53958	SUSD4	.	SUSD4	.	.	.	.	.	.	0	13_Heterochrom/lo	13_Heterochrom/lo	13_Heterochrom/lo	13_Heterochrom/lo	13_Heterochrom/lo	13_Heterochrom/lo	7_Weak_Enhancer	13_Heterochrom/lo	13_Heterochrom/lo	-4.95	.	.	.	.	.	0	-80084	0	.	237	.
rs4661239	223486702	A	0.8614	C	G	0.4591	A	0.5409	SUSD4	.	SUSD4	.	.	.	.	.	.	0	13_Heterochrom/lo	13_Heterochrom/lo	13_Heterochrom/lo	13_Heterochrom/lo	13_Heterochrom/lo	13_Heterochrom/lo	7_Weak_Enhancer	13_Heterochrom/lo	13_Heterochrom/lo	-2.18	.	.	.	.	.	0	-80057	0	.	237	.
rs66867621	223486753	G	0.8632	C	T	0.46042	G	0.53958	SUSD4	.	SUSD4	.	.	.	.	.	.	0	13_Heterochrom/lo	13_Heterochrom/lo	13_Heterochrom/lo	13_Heterochrom/lo	13_Heterochrom/lo	13_Heterochrom/lo	7_Weak_Enhancer	13_Heterochrom/lo	13_Heterochrom/lo	-3.72	.	.	.	.	.	0	-80006	0	.	237	.
rs2176504	223486957	T	0.8614	C	C	0.4591	T	0.5409	SUSD4	.	SUSD4	.	.	.	.	.	.	0	13_Heterochrom/lo	13_Heterochrom/lo	13_Heterochrom/lo	13_Heterochrom/lo	13_Heterochrom/lo	13_Heterochrom/lo	7_Weak_Enhancer	13_Heterochrom/lo	13_Heterochrom/lo	0.225	.	.	.	.	.	0	-79802	0	.	.	.
rs2176505	223487055	G	0.8614	C	A	0.4591	G	0.5409	SUSD4	.	SUSD4	.	.	.	.	.	.	0	13_Heterochrom/lo	13_Heterochrom/lo	13_Heterochrom/lo	13_Heterochrom/lo	13_Heterochrom/lo	13_Heterochrom/lo	7_Weak_Enhancer	13_Heterochrom/lo	13_Heterochrom/lo	0.225	.	.	.	.	.	0	-79704	0	.	.	.
rs2176506	223487068	C	0.8632	C	A	0.46042	C	0.53958	SUSD4	.	SUSD4	.	.	.	.	.	.	0	13_Heterochrom/lo	13_Heterochrom/lo	13_Heterochrom/lo	13_Heterochrom/lo	13_Heterochrom/lo	13_Heterochrom/lo	7_Weak_Enhancer	13_Heterochrom/lo	13_Heterochrom/lo	0.225	.	.	.	.	.	0	-79691	0	.	.	.
rs862216	223487100	C	0.7365	F	T	0.03562	C	0.96438	SUSD4	.	SUSD4	.	.	.	.	.	.	0	13_Heterochrom/lo	13_Heterochrom/lo	13_Heterochrom/lo	13_Heterochrom/lo	13_Heterochrom/lo	13_Heterochrom/lo	7_Weak_Enhancer	13_Heterochrom/lo	13_Heterochrom/lo	0.225	.	.	.	.	.	0	-79659	0	.	.	.
rs1850562	223487429	C	0.8632	C	A	0.46042	C	0.53958	SUSD4	.	SUSD4	.	.	.	.	.	.	0	13_Heterochrom/lo	13_Heterochrom/lo	13_Heterochrom/lo	13_Heterochrom/lo	13_Heterochrom/lo	13_Heterochrom/lo	13_Heterochrom/lo	13_Heterochrom/lo	13_Heterochrom/lo	0.235	.	.	.	.	.	0	-79330	0	.	.	.
rs17163789	223487686	T	0.8632	C	G	0.46042	T	0.53958	SUSD4	.	SUSD4	.	.	.	.	.	.	0	13_Heterochrom/lo	13_Heterochrom/lo	13_Heterochrom/lo	13_Heterochrom/lo	13_Heterochrom/lo	13_Heterochrom/lo	13_Heterochrom/lo	13_Heterochrom/lo	13_Heterochrom/lo	-2.13	.	.	.	.	.	0	-79073	0	.	.	.
rs17518517	223488310	T	0.3414	E	T	0.77441	C	0.22559	SUSD4	.	SUSD4	.	.	.	.	.	.	0	13_Heterochrom/lo	13_Heterochrom/lo	13_Heterochrom/lo	13_Heterochrom/lo	13_Heterochrom/lo	13_Heterochrom/lo	13_Heterochrom/lo	13_Heterochrom/lo	13_Heterochrom/lo	0.792	.	.	.	.	.	0	-78449	0	.	.	.
rs825124	223488337	G	0.6597	C	G	0.82718	A	0.17282	SUSD4	.	SUSD4	.	.	.	.	.	.	0	13_Heterochrom/lo	13_Heterochrom/lo	13_Heterochrom/lo	13_Heterochrom/lo	13_Heterochrom/lo	13_Heterochrom/lo	13_Heterochrom/lo	13_Heterochrom/lo	13_Heterochrom/lo	0.281	.	.	.	.	.	0	-78422	0	.	.	.
rs2096082	223488750	C	0.8614	C	T	0.4591	C	0.5409	SUSD4	.	SUSD4	.	.	.	.	.	.	0	13_Heterochrom/lo	13_Heterochrom/lo	13_Heterochrom/lo	13_Heterochrom/lo	13_Heterochrom/lo	13_Heterochrom/lo	13_Heterochrom/lo	13_Heterochrom/lo	13_Heterochrom/lo	0.235	.	.	.	.	.	0	-78009	0	.	.	.
rs825125	223489079	C	0.6597	C	C	0.82718	T	0.17282	SUSD4	.	SUSD4	.	.	.	.	.	.	0	13_Heterochrom/lo	13_Heterochrom/lo	13_Heterochrom/lo	13_Heterochrom/lo	13_Heterochrom/lo	13_Heterochrom/lo	13_Heterochrom/lo	13_Heterochrom/lo	13_Heterochrom/lo	-0.524	.	.	.	.	.	0	-77680	0	.	.	.
rs61838208	223489346	A	0.0008	G	A	0.74802	C	0.25198	SUSD4	.	SUSD4	.	.	.	.	.	245	0	13_Heterochrom/lo	13_Heterochrom/lo	13_Heterochrom/lo	13_Heterochrom/lo	13_Heterochrom/lo	13_Heterochrom/lo	13_Heterochrom/lo	13_Heterochrom/lo	13_Heterochrom/lo	1.1	.	.	.	.	.	0	-77413	0	.	.	.
rs61838209	223489379	C	0.0008	G	C	0.74802	T	0.25198	SUSD4	.	SUSD4	.	.	.	.	.	245	0	13_Heterochrom/lo	13_Heterochrom/lo	13_Heterochrom/lo	13_Heterochrom/lo	13_Heterochrom/lo	13_Heterochrom/lo	13_Heterochrom/lo	13_Heterochrom/lo	13_Heterochrom/lo	-1.76	.	.	.	.	.	0	-77380	0	.	.	.
rs1356480	223490036	A	0.6597	C	A	0.82718	T	0.17282	SUSD4	.	SUSD4	.	.	.	.	.	.	0	13_Heterochrom/lo	13_Heterochrom/lo	13_Heterochrom/lo	13_Heterochrom/lo	13_Heterochrom/lo	13_Heterochrom/lo	13_Heterochrom/lo	13_Heterochrom/lo	13_Heterochrom/lo	-2.52	.	.	.	.	.	0	-76723	0	.	.	.
rs9442042	223490351	G	0.0008	G	G	0.74802	A	0.25198	SUSD4	.	SUSD4	.	.	.	.	.	134	0	13_Heterochrom/lo	13_Heterochrom/lo	13_Heterochrom/lo	13_Heterochrom/lo	13_Heterochrom/lo	13_Heterochrom/lo	13_Heterochrom/lo	13_Heterochrom/lo	13_Heterochrom/lo	0.235	.	.	.	.	.	0	-76408	0	.	.	.
rs66531524	223490380	A	0.8614	C	C	0.4591	A	0.5409	SUSD4	.	SUSD4	.	.	.	.	.	.	0	13_Heterochrom/lo	13_Heterochrom/lo	13_Heterochrom/lo	13_Heterochrom/lo	13_Heterochrom/lo	13_Heterochrom/lo	13_Heterochrom/lo	13_Heterochrom/lo	13_Heterochrom/lo	0.235	.	.	.	.	.	0	-76379	0	.	.	.
rs67707169	223490595	A	0.8614	C	G	0.4591	A	0.5409	SUSD4	.	SUSD4	.	.	.	.	.	.	0	13_Heterochrom/lo	13_Heterochrom/lo	13_Heterochrom/lo	13_Heterochrom/lo	13_Heterochrom/lo	13_Heterochrom/lo	13_Heterochrom/lo	13_Heterochrom/lo	13_Heterochrom/lo	0.235	.	.	.	.	.	0	-76164	0	.	.	.
rs12117996	223491124	T	4.576	B	C	0.86675	T	0.13325	SUSD4	.	SUSD4	.	.	.	.	.	.	0	13_Heterochrom/lo	13_Heterochrom/lo	13_Heterochrom/lo	13_Heterochrom/lo	13_Heterochrom/lo	13_Heterochrom/lo	13_Heterochrom/lo	13_Heterochrom/lo	6_Weak_Enhancer	-6.07	.	.	.	.	.	0	-75635	0	.	.	.
rs12120328	223491192	C	3.7683	C	C	1e-05	T	0.99999	SUSD4	.	SUSD4	.	.	.	.	.	.	0	13_Heterochrom/lo	13_Heterochrom/lo	13_Heterochrom/lo	13_Heterochrom/lo	13_Heterochrom/lo	13_Heterochrom/lo	13_Heterochrom/lo	13_Heterochrom/lo	12_Repressed	0	.	.	.	.	.	0	-75567	0	.	.	.
rs201380253	223491193	C	1.305	B	T	1e-05	C	0.99999	SUSD4	.	SUSD4	.	.	.	.	.	.	0	13_Heterochrom/lo	13_Heterochrom/lo	13_Heterochrom/lo	13_Heterochrom/lo	13_Heterochrom/lo	13_Heterochrom/lo	13_Heterochrom/lo	13_Heterochrom/lo	12_Repressed	0	.	.	.	.	.	0	-75566	0	.	.	.
rs187235409	223491288	C	0.043	G	T	1e-05	C	0.99999	SUSD4	.	SUSD4	.	.	.	.	.	.	0	13_Heterochrom/lo	13_Heterochrom/lo	13_Heterochrom/lo	13_Heterochrom/lo	13_Heterochrom/lo	13_Heterochrom/lo	13_Heterochrom/lo	13_Heterochrom/lo	12_Repressed	0	.	.	.	.	.	0	-75471	0	.	.	.
rs72745919	223493152	T	0.3414	E	T	0.77441	G	0.22559	SUSD4	.	SUSD4	.	.	.	.	.	442	0	13_Heterochrom/lo	13_Heterochrom/lo	13_Heterochrom/lo	7_Weak_Enhancer	13_Heterochrom/lo	13_Heterochrom/lo	13_Heterochrom/lo	6_Weak_Enhancer	12_Repressed	1.35	.	.	.	.	.	0	-73607	0	.	513	.
chr1:223493362	223493362	G	0.7312	F	A	1e-05	G	0.99999	SUSD4	.	SUSD4	.	.	.	.	.	442	0	13_Heterochrom/lo	6_Weak_Enhancer	13_Heterochrom/lo	7_Weak_Enhancer	13_Heterochrom/lo	13_Heterochrom/lo	13_Heterochrom/lo	6_Weak_Enhancer	12_Repressed	-4.03	.	.	.	.	.	0	-73397	0	.	324	.
rs825126	223493373	G	0.7315	F	A	0.00264	G	0.99736	SUSD4	.	SUSD4	.	.	.	.	.	442	0	13_Heterochrom/lo	6_Weak_Enhancer	13_Heterochrom/lo	7_Weak_Enhancer	13_Heterochrom/lo	13_Heterochrom/lo	13_Heterochrom/lo	6_Weak_Enhancer	12_Repressed	0.446	.	.	.	.	.	0	-73386	0	.	324	.
chr1:223493769	223493769	T	0.6363	F	T	1e-05	C	0.99999	SUSD4	.	SUSD4	.	.	.	.	.	192	1	13_Heterochrom/lo	6_Weak_Enhancer	13_Heterochrom/lo	11_Weak_Txn	13_Heterochrom/lo	13_Heterochrom/lo	12_Repressed	13_Heterochrom/lo	12_Repressed	0.78	.	.	.	.	.	0	-72990	0	.	324	.
rs17480087	223494497	C	0.001	G	C	0.74538	T	0.25462	SUSD4	.	SUSD4	.	.	.	.	.	.	0	13_Heterochrom/lo	7_Weak_Enhancer	13_Heterochrom/lo	11_Weak_Txn	12_Repressed	13_Heterochrom/lo	12_Repressed	13_Heterochrom/lo	12_Repressed	-2.38	.	.	.	.	.	0	-72262	0	.	483	.
rs61838210	223494984	G	0.001	G	G	0.74538	A	0.25462	SUSD4	.	SUSD4	.	.	.	.	.	.	0	13_Heterochrom/lo	13_Heterochrom/lo	13_Heterochrom/lo	11_Weak_Txn	12_Repressed	13_Heterochrom/lo	12_Repressed	13_Heterochrom/lo	12_Repressed	-0.446	.	.	.	.	.	0	-71775	0	.	.	.
rs2138970	223495324	C	0.8486	C	T	0.44987	C	0.55013	SUSD4	.	SUSD4	.	.	.	.	.	.	0	13_Heterochrom/lo	13_Heterochrom/lo	13_Heterochrom/lo	11_Weak_Txn	12_Repressed	13_Heterochrom/lo	12_Repressed	13_Heterochrom/lo	12_Repressed	-0.289	.	.	.	.	.	0	-71435	0	.	.	.
rs1341290	223495357	A	0.8486	C	G	0.44987	A	0.55013	SUSD4	.	SUSD4	.	.	.	.	.	.	0	13_Heterochrom/lo	13_Heterochrom/lo	13_Heterochrom/lo	11_Weak_Txn	12_Repressed	13_Heterochrom/lo	12_Repressed	13_Heterochrom/lo	12_Repressed	0.694	.	.	.	.	.	0	-71402	0	.	.	.
rs1341289	223495517	T	0.8486	C	C	0.44987	T	0.55013	SUSD4	.	SUSD4	.	.	.	.	.	.	0	13_Heterochrom/lo	13_Heterochrom/lo	13_Heterochrom/lo	11_Weak_Txn	12_Repressed	13_Heterochrom/lo	12_Repressed	13_Heterochrom/lo	12_Repressed	1.31	.	.	.	.	.	0	-71242	0	.	.	.
rs1539047	223495601	G	0.8486	C	A	0.44987	G	0.55013	SUSD4	.	SUSD4	.	.	.	.	.	.	0	13_Heterochrom/lo	13_Heterochrom/lo	13_Heterochrom/lo	11_Weak_Txn	12_Repressed	13_Heterochrom/lo	13_Heterochrom/lo	13_Heterochrom/lo	12_Repressed	-0.00142	.	.	.	.	.	0	-71158	0	.	.	.
rs825114	223495647	G	0.65	C	G	0.84037	A	0.15963	SUSD4	.	SUSD4	.	.	.	.	.	.	0	13_Heterochrom/lo	13_Heterochrom/lo	13_Heterochrom/lo	11_Weak_Txn	12_Repressed	13_Heterochrom/lo	13_Heterochrom/lo	13_Heterochrom/lo	12_Repressed	1.81	.	.	.	.	.	0	-71112	0	.	.	.
rs34238669	223496073	G	0.8486	C	A	0.44987	G	0.55013	SUSD4	.	SUSD4	.	.	.	.	.	.	0	13_Heterochrom/lo	13_Heterochrom/lo	13_Heterochrom/lo	11_Weak_Txn	12_Repressed	13_Heterochrom/lo	13_Heterochrom/lo	13_Heterochrom/lo	12_Repressed	-4.12	.	.	.	.	.	0	-70686	0	.	.	.
rs1935037	223496729	A	0.8486	C	T	0.44987	A	0.55013	SUSD4	.	SUSD4	.	.	.	.	.	.	0	13_Heterochrom/lo	13_Heterochrom/lo	13_Heterochrom/lo	11_Weak_Txn	12_Repressed	13_Heterochrom/lo	13_Heterochrom/lo	13_Heterochrom/lo	12_Repressed	-3.12	.	.	.	.	.	0	-70030	0	.	.	.
rs1518040	223497150	A	0.8486	C	G	0.44987	A	0.55013	SUSD4	.	SUSD4	.	.	.	.	.	124	0	13_Heterochrom/lo	13_Heterochrom/lo	13_Heterochrom/lo	11_Weak_Txn	12_Repressed	13_Heterochrom/lo	13_Heterochrom/lo	13_Heterochrom/lo	12_Repressed	-4.99	.	.	.	.	.	0	-69609	0	.	.	.
rs17539269	223497357	T	0.001	G	T	0.74406	C	0.25594	SUSD4	.	SUSD4	.	.	.	.	.	1000	1	13_Heterochrom/lo	13_Heterochrom/lo	13_Heterochrom/lo	11_Weak_Txn	12_Repressed	13_Heterochrom/lo	13_Heterochrom/lo	13_Heterochrom/lo	12_Repressed	-3.42	.	.	.	.	.	0	-69402	0	.	.	.
rs1341288	223497877	G	0.7315	F	A	0.00264	G	0.99736	SUSD4	.	SUSD4	.	.	.	.	.	.	0	13_Heterochrom/lo	13_Heterochrom/lo	13_Heterochrom/lo	11_Weak_Txn	12_Repressed	13_Heterochrom/lo	13_Heterochrom/lo	13_Heterochrom/lo	13_Heterochrom/lo	-2.73	.	.	.	.	.	0	-68882	0	.	.	.
rs825113	223498145	G	0.65	C	G	0.84037	A	0.15963	SUSD4	.	SUSD4	.	.	.	.	.	.	0	13_Heterochrom/lo	13_Heterochrom/lo	13_Heterochrom/lo	11_Weak_Txn	12_Repressed	13_Heterochrom/lo	13_Heterochrom/lo	13_Heterochrom/lo	13_Heterochrom/lo	-0.851	.	.	.	.	.	0	-68614	0	.	.	.
rs77901468	223498252	C	0.001	G	C	0.74538	T	0.25462	SUSD4	.	SUSD4	.	.	.	.	.	.	0	13_Heterochrom/lo	13_Heterochrom/lo	13_Heterochrom/lo	11_Weak_Txn	12_Repressed	13_Heterochrom/lo	13_Heterochrom/lo	13_Heterochrom/lo	13_Heterochrom/lo	-3.48	.	.	.	.	.	0	-68507	0	.	.	.
rs10495206	223498661	T	0.001	G	T	0.74538	C	0.25462	SUSD4	.	SUSD4	.	.	.	.	.	.	0	13_Heterochrom/lo	13_Heterochrom/lo	13_Heterochrom/lo	11_Weak_Txn	12_Repressed	13_Heterochrom/lo	13_Heterochrom/lo	13_Heterochrom/lo	13_Heterochrom/lo	0.175	.	.	.	.	.	0	-68098	0	.	.	.
rs117539443	223499434	T	0.7315	F	C	0.00264	T	0.99736	SUSD4	.	SUSD4	.	.	.	.	.	.	0	13_Heterochrom/lo	13_Heterochrom/lo	13_Heterochrom/lo	11_Weak_Txn	13_Heterochrom/lo	13_Heterochrom/lo	13_Heterochrom/lo	13_Heterochrom/lo	13_Heterochrom/lo	0.235	.	.	.	.	.	0	-67325	0	.	.	.
rs61838229	223500659	G	0.001	G	G	0.74538	T	0.25462	SUSD4	.	SUSD4	.	.	.	.	.	.	0	13_Heterochrom/lo	13_Heterochrom/lo	13_Heterochrom/lo	11_Weak_Txn	13_Heterochrom/lo	13_Heterochrom/lo	13_Heterochrom/lo	13_Heterochrom/lo	13_Heterochrom/lo	-0.47	.	.	.	.	.	0	-66100	0	.	.	.
rs1417744	223501260	G	0.7315	F	A	0.00264	G	0.99736	SUSD4	.	SUSD4	.	.	.	.	.	.	0	13_Heterochrom/lo	13_Heterochrom/lo	13_Heterochrom/lo	6_Weak_Enhancer	13_Heterochrom/lo	13_Heterochrom/lo	13_Heterochrom/lo	7_Weak_Enhancer	13_Heterochrom/lo	1.31	.	.	.	.	.	0	-65499	0	.	.	.
rs1400960	223502811	C	0.65	C	C	0.84037	T	0.15963	SUSD4	.	SUSD4	.	.	.	.	.	.	0	13_Heterochrom/lo	13_Heterochrom/lo	13_Heterochrom/lo	11_Weak_Txn	13_Heterochrom/lo	13_Heterochrom/lo	12_Repressed	11_Weak_Txn	13_Heterochrom/lo	-2.46	.	.	.	.	.	0	-63948	0	.	.	.
rs61838230	223503317	T	0.001	G	T	0.74406	C	0.25594	SUSD4	.	SUSD4	.	.	.	.	.	.	0	13_Heterochrom/lo	13_Heterochrom/lo	13_Heterochrom/lo	11_Weak_Txn	12_Repressed	13_Heterochrom/lo	12_Repressed	11_Weak_Txn	13_Heterochrom/lo	-3.06	.	.	.	.	.	0	-63442	0	.	.	.
rs61838231	223503394	T	0.001	G	T	0.74406	G	0.25594	SUSD4	.	SUSD4	.	.	.	.	.	.	0	13_Heterochrom/lo	13_Heterochrom/lo	13_Heterochrom/lo	11_Weak_Txn	13_Heterochrom/lo	13_Heterochrom/lo	12_Repressed	11_Weak_Txn	13_Heterochrom/lo	2.21	.	.	.	.	.	0	-63365	0	.	.	.
chr1:223503609	223503609	C	0.1659	F	C	1e-05	T	0.99999	SUSD4	.	SUSD4	.	.	.	.	.	405	0	13_Heterochrom/lo	13_Heterochrom/lo	13_Heterochrom/lo	11_Weak_Txn	13_Heterochrom/lo	13_Heterochrom/lo	12_Repressed	11_Weak_Txn	13_Heterochrom/lo	-9.64	.	.	.	.	.	0	-63150	0	.	.	.
rs17163816	223503982	C	0.8486	C	T	0.44987	C	0.55013	SUSD4	.	SUSD4	.	.	.	.	.	227	1	13_Heterochrom/lo	13_Heterochrom/lo	13_Heterochrom/lo	7_Weak_Enhancer	13_Heterochrom/lo	13_Heterochrom/lo	12_Repressed	11_Weak_Txn	13_Heterochrom/lo	3.27	.	.	.	.	.	0	-62777	0	.	.	.
rs17480344	223504688	G	0.001	G	G	0.74538	A	0.25462	SUSD4	.	SUSD4	.	.	.	.	.	762	1	13_Heterochrom/lo	13_Heterochrom/lo	13_Heterochrom/lo	7_Weak_Enhancer	13_Heterochrom/lo	13_Heterochrom/lo	12_Repressed	7_Weak_Enhancer	13_Heterochrom/lo	-6e-06	.	.	.	.	.	0	-62071	0	.	.	.
rs1829309	223505095	A	0.8486	C	T	0.44987	A	0.55013	SUSD4	.	SUSD4	.	.	.	.	.	.	0	13_Heterochrom/lo	13_Heterochrom/lo	13_Heterochrom/lo	7_Weak_Enhancer	7_Weak_Enhancer	13_Heterochrom/lo	12_Repressed	7_Weak_Enhancer	6_Weak_Enhancer	-0.261	.	.	.	.	.	0	-61664	0	.	.	.
rs1829308	223505111	G	0.8486	C	A	0.44987	G	0.55013	SUSD4	.	SUSD4	.	.	.	.	.	.	0	13_Heterochrom/lo	13_Heterochrom/lo	13_Heterochrom/lo	7_Weak_Enhancer	7_Weak_Enhancer	13_Heterochrom/lo	12_Repressed	7_Weak_Enhancer	6_Weak_Enhancer	4.17	.	.	.	.	.	0	-61648	0	.	.	.
rs17163818	223505256	G	0.8486	C	C	0.44987	G	0.55013	SUSD4	.	SUSD4	.	.	.	.	.	.	0	13_Heterochrom/lo	13_Heterochrom/lo	13_Heterochrom/lo	6_Weak_Enhancer	7_Weak_Enhancer	13_Heterochrom/lo	12_Repressed	6_Weak_Enhancer	7_Weak_Enhancer	-1.08	.	.	.	.	.	0	-61503	0	.	.	.
rs61838232	223506007	C	0.7362	F	C	0.9657	T	0.0343	SUSD4	.	SUSD4	.	.	.	.	.	.	0	13_Heterochrom/lo	13_Heterochrom/lo	13_Heterochrom/lo	12_Repressed	12_Repressed	13_Heterochrom/lo	12_Repressed	12_Repressed	13_Heterochrom/lo	-0.292	.	.	.	.	.	0	-60752	0	.	.	.
rs191184857	223506145	T	0.0168	P	T	0.99604	G	0.00396	SUSD4	.	SUSD4	.	.	.	.	.	.	0	13_Heterochrom/lo	13_Heterochrom/lo	13_Heterochrom/lo	12_Repressed	12_Repressed	13_Heterochrom/lo	12_Repressed	12_Repressed	13_Heterochrom/lo	1.89	.	.	.	.	.	0	-60614	0	.	.	.
rs825128	223506547	C	0.8161	C	C	0.80343	G	0.19657	SUSD4	.	SUSD4	.	.	.	.	.	.	0	13_Heterochrom/lo	13_Heterochrom/lo	13_Heterochrom/lo	12_Repressed	12_Repressed	13_Heterochrom/lo	12_Repressed	12_Repressed	12_Repressed	-1.92	.	.	.	.	.	0	-60212	0	.	203	.
rs34698959	223506761	A	1.5805	B	A	0.86544	T	0.13456	SUSD4	.	SUSD4	.	.	.	.	.	.	0	13_Heterochrom/lo	13_Heterochrom/lo	13_Heterochrom/lo	12_Repressed	12_Repressed	13_Heterochrom/lo	12_Repressed	12_Repressed	12_Repressed	-1.49	.	.	.	.	.	0	-59998	0	.	.	.
rs825127	223506788	G	2.1757	E	T	0.54222	G	0.45778	SUSD4	.	SUSD4	.	.	.	.	.	.	0	13_Heterochrom/lo	13_Heterochrom/lo	13_Heterochrom/lo	12_Repressed	12_Repressed	13_Heterochrom/lo	12_Repressed	12_Repressed	12_Repressed	0.808	.	.	.	.	.	0	-59971	0	.	.	.
rs7536652	223507965	T	3.5976	C	C	0.70449	T	0.29551	SUSD4	.	SUSD4	.	.	.	.	.	.	0	13_Heterochrom/lo	13_Heterochrom/lo	13_Heterochrom/lo	12_Repressed	12_Repressed	13_Heterochrom/lo	12_Repressed	12_Repressed	12_Repressed	-1.51	.	.	.	.	.	0	-58794	0	.	.	.
rs7541162	223508036	T	3.5924	C	A	0.70317	T	0.29683	SUSD4	.	SUSD4	.	.	.	.	.	.	0	13_Heterochrom/lo	13_Heterochrom/lo	13_Heterochrom/lo	12_Repressed	12_Repressed	13_Heterochrom/lo	12_Repressed	12_Repressed	12_Repressed	-0.778	.	.	.	.	.	0	-58723	0	.	.	.
rs61838234	223508568	T	3.5976	C	G	0.70449	T	0.29551	SUSD4	.	SUSD4	.	.	.	.	.	.	0	13_Heterochrom/lo	13_Heterochrom/lo	13_Heterochrom/lo	12_Repressed	12_Repressed	13_Heterochrom/lo	12_Repressed	12_Repressed	12_Repressed	0.158	.	.	.	.	.	0	-58191	0	.	.	.
rs34572097	223509143	C	0.7365	F	C	0.96438	T	0.03562	SUSD4	.	SUSD4	.	.	.	.	.	.	0	13_Heterochrom/lo	13_Heterochrom/lo	13_Heterochrom/lo	12_Repressed	12_Repressed	13_Heterochrom/lo	12_Repressed	12_Repressed	12_Repressed	-3.97	.	.	.	.	.	0	-57616	0	.	.	.
rs61838235	223509717	A	3.5976	C	C	0.70449	A	0.29551	SUSD4	.	SUSD4	.	.	.	.	.	.	0	13_Heterochrom/lo	13_Heterochrom/lo	13_Heterochrom/lo	12_Repressed	12_Repressed	13_Heterochrom/lo	12_Repressed	12_Repressed	12_Repressed	-2.21	.	.	.	.	.	0	-57042	0	.	.	.
rs73122300	223511326	T	0.7315	F	T	0.99736	C	0.00264	SUSD4	.	SUSD4	.	.	.	.	.	.	0	12_Repressed	13_Heterochrom/lo	13_Heterochrom/lo	12_Repressed	13_Heterochrom/lo	13_Heterochrom/lo	12_Repressed	12_Repressed	12_Repressed	-4.54	.	.	.	.	.	0	-55433	0	.	.	.
rs61838236	223511666	A	3.6028	C	C	0.7058	A	0.2942	SUSD4	.	SUSD4	.	.	.	.	.	.	0	12_Repressed	13_Heterochrom/lo	13_Heterochrom/lo	12_Repressed	13_Heterochrom/lo	13_Heterochrom/lo	12_Repressed	13_Heterochrom/lo	12_Repressed	1.01	.	.	.	.	.	0	-55093	0	.	.	.
rs61838237	223511844	T	3.6028	C	C	0.7058	T	0.2942	SUSD4	.	SUSD4	.	.	.	.	.	.	0	12_Repressed	13_Heterochrom/lo	13_Heterochrom/lo	12_Repressed	13_Heterochrom/lo	13_Heterochrom/lo	12_Repressed	13_Heterochrom/lo	12_Repressed	-5.21	.	.	.	.	.	0	-54915	0	.	.	.
rs61838238	223511849	T	5.0933	C	G	0.74142	T	0.25858	SUSD4	.	SUSD4	.	.	.	.	.	.	0	12_Repressed	13_Heterochrom/lo	13_Heterochrom/lo	12_Repressed	13_Heterochrom/lo	13_Heterochrom/lo	12_Repressed	13_Heterochrom/lo	12_Repressed	1.11	.	.	.	.	.	0	-54910	0	.	.	.
rs61838239	223511858	C	5.0933	C	T	0.74142	C	0.25858	SUSD4	.	SUSD4	.	.	.	.	.	.	0	12_Repressed	13_Heterochrom/lo	13_Heterochrom/lo	12_Repressed	13_Heterochrom/lo	13_Heterochrom/lo	12_Repressed	13_Heterochrom/lo	12_Repressed	-1.59	.	.	.	.	.	0	-54901	0	.	.	.
rs61838240	223512135	G	5.0933	C	A	0.74142	G	0.25858	SUSD4	.	SUSD4	.	.	.	.	.	.	0	12_Repressed	13_Heterochrom/lo	13_Heterochrom/lo	12_Repressed	13_Heterochrom/lo	13_Heterochrom/lo	12_Repressed	13_Heterochrom/lo	12_Repressed	-0.99	.	.	.	.	.	0	-54624	0	.	.	.
rs61838241	223512468	A	3.6028	C	C	0.7058	A	0.2942	SUSD4	.	SUSD4	.	.	.	.	.	.	0	12_Repressed	13_Heterochrom/lo	13_Heterochrom/lo	13_Heterochrom/lo	13_Heterochrom/lo	13_Heterochrom/lo	12_Repressed	13_Heterochrom/lo	12_Repressed	-5.02	.	.	.	.	.	0	-54291	0	.	.	.
rs35318812	223513196	G	3.6028	C	A	0.7058	G	0.2942	SUSD4	.	SUSD4	.	.	.	.	.	.	0	12_Repressed	13_Heterochrom/lo	13_Heterochrom/lo	13_Heterochrom/lo	11_Weak_Txn	13_Heterochrom/lo	12_Repressed	13_Heterochrom/lo	12_Repressed	1.24	.	.	.	.	.	0	-53563	0	.	.	.
rs11488548	223514408	G	0.7365	F	G	0.96438	A	0.03562	SUSD4	.	SUSD4	.	.	.	.	.	.	0	13_Heterochrom/lo	13_Heterochrom/lo	13_Heterochrom/lo	13_Heterochrom/lo	7_Weak_Enhancer	13_Heterochrom/lo	12_Repressed	13_Heterochrom/lo	12_Repressed	-1.99	.	.	.	.	.	0	-52351	0	.	.	.
rs17163824	223514945	T	3.6028	C	A	0.7058	T	0.2942	SUSD4	.	SUSD4	.	.	.	.	.	262	1	13_Heterochrom/lo	13_Heterochrom/lo	13_Heterochrom/lo	13_Heterochrom/lo	7_Weak_Enhancer	13_Heterochrom/lo	12_Repressed	13_Heterochrom/lo	12_Repressed	-2.36	.	.	.	.	.	0	-51814	0	.	.	.
rs73124203	223516080	C	0.7315	F	C	0.99736	T	0.00264	SUSD4	.	SUSD4	.	.	.	.	.	.	0	13_Heterochrom/lo	13_Heterochrom/lo	13_Heterochrom/lo	13_Heterochrom/lo	13_Heterochrom/lo	13_Heterochrom/lo	12_Repressed	13_Heterochrom/lo	12_Repressed	-0.549	.	.	.	.	.	0	-50679	0	.	.	.
chr1:223517494	223517494	C	0.0996	F	T	1e-05	C	0.99999	SUSD4	.	SUSD4	.	.	.	.	.	.	0	13_Heterochrom/lo	13_Heterochrom/lo	13_Heterochrom/lo	13_Heterochrom/lo	13_Heterochrom/lo	12_Repressed	3_Poised_Promoter	13_Heterochrom/lo	12_Repressed	-2.9	.	.	.	.	.	0	-49265	0	.	461	.
rs61838243	223518137	T	5.0933	C	C	0.74142	T	0.25858	SUSD4	.	SUSD4	.	.	.	.	.	.	0	13_Heterochrom/lo	13_Heterochrom/lo	13_Heterochrom/lo	13_Heterochrom/lo	13_Heterochrom/lo	12_Repressed	3_Poised_Promoter	13_Heterochrom/lo	12_Repressed	-1.12	.	.	.	.	.	0	-48622	0	.	.	.
rs825131	223518146	C	2.189	E	T	0.54881	C	0.45119	SUSD4	.	SUSD4	.	.	.	.	.	.	0	13_Heterochrom/lo	13_Heterochrom/lo	13_Heterochrom/lo	13_Heterochrom/lo	13_Heterochrom/lo	12_Repressed	3_Poised_Promoter	13_Heterochrom/lo	12_Repressed	2.12	.	.	.	.	.	0	-48613	0	.	.	.
rs79224332	223518782	C	5.0933	C	A	0.74142	C	0.25858	SUSD4	.	SUSD4	.	.	.	.	.	.	0	13_Heterochrom/lo	13_Heterochrom/lo	13_Heterochrom/lo	13_Heterochrom/lo	13_Heterochrom/lo	13_Heterochrom/lo	12_Repressed	13_Heterochrom/lo	12_Repressed	-1.34	.	.	.	.	.	0	-47977	0	.	.	.
rs75596287	223518809	A	0.1241	F	A	0.93931	T	0.06069	SUSD4	.	SUSD4	.	.	.	.	.	.	0	13_Heterochrom/lo	13_Heterochrom/lo	13_Heterochrom/lo	13_Heterochrom/lo	13_Heterochrom/lo	13_Heterochrom/lo	12_Repressed	13_Heterochrom/lo	12_Repressed	0.736	.	.	.	.	.	0	-47950	0	.	.	.
rs76796381	223519550	C	0.7313	F	C	0.99868	T	0.00132	SUSD4	.	SUSD4	.	.	.	.	.	.	0	13_Heterochrom/lo	8_Insulator	13_Heterochrom/lo	13_Heterochrom/lo	13_Heterochrom/lo	13_Heterochrom/lo	8_Insulator	8_Insulator	12_Repressed	0.738	.	.	.	.	.	0	-47209	0	.	.	.
rs116485596	223519678	T	0.0164	P	T	0.95119	C	0.04881	SUSD4	.	SUSD4	.	.	.	.	.	.	0	13_Heterochrom/lo	11_Weak_Txn	13_Heterochrom/lo	13_Heterochrom/lo	13_Heterochrom/lo	13_Heterochrom/lo	13_Heterochrom/lo	13_Heterochrom/lo	12_Repressed	1.88	.	.	.	.	.	0	-47081	0	.	.	.
rs78279980	223519865	A	5.0969	C	C	0.73879	A	0.26121	SUSD4	.	SUSD4	.	.	.	.	.	.	0	13_Heterochrom/lo	11_Weak_Txn	13_Heterochrom/lo	13_Heterochrom/lo	13_Heterochrom/lo	13_Heterochrom/lo	13_Heterochrom/lo	13_Heterochrom/lo	12_Repressed	-4.22	.	.	.	.	.	0	-46894	0	.	.	.
rs61838245	223520206	G	0.7362	F	G	0.9657	A	0.0343	SUSD4	.	SUSD4	.	.	.	.	.	.	0	13_Heterochrom/lo	11_Weak_Txn	13_Heterochrom/lo	13_Heterochrom/lo	13_Heterochrom/lo	13_Heterochrom/lo	13_Heterochrom/lo	13_Heterochrom/lo	12_Repressed	0.56	.	.	.	.	.	0	-46553	0	.	.	.
rs145556406	223520333	T	0.0174	P	T	0.99472	C	0.00528	SUSD4	.	SUSD4	.	.	.	.	.	.	0	13_Heterochrom/lo	11_Weak_Txn	13_Heterochrom/lo	13_Heterochrom/lo	13_Heterochrom/lo	13_Heterochrom/lo	13_Heterochrom/lo	13_Heterochrom/lo	12_Repressed	0.545	.	.	.	.	.	0	-46426	0	.	.	.
rs17539583	223520861	G	5.0933	C	A	0.74142	G	0.25858	SUSD4	.	SUSD4	.	.	.	.	.	.	0	13_Heterochrom/lo	11_Weak_Txn	13_Heterochrom/lo	13_Heterochrom/lo	13_Heterochrom/lo	13_Heterochrom/lo	13_Heterochrom/lo	13_Heterochrom/lo	12_Repressed	0.722	.	.	.	.	.	0	-45898	0	.	.	.
rs61838246	223520919	T	3.6081	C	G	0.70712	T	0.29288	SUSD4	.	SUSD4	.	.	.	.	.	.	1	13_Heterochrom/lo	11_Weak_Txn	13_Heterochrom/lo	13_Heterochrom/lo	13_Heterochrom/lo	13_Heterochrom/lo	13_Heterochrom/lo	13_Heterochrom/lo	12_Repressed	0.244	.	.	.	.	.	0	-45840	0	.	.	.
rs17578168	223521755	C	5.0933	C	T	0.74142	C	0.25858	SUSD4	.	SUSD4	.	.	.	.	.	.	0	13_Heterochrom/lo	11_Weak_Txn	13_Heterochrom/lo	13_Heterochrom/lo	13_Heterochrom/lo	13_Heterochrom/lo	13_Heterochrom/lo	13_Heterochrom/lo	12_Repressed	-2.03	.	.	.	.	.	0	-45004	0	.	.	.
chr1:223522990	223522990	T	0.6363	F	T	1e-05	C	0.99999	SUSD4	.	SUSD4	.	.	.	.	.	.	0	13_Heterochrom/lo	11_Weak_Txn	13_Heterochrom/lo	13_Heterochrom/lo	13_Heterochrom/lo	13_Heterochrom/lo	13_Heterochrom/lo	13_Heterochrom/lo	12_Repressed	-0.751	.	.	.	.	.	0	-43769	0	.	249	.
rs61838249	223523185	G	3.6028	C	C	0.7058	G	0.2942	SUSD4	.	SUSD4	.	.	.	.	.	.	0	13_Heterochrom/lo	11_Weak_Txn	13_Heterochrom/lo	13_Heterochrom/lo	13_Heterochrom/lo	13_Heterochrom/lo	13_Heterochrom/lo	13_Heterochrom/lo	12_Repressed	1.02	.	.	.	.	.	0	-43574	0	.	.	.
rs61838250	223523200	A	5.0827	C	C	0.73615	A	0.26385	SUSD4	.	SUSD4	.	.	.	.	.	.	0	13_Heterochrom/lo	11_Weak_Txn	13_Heterochrom/lo	13_Heterochrom/lo	13_Heterochrom/lo	13_Heterochrom/lo	13_Heterochrom/lo	13_Heterochrom/lo	12_Repressed	-1.19	.	.	.	.	.	0	-43559	0	.	.	.
rs1341284	223523487	G	0.7413	F	A	0.12401	G	0.87599	SUSD4	.	SUSD4	.	.	.	.	.	.	0	13_Heterochrom/lo	11_Weak_Txn	13_Heterochrom/lo	13_Heterochrom/lo	12_Repressed	13_Heterochrom/lo	13_Heterochrom/lo	13_Heterochrom/lo	12_Repressed	-4.93	.	.	.	.	.	0	-43272	0	.	.	.
rs17163825	223523854	C	3.2963	C	T	0.70317	C	0.29683	SUSD4	.	SUSD4	.	.	.	.	.	233	1	13_Heterochrom/lo	11_Weak_Txn	13_Heterochrom/lo	13_Heterochrom/lo	12_Repressed	13_Heterochrom/lo	13_Heterochrom/lo	13_Heterochrom/lo	12_Repressed	-4.38	.	.	.	.	.	0	-42905	0	.	.	.
rs17578203	223523973	C	4.7468	C	T	0.73219	C	0.26781	SUSD4	.	SUSD4	.	.	.	.	.	.	1	13_Heterochrom/lo	11_Weak_Txn	13_Heterochrom/lo	13_Heterochrom/lo	12_Repressed	13_Heterochrom/lo	13_Heterochrom/lo	13_Heterochrom/lo	12_Repressed	1.71	.	.	.	.	.	0	-42786	0	.	.	.
rs17163827	223524293	A	4.7267	C	G	0.72823	A	0.27177	SUSD4	.	SUSD4	.	.	.	.	.	.	0	13_Heterochrom/lo	11_Weak_Txn	13_Heterochrom/lo	13_Heterochrom/lo	12_Repressed	13_Heterochrom/lo	13_Heterochrom/lo	13_Heterochrom/lo	12_Repressed	-1.92	.	.	.	.	.	0	-42466	0	.	.	.
rs17163828	223524567	T	4.6267	C	A	0.70976	T	0.29024	SUSD4	.	SUSD4	.	.	.	.	.	.	0	13_Heterochrom/lo	11_Weak_Txn	13_Heterochrom/lo	13_Heterochrom/lo	12_Repressed	13_Heterochrom/lo	13_Heterochrom/lo	13_Heterochrom/lo	12_Repressed	-0.521	.	.	.	.	.	0	-42192	0	.	.	.
rs870486	223525848	C	4.6212	C	G	0.70712	C	0.29288	SUSD4	.	SUSD4	.	.	.	.	.	.	0	13_Heterochrom/lo	11_Weak_Txn	13_Heterochrom/lo	13_Heterochrom/lo	12_Repressed	13_Heterochrom/lo	12_Repressed	13_Heterochrom/lo	12_Repressed	-0.0889	.	.	.	.	.	0	-40911	0	.	.	.
rs139021049	223526747	G	0.7313	F	G	0.99868	A	0.00132	SUSD4	.	SUSD4	.	.	.	.	.	.	0	13_Heterochrom/lo	11_Weak_Txn	13_Heterochrom/lo	13_Heterochrom/lo	12_Repressed	13_Heterochrom/lo	12_Repressed	11_Weak_Txn	12_Repressed	-0.271	.	.	.	.	.	0	-40012	0	.	.	.
rs17163831	223526993	A	4.6212	C	G	0.70712	A	0.29288	SUSD4	.	SUSD4	.	.	.	.	.	.	0	13_Heterochrom/lo	11_Weak_Txn	13_Heterochrom/lo	13_Heterochrom/lo	12_Repressed	13_Heterochrom/lo	12_Repressed	11_Weak_Txn	12_Repressed	1.46	.	.	.	.	.	0	-39766	0	.	185	.
rs115208322	223527463	C	0.6726	F	C	0.98681	A	0.01319	SUSD4	.	SUSD4	.	.	.	.	.	.	0	13_Heterochrom/lo	11_Weak_Txn	13_Heterochrom/lo	13_Heterochrom/lo	12_Repressed	13_Heterochrom/lo	12_Repressed	11_Weak_Txn	12_Repressed	-0.379	.	.	.	chr1:223537283..223537286,-	SUSD4	0	-39296	0	.	.	.
chr1:223528667	223528667	C	0.7312	F	T	1e-05	C	0.99999	SUSD4	.	SUSD4	.	.	.	.	.	.	0	13_Heterochrom/lo	11_Weak_Txn	13_Heterochrom/lo	7_Weak_Enhancer	12_Repressed	13_Heterochrom/lo	13_Heterochrom/lo	7_Weak_Enhancer	12_Repressed	-0.451	.	.	.	chr1:223537283..223537286,-,chr1:223537461..223537474,-,chr1:223537475..223537547,-,chr1:223537594..223537605,-	SUSD4	0	-38092	0	.	.	.
rs9442046	223528843	G	4.6539	C	C	0.71372	G	0.28628	SUSD4	.	SUSD4	.	.	.	.	.	.	0	13_Heterochrom/lo	11_Weak_Txn	13_Heterochrom/lo	7_Weak_Enhancer	12_Repressed	13_Heterochrom/lo	13_Heterochrom/lo	6_Weak_Enhancer	12_Repressed	-0.916	.	.	.	chr1:223537283..223537286,-,chr1:223537461..223537474,-,chr1:223537475..223537547,-,chr1:223537594..223537605,-	SUSD4	0	-37916	0	.	.	.
rs140543917	223530518	T	0.6267	C	T	0.99604	C	0.00396	SUSD4	.	SUSD4	.	.	.	.	.	.	0	13_Heterochrom/lo	11_Weak_Txn	12_Repressed	11_Weak_Txn	12_Repressed	12_Repressed	13_Heterochrom/lo	11_Weak_Txn	12_Repressed	-0.991	.	.	.	chr1:223537283..223537286,-,chr1:223537461..223537474,-,chr1:223537475..223537547,-,chr1:223537594..223537605,-	SUSD4	0	-36241	0	.	.	.
rs17539755	223531508	T	0.1124	F	T	0.93404	C	0.06596	SUSD4	.	SUSD4	.	.	.	.	.	.	0	13_Heterochrom/lo	11_Weak_Txn	12_Repressed	11_Weak_Txn	12_Repressed	12_Repressed	13_Heterochrom/lo	11_Weak_Txn	12_Repressed	0.639	.	.	.	chr1:223537283..223537286,-,chr1:223537461..223537474,-,chr1:223537475..223537547,-,chr1:223537594..223537605,-	SUSD4	0	-35251	0	.	.	.
chr1:223531574	223531574	T	0.7312	F	C	1e-05	T	0.99999	SUSD4	.	SUSD4	.	.	.	.	.	.	0	13_Heterochrom/lo	11_Weak_Txn	12_Repressed	11_Weak_Txn	12_Repressed	12_Repressed	13_Heterochrom/lo	11_Weak_Txn	12_Repressed	-1.7	.	.	.	chr1:223537283..223537286,-,chr1:223537461..223537474,-,chr1:223537475..223537547,-,chr1:223537594..223537605,-	SUSD4	0	-35185	0	.	.	.
rs17539853	223531940	G	0.7551	F	G	0.8562	C	0.1438	SUSD4	.	SUSD4	.	.	.	.	.	.	0	13_Heterochrom/lo	11_Weak_Txn	12_Repressed	11_Weak_Txn	12_Repressed	12_Repressed	13_Heterochrom/lo	11_Weak_Txn	12_Repressed	-0.655	.	.	.	chr1:223537283..223537286,-,chr1:223537461..223537474,-,chr1:223537475..223537547,-,chr1:223537594..223537605,-	SUSD4	0	-34819	0	.	.	.
rs17539887	223532326	C	0.0183	P	C	0.98549	T	0.01451	SUSD4	.	SUSD4	.	.	.	.	.	530	3	13_Heterochrom/lo	8_Insulator	12_Repressed	8_Insulator	8_Insulator	12_Repressed	13_Heterochrom/lo	7_Weak_Enhancer	12_Repressed	-2.1	.	.	.	chr1:223537283..223537286,-,chr1:223537461..223537474,-,chr1:223537475..223537547,-,chr1:223537594..223537605,-	SUSD4	0	-34433	0	.	736	.
rs1547788	223532570	C	4.6082	C	T	0.70449	C	0.29551	SUSD4	.	SUSD4	.	.	.	.	.	.	0	13_Heterochrom/lo	8_Insulator	12_Repressed	8_Insulator	8_Insulator	12_Repressed	13_Heterochrom/lo	7_Weak_Enhancer	12_Repressed	0.216	.	.	.	chr1:223537283..223537286,-,chr1:223537461..223537474,-,chr1:223537475..223537547,-,chr1:223537594..223537605,-	SUSD4	0	-34189	0	.	.	.
rs17162008	223533113	G	4.7134	C	A	0.72559	G	0.27441	SUSD4	.	SUSD4	.	.	.	.	.	.	0	13_Heterochrom/lo	13_Heterochrom/lo	12_Repressed	12_Repressed	12_Repressed	12_Repressed	13_Heterochrom/lo	13_Heterochrom/lo	12_Repressed	0.995	.	.	.	chr1:223537283..223537286,-,chr1:223537461..223537474,-,chr1:223537475..223537547,-,chr1:223537594..223537605,-	SUSD4	0	-33646	0	.	.	.
rs10495207	223533152	G	4.7134	C	A	0.72559	G	0.27441	SUSD4	.	SUSD4	.	.	.	.	.	.	0	13_Heterochrom/lo	13_Heterochrom/lo	12_Repressed	12_Repressed	12_Repressed	12_Repressed	13_Heterochrom/lo	13_Heterochrom/lo	12_Repressed	1.76	.	.	.	chr1:223537283..223537286,-,chr1:223537461..223537474,-,chr1:223537475..223537547,-,chr1:223537594..223537605,-	SUSD4	0	-33607	0	.	.	.
rs1618537	223537385	G	0.7643	F	A	0.15831	G	0.84169	SUSD4	.	SUSD4	.	.	.	CpG: 140	.	1000	2	3_Poised_Promoter	3_Poised_Promoter	3_Poised_Promoter	3_Poised_Promoter	2_Weak_Promoter	3_Poised_Promoter	3_Poised_Promoter	3_Poised_Promoter	3_Poised_Promoter	1.25	.	chr1:223537461..223537474,-,chr1:223537475..223537547,-,chr1:223537594..223537605,-	SUSD4	chr1:223537461..223537474,-,chr1:223537475..223537547,-,chr1:223537594..223537605,-	SUSD4	0	-101	0	.	457	.
rs61838252	223537933	C	4.7401	C	G	0.73087	C	0.26913	.	.	.	.	SUSD4	.	CpG: 140	.	1000	0	3_Poised_Promoter	3_Poised_Promoter	3_Poised_Promoter	3_Poised_Promoter	3_Poised_Promoter	3_Poised_Promoter	3_Poised_Promoter	3_Poised_Promoter	3_Poised_Promoter	-4.84	.	.	.	.	.	-389	-333	177039	.	697	.
rs144084575	223538218	G	0.006	P	G	0.98285	C	0.01715	.	.	.	.	SUSD4	.	CpG: 140	.	402	0	12_Repressed	3_Poised_Promoter	6_Weak_Enhancer	3_Poised_Promoter	3_Poised_Promoter	3_Poised_Promoter	12_Repressed	3_Poised_Promoter	3_Poised_Promoter	0.434	.	.	.	.	.	-674	-618	176754	.	697	.
rs1518038	223538774	C	1.201	C	C	0.91557	G	0.08443	.	.	.	.	SUSD4	.	.	CpG: 140	402	0	12_Repressed	3_Poised_Promoter	12_Repressed	12_Repressed	12_Repressed	12_Repressed	12_Repressed	3_Poised_Promoter	12_Repressed	0.928	.	.	.	.	.	-1230	-1174	176198	.	697	.
rs34150324	223539491	C	4.7468	C	T	0.73219	C	0.26781	.	.	.	.	SUSD4	.	.	.	187	0	13_Heterochrom/lo	12_Repressed	13_Heterochrom/lo	13_Heterochrom/lo	12_Repressed	12_Repressed	12_Repressed	12_Repressed	12_Repressed	-3.28	.	.	.	.	.	-1947	-1891	175481	.	.	.
rs35852807	223539653	C	1.9521	B	C	0.83905	A	0.16095	.	.	.	.	SUSD4	.	.	.	.	0	13_Heterochrom/lo	12_Repressed	13_Heterochrom/lo	13_Heterochrom/lo	12_Repressed	12_Repressed	12_Repressed	12_Repressed	12_Repressed	0.66	.	.	.	.	.	-2109	-2053	175319	.	.	.
rs150092935	223540470	G	0.0485	P	G	0.88654	T	0.11346	.	.	.	.	SUSD4	.	.	.	.	0	13_Heterochrom/lo	12_Repressed	13_Heterochrom/lo	13_Heterochrom/lo	13_Heterochrom/lo	13_Heterochrom/lo	13_Heterochrom/lo	13_Heterochrom/lo	12_Repressed	0	.	.	.	.	.	-2926	-2870	174502	.	.	.
chr1:223543978	223543978	C	0.043	G	T	1e-05	C	0.99999	.	.	.	.	SUSD4	.	.	.	.	0	13_Heterochrom/lo	13_Heterochrom/lo	13_Heterochrom/lo	13_Heterochrom/lo	13_Heterochrom/lo	13_Heterochrom/lo	13_Heterochrom/lo	13_Heterochrom/lo	13_Heterochrom/lo	0	.	.	.	.	.	-6434	-6378	170994	.	.	.
rs7412054	223544706	G	4.6736	C	A	0.71768	G	0.28232	.	.	.	.	SUSD4	.	.	.	.	0	13_Heterochrom/lo	13_Heterochrom/lo	13_Heterochrom/lo	13_Heterochrom/lo	13_Heterochrom/lo	13_Heterochrom/lo	13_Heterochrom/lo	13_Heterochrom/lo	13_Heterochrom/lo	0	.	.	.	.	.	-7162	-7106	170266	.	.	.
rs4611006	223545114	C	4.6473	C	T	0.7124	C	0.2876	.	.	.	.	SUSD4	.	.	.	.	0	13_Heterochrom/lo	13_Heterochrom/lo	13_Heterochrom/lo	13_Heterochrom/lo	13_Heterochrom/lo	13_Heterochrom/lo	13_Heterochrom/lo	13_Heterochrom/lo	13_Heterochrom/lo	0	.	.	.	.	.	-7570	-7514	169858	.	.	.
rs4528109	223545293	C	4.7535	C	A	0.73351	C	0.26649	.	.	.	.	SUSD4	.	.	.	.	0	13_Heterochrom/lo	6_Weak_Enhancer	6_Weak_Enhancer	13_Heterochrom/lo	13_Heterochrom/lo	13_Heterochrom/lo	6_Weak_Enhancer	13_Heterochrom/lo	13_Heterochrom/lo	0	.	.	.	.	.	-7749	-7693	169679	.	.	.
rs12140453	223547025	A	4.7468	C	G	0.73219	A	0.26781	.	.	.	.	SUSD4	.	.	.	.	0	13_Heterochrom/lo	11_Weak_Txn	13_Heterochrom/lo	13_Heterochrom/lo	13_Heterochrom/lo	13_Heterochrom/lo	13_Heterochrom/lo	13_Heterochrom/lo	13_Heterochrom/lo	-3.33	.	.	.	.	.	-9481	-9425	167947	.	.	.
rs7555607	223547630	G	4.6473	C	A	0.7124	G	0.2876	.	.	.	.	.	.	.	.	373	0	13_Heterochrom/lo	8_Insulator	12_Repressed	13_Heterochrom/lo	13_Heterochrom/lo	13_Heterochrom/lo	13_Heterochrom/lo	13_Heterochrom/lo	12_Repressed	-0.47	.	.	.	.	.	-10086	-10030	167342	.	629	.
rs11261264	223549079	A	4.7535	C	G	0.73351	A	0.26649	.	.	.	.	.	.	.	.	.	0	13_Heterochrom/lo	13_Heterochrom/lo	13_Heterochrom/lo	13_Heterochrom/lo	13_Heterochrom/lo	13_Heterochrom/lo	13_Heterochrom/lo	13_Heterochrom/lo	13_Heterochrom/lo	0	.	.	.	.	.	-11535	-11479	165893	.	.	.
rs6604709	223549347	C	4.6473	C	T	0.7124	C	0.2876	.	.	.	.	.	.	.	.	.	0	13_Heterochrom/lo	13_Heterochrom/lo	13_Heterochrom/lo	13_Heterochrom/lo	13_Heterochrom/lo	13_Heterochrom/lo	13_Heterochrom/lo	13_Heterochrom/lo	13_Heterochrom/lo	-0.093	.	.	.	.	.	-11803	-11747	165625	.	.	.
rs1619227	223549683	C	4.6473	C	C	0.2876	G	0.7124	.	.	.	.	.	.	.	.	.	0	13_Heterochrom/lo	13_Heterochrom/lo	13_Heterochrom/lo	13_Heterochrom/lo	13_Heterochrom/lo	13_Heterochrom/lo	13_Heterochrom/lo	13_Heterochrom/lo	13_Heterochrom/lo	0.513	.	.	.	.	.	-12139	-12083	165289	.	.	.
rs12120297	223551284	T	0.7659	F	T	0.83905	C	0.16095	.	.	.	.	.	.	.	.	.	0	13_Heterochrom/lo	13_Heterochrom/lo	13_Heterochrom/lo	13_Heterochrom/lo	13_Heterochrom/lo	13_Heterochrom/lo	13_Heterochrom/lo	13_Heterochrom/lo	13_Heterochrom/lo	-1.09	.	.	.	.	.	-13740	-13684	163688	.	.	.
rs115277055	223551936	A	0.2271	E	A	0.781	G	0.219	.	.	.	.	.	.	.	.	.	0	13_Heterochrom/lo	13_Heterochrom/lo	13_Heterochrom/lo	13_Heterochrom/lo	13_Heterochrom/lo	13_Heterochrom/lo	13_Heterochrom/lo	13_Heterochrom/lo	13_Heterochrom/lo	0.149	.	.	.	.	.	-14392	-14336	163036	.	363	.
chr1:223553166	223553166	T	0.7349	E	T	1e-05	C	0.99999	.	.	.	.	.	.	.	.	.	0	13_Heterochrom/lo	13_Heterochrom/lo	13_Heterochrom/lo	13_Heterochrom/lo	13_Heterochrom/lo	13_Heterochrom/lo	13_Heterochrom/lo	13_Heterochrom/lo	13_Heterochrom/lo	1.17	.	.	.	.	.	-13549	-13593	161806	.	.	.
rs140876431	223553992	A	7.838	C	G	0.95646	A	0.04354	.	.	.	.	.	.	.	.	.	0	13_Heterochrom/lo	13_Heterochrom/lo	13_Heterochrom/lo	13_Heterochrom/lo	13_Heterochrom/lo	13_Heterochrom/lo	13_Heterochrom/lo	13_Heterochrom/lo	13_Heterochrom/lo	0.158	.	.	.	.	.	-12723	-12767	160980	.	.	.
rs1630059	223554050	G	4.5758	C	G	0.30211	A	0.69789	.	.	.	.	.	.	.	.	.	0	13_Heterochrom/lo	13_Heterochrom/lo	13_Heterochrom/lo	13_Heterochrom/lo	13_Heterochrom/lo	13_Heterochrom/lo	13_Heterochrom/lo	13_Heterochrom/lo	13_Heterochrom/lo	0.158	.	.	.	.	.	-12665	-12709	160922	.	.	.
chr1:223554275	223554275	T	0.6363	F	T	1e-05	C	0.99999	.	.	.	.	.	.	.	.	.	0	13_Heterochrom/lo	13_Heterochrom/lo	13_Heterochrom/lo	13_Heterochrom/lo	13_Heterochrom/lo	13_Heterochrom/lo	13_Heterochrom/lo	13_Heterochrom/lo	13_Heterochrom/lo	0.149	.	.	.	.	.	-12440	-12484	160697	.	.	.
chr1:223554427	223554427	G	0.7312	F	A	1e-05	G	0.99999	.	.	.	.	.	.	.	.	.	0	13_Heterochrom/lo	13_Heterochrom/lo	13_Heterochrom/lo	13_Heterochrom/lo	13_Heterochrom/lo	13_Heterochrom/lo	13_Heterochrom/lo	13_Heterochrom/lo	13_Heterochrom/lo	-0.298	.	.	.	.	.	-12288	-12332	160545	.	.	.
rs71644738	223555470	T	1.9521	B	T	0.83905	C	0.16095	.	.	.	.	.	.	.	.	.	0	13_Heterochrom/lo	13_Heterochrom/lo	13_Heterochrom/lo	13_Heterochrom/lo	13_Heterochrom/lo	13_Heterochrom/lo	12_Repressed	13_Heterochrom/lo	13_Heterochrom/lo	0.149	.	.	.	.	.	-11245	-11289	159502	.	.	.
rs1772281	223556136	G	4.5758	C	G	0.30211	A	0.69789	.	.	.	.	.	.	.	.	.	0	13_Heterochrom/lo	13_Heterochrom/lo	13_Heterochrom/lo	13_Heterochrom/lo	13_Heterochrom/lo	13_Heterochrom/lo	12_Repressed	13_Heterochrom/lo	13_Heterochrom/lo	-0.18	.	.	.	.	.	-10579	-10623	158836	.	.	.
rs1341286	223557615	A	4.5629	C	A	0.30475	G	0.69525	.	.	.	CCDC185	.	.	.	.	.	0	13_Heterochrom/lo	13_Heterochrom/lo	13_Heterochrom/lo	13_Heterochrom/lo	13_Heterochrom/lo	13_Heterochrom/lo	12_Repressed	13_Heterochrom/lo	12_Repressed	2.25	.	.	.	chr1:223566743..223566791,+	CCDC185	-9100	-9144	157357	.	.	.
rs1772280	223558597	G	4.7267	C	G	0.27177	A	0.72823	.	.	.	CCDC185	.	.	.	.	.	0	13_Heterochrom/lo	13_Heterochrom/lo	13_Heterochrom/lo	13_Heterochrom/lo	13_Heterochrom/lo	13_Heterochrom/lo	12_Repressed	13_Heterochrom/lo	12_Repressed	0.609	.	.	.	chr1:223566743..223566791,+	CCDC185	-8118	-8162	156375	.	.	.
rs61839867	223558961	C	4.7468	C	T	0.73219	C	0.26781	.	.	.	CCDC185	.	.	.	.	.	0	13_Heterochrom/lo	13_Heterochrom/lo	13_Heterochrom/lo	13_Heterochrom/lo	13_Heterochrom/lo	13_Heterochrom/lo	12_Repressed	13_Heterochrom/lo	12_Repressed	0.13	.	.	.	chr1:223566743..223566791,+	CCDC185	-7754	-7798	156011	.	.	.
chr1:223559764	223559764	T	0.043	G	G	1e-05	T	0.99999	.	.	.	CCDC185	.	.	.	.	.	0	13_Heterochrom/lo	13_Heterochrom/lo	13_Heterochrom/lo	13_Heterochrom/lo	13_Heterochrom/lo	13_Heterochrom/lo	12_Repressed	13_Heterochrom/lo	12_Repressed	-4.33	.	.	.	chr1:223566743..223566791,+	C1orf65	-6951	-6995	155208	.	.	.
rs12123148	223559803	G	4.7535	C	A	0.73351	G	0.26649	.	.	.	CCDC185	.	.	.	.	.	0	13_Heterochrom/lo	13_Heterochrom/lo	13_Heterochrom/lo	13_Heterochrom/lo	13_Heterochrom/lo	13_Heterochrom/lo	12_Repressed	13_Heterochrom/lo	12_Repressed	-2.07	.	.	.	chr1:223566743..223566791,+	CCDC185	-6912	-6956	155169	.	.	.
rs2459849	223561765	A	4.5693	C	A	0.30343	G	0.69657	.	.	.	CCDC185	.	.	.	.	.	0	13_Heterochrom/lo	13_Heterochrom/lo	13_Heterochrom/lo	13_Heterochrom/lo	12_Repressed	13_Heterochrom/lo	12_Repressed	13_Heterochrom/lo	12_Repressed	-1.09	.	.	.	chr1:223566743..223566791,+	CCDC185	-4950	-4994	153207	.	.	.
rs2487521	223561802	C	4.5693	C	C	0.30343	T	0.69657	.	.	.	CCDC185	.	.	.	.	.	0	13_Heterochrom/lo	13_Heterochrom/lo	13_Heterochrom/lo	13_Heterochrom/lo	12_Repressed	13_Heterochrom/lo	12_Repressed	13_Heterochrom/lo	12_Repressed	-1.99	.	.	.	chr1:223566743..223566791,+	CCDC185	-4913	-4957	153170	.	.	.
rs2678377	223561839	G	4.5693	C	G	0.30343	A	0.69657	.	.	.	CCDC185	.	.	.	.	.	0	13_Heterochrom/lo	13_Heterochrom/lo	13_Heterochrom/lo	13_Heterochrom/lo	12_Repressed	13_Heterochrom/lo	12_Repressed	13_Heterochrom/lo	12_Repressed	-3.06	.	.	.	chr1:223566743..223566791,+	CCDC185	-4876	-4920	153133	.	.	.
rs1713220	223562254	A	4.5693	C	A	0.30343	G	0.69657	.	.	.	CCDC185	.	.	.	.	.	0	13_Heterochrom/lo	13_Heterochrom/lo	13_Heterochrom/lo	13_Heterochrom/lo	12_Repressed	13_Heterochrom/lo	12_Repressed	13_Heterochrom/lo	12_Repressed	-1.74	.	.	.	chr1:223566743..223566791,+	CCDC185	-4461	-4505	152718	.	.	.
rs12564615	223564237	G	4.7603	C	A	0.73483	G	0.26517	.	.	.	CCDC185	.	.	.	.	348	0	13_Heterochrom/lo	13_Heterochrom/lo	13_Heterochrom/lo	13_Heterochrom/lo	12_Repressed	12_Repressed	12_Repressed	12_Repressed	12_Repressed	0.287	.	.	.	chr1:223566743..223566791,+	CCDC185	-2478	-2522	150735	.	.	.
rs115995867	223566494	C	0.7313	F	C	0.99868	T	0.00132	.	.	.	CCDC185	.	.	.	CpG: 61	225	0	13_Heterochrom/lo	3_Poised_Promoter	13_Heterochrom/lo	12_Repressed	12_Repressed	12_Repressed	12_Repressed	3_Poised_Promoter	12_Repressed	2.24	.	chr1:223566743..223566791,+	C1orf65	chr1:223566743..223566791,+	C1orf65	-221	-265	148478	.	.	.
chr1:223566956	223566956	G	1.5054	B	C	1e-05	G	0.99999	CCDC185	CCDC185	.	.	.	.	CpG: 61	.	926	0	13_Heterochrom/lo	3_Poised_Promoter	13_Heterochrom/lo	3_Poised_Promoter	2_Weak_Promoter	12_Repressed	12_Repressed	3_Poised_Promoter	3_Poised_Promoter	-7.06	.	.	.	.	.	0	-29356	0	.	400	R/G
rs10907376	223567803	A	4.7535	C	G	0.73351	A	0.26649	CCDC185	CCDC185	.	.	.	.	CpG: 25	.	335	0	13_Heterochrom/lo	12_Repressed	13_Heterochrom/lo	12_Repressed	13_Heterochrom/lo	12_Repressed	12_Repressed	12_Repressed	12_Repressed	-0.728	.	.	.	.	.	0	-30203	0	.	.	G/D
chr1:223569627	223569627	A	0.2912	P	A	1e-05	C	0.99999	.	.	.	.	CCDC185	.	.	.	.	0	13_Heterochrom/lo	13_Heterochrom/lo	13_Heterochrom/lo	13_Heterochrom/lo	13_Heterochrom/lo	13_Heterochrom/lo	13_Heterochrom/lo	13_Heterochrom/lo	13_Heterochrom/lo	0	.	.	.	.	.	-32083	-32027	815	.	.	.
rs148462747	223571327	C	4.5718	C	C	0.2724	T	0.7276	.	.	.	.	CCDC185	.	.	.	.	0	13_Heterochrom/lo	13_Heterochrom/lo	13_Heterochrom/lo	13_Heterochrom/lo	13_Heterochrom/lo	13_Heterochrom/lo	13_Heterochrom/lo	13_Heterochrom/lo	13_Heterochrom/lo	0	.	.	.	.	.	-33783	-33727	2515	.	.	.
rs139130548	223573679	G	0.0344	G	G	0.94987	T	0.05013	.	.	.	.	CCDC185	.	.	.	.	0	13_Heterochrom/lo	13_Heterochrom/lo	13_Heterochrom/lo	13_Heterochrom/lo	13_Heterochrom/lo	13_Heterochrom/lo	13_Heterochrom/lo	13_Heterochrom/lo	13_Heterochrom/lo	0	.	.	.	.	.	-36135	-36079	4867	.	.	.
rs139547664	223574557	G	0.7313	F	C	1e-05	G	0.99999	.	.	.	.	CCDC185	.	.	.	.	0	13_Heterochrom/lo	2_Weak_Promoter	6_Weak_Enhancer	13_Heterochrom/lo	13_Heterochrom/lo	13_Heterochrom/lo	2_Weak_Promoter	13_Heterochrom/lo	13_Heterochrom/lo	0	.	.	.	.	.	-37013	-36957	5745	.	.	.
rs1772284	223574563	G	4.5235	C	G	0.31135	C	0.68865	.	.	.	.	CCDC185	.	.	.	.	0	13_Heterochrom/lo	2_Weak_Promoter	6_Weak_Enhancer	13_Heterochrom/lo	13_Heterochrom/lo	13_Heterochrom/lo	2_Weak_Promoter	13_Heterochrom/lo	13_Heterochrom/lo	0	.	.	.	.	.	-37019	-36963	5751	.	.	.
rs150810546	223574631	T	4.72	C	C	0.72691	T	0.27309	.	.	.	.	CCDC185	.	.	.	.	0	13_Heterochrom/lo	2_Weak_Promoter	13_Heterochrom/lo	13_Heterochrom/lo	13_Heterochrom/lo	13_Heterochrom/lo	2_Weak_Promoter	13_Heterochrom/lo	13_Heterochrom/lo	0	.	.	.	.	.	-37087	-37031	5819	.	.	.
rs1713219	223574801	T	4.5629	C	T	0.30475	C	0.69525	.	.	.	.	CCDC185	.	.	.	.	0	13_Heterochrom/lo	6_Weak_Enhancer	13_Heterochrom/lo	13_Heterochrom/lo	13_Heterochrom/lo	13_Heterochrom/lo	6_Weak_Enhancer	13_Heterochrom/lo	13_Heterochrom/lo	0	.	.	.	.	.	-37257	-37201	5989	.	.	.
rs2138964	223577741	G	3.1646	C	G	0.45778	A	0.54222	.	.	.	.	CCDC185	.	.	.	126	0	13_Heterochrom/lo	13_Heterochrom/lo	13_Heterochrom/lo	13_Heterochrom/lo	13_Heterochrom/lo	13_Heterochrom/lo	13_Heterochrom/lo	13_Heterochrom/lo	11_Weak_Txn	-0.949	.	.	.	.	.	-40197	-40141	8929	.	.	.
rs1713208	223577888	C	3.1646	C	C	0.45778	T	0.54222	.	.	.	.	CCDC185	.	.	.	.	0	13_Heterochrom/lo	13_Heterochrom/lo	13_Heterochrom/lo	13_Heterochrom/lo	13_Heterochrom/lo	13_Heterochrom/lo	13_Heterochrom/lo	13_Heterochrom/lo	11_Weak_Txn	0.664	.	.	.	.	.	-40344	-40288	9076	.	.	.
rs2138966	223577902	C	4.7401	C	G	0.73087	C	0.26913	.	.	.	.	CCDC185	.	.	.	.	0	13_Heterochrom/lo	13_Heterochrom/lo	13_Heterochrom/lo	13_Heterochrom/lo	13_Heterochrom/lo	13_Heterochrom/lo	13_Heterochrom/lo	13_Heterochrom/lo	11_Weak_Txn	0.683	.	.	.	.	.	-40358	-40302	9090	.	.	.
rs1713209	223578627	T	3.1687	C	T	0.45646	C	0.54354	.	.	.	.	CCDC185	.	.	.	.	0	13_Heterochrom/lo	13_Heterochrom/lo	13_Heterochrom/lo	13_Heterochrom/lo	13_Heterochrom/lo	13_Heterochrom/lo	13_Heterochrom/lo	13_Heterochrom/lo	11_Weak_Txn	0.226	.	.	.	.	.	-41083	-41027	9815	.	.	.
rs61839876	223578776	G	4.7535	C	C	0.73351	G	0.26649	.	.	.	.	CCDC185	.	.	.	.	0	13_Heterochrom/lo	13_Heterochrom/lo	13_Heterochrom/lo	13_Heterochrom/lo	13_Heterochrom/lo	13_Heterochrom/lo	13_Heterochrom/lo	13_Heterochrom/lo	11_Weak_Txn	1.25	.	.	.	.	.	-41232	-41176	9964	.	.	.
rs61839877	223579019	G	4.7468	C	T	0.73219	G	0.26781	.	.	.	.	.	.	.	.	.	0	13_Heterochrom/lo	13_Heterochrom/lo	13_Heterochrom/lo	13_Heterochrom/lo	13_Heterochrom/lo	13_Heterochrom/lo	13_Heterochrom/lo	13_Heterochrom/lo	11_Weak_Txn	0.799	.	.	.	.	.	-41475	-41419	10207	.	.	.
rs1772290	223579329	A	1.9498	B	C	0.15831	A	0.84169	.	.	.	.	.	.	.	.	.	0	13_Heterochrom/lo	13_Heterochrom/lo	13_Heterochrom/lo	13_Heterochrom/lo	13_Heterochrom/lo	13_Heterochrom/lo	13_Heterochrom/lo	13_Heterochrom/lo	11_Weak_Txn	0.717	.	.	.	.	.	-41785	-41729	10517	.	.	.
rs1772294	223579973	G	3.1611	C	G	0.4591	A	0.5409	.	.	.	.	.	.	.	.	.	0	13_Heterochrom/lo	13_Heterochrom/lo	13_Heterochrom/lo	13_Heterochrom/lo	13_Heterochrom/lo	13_Heterochrom/lo	13_Heterochrom/lo	13_Heterochrom/lo	11_Weak_Txn	0.225	.	.	.	.	.	-42429	-42373	11161	.	.	.
rs61839878	223580276	C	4.7603	C	A	0.73483	C	0.26517	.	.	.	.	.	.	.	.	.	0	13_Heterochrom/lo	13_Heterochrom/lo	13_Heterochrom/lo	13_Heterochrom/lo	13_Heterochrom/lo	13_Heterochrom/lo	13_Heterochrom/lo	13_Heterochrom/lo	11_Weak_Txn	0.225	.	.	.	.	.	-42732	-42676	11464	.	.	.
rs61839879	223580549	G	4.7535	C	A	0.73351	G	0.26649	.	.	.	.	.	.	.	.	.	0	13_Heterochrom/lo	13_Heterochrom/lo	13_Heterochrom/lo	13_Heterochrom/lo	13_Heterochrom/lo	13_Heterochrom/lo	13_Heterochrom/lo	13_Heterochrom/lo	11_Weak_Txn	0.78	.	.	.	.	.	-43005	-42949	11737	.	.	.
rs59355120	223580794	C	4.7535	C	A	0.73351	C	0.26649	.	.	.	.	.	.	.	.	.	0	13_Heterochrom/lo	13_Heterochrom/lo	13_Heterochrom/lo	13_Heterochrom/lo	13_Heterochrom/lo	13_Heterochrom/lo	13_Heterochrom/lo	13_Heterochrom/lo	11_Weak_Txn	0.78	.	.	.	.	.	-43250	-43194	11982	.	.	.
rs1095174	223581572	C	1.9769	B	T	0.18865	C	0.81135	.	.	.	.	.	.	.	.	.	0	13_Heterochrom/lo	13_Heterochrom/lo	13_Heterochrom/lo	13_Heterochrom/lo	13_Heterochrom/lo	13_Heterochrom/lo	13_Heterochrom/lo	13_Heterochrom/lo	11_Weak_Txn	-2.9	.	.	.	.	.	-44028	-43972	12760	.	.	.
rs1095175	223581814	A	1.9793	B	G	0.19129	A	0.80871	.	.	.	.	.	.	.	.	.	1	13_Heterochrom/lo	13_Heterochrom/lo	13_Heterochrom/lo	13_Heterochrom/lo	13_Heterochrom/lo	13_Heterochrom/lo	13_Heterochrom/lo	13_Heterochrom/lo	11_Weak_Txn	0.0309	.	.	.	.	.	-44270	-44214	13002	.	.	.
rs78117926	223583902	G	0.0471	P	G	0.88918	A	0.11082	.	.	.	.	.	.	.	.	.	0	13_Heterochrom/lo	13_Heterochrom/lo	13_Heterochrom/lo	13_Heterochrom/lo	13_Heterochrom/lo	13_Heterochrom/lo	13_Heterochrom/lo	13_Heterochrom/lo	7_Weak_Enhancer	0.944	.	.	.	.	.	-46358	-46302	15090	.	.	.
rs825129	223584267	G	3.1687	C	G	0.45646	A	0.54354	.	.	.	.	.	.	.	.	.	0	13_Heterochrom/lo	13_Heterochrom/lo	13_Heterochrom/lo	13_Heterochrom/lo	7_Weak_Enhancer	13_Heterochrom/lo	13_Heterochrom/lo	13_Heterochrom/lo	7_Weak_Enhancer	0.521	.	.	.	.	.	-46723	-46667	15455	.	.	.
rs140817402	223584274	C	0.2163	G	C	0.81794	T	0.18206	.	.	.	.	.	.	.	.	.	0	13_Heterochrom/lo	13_Heterochrom/lo	13_Heterochrom/lo	13_Heterochrom/lo	7_Weak_Enhancer	13_Heterochrom/lo	13_Heterochrom/lo	13_Heterochrom/lo	7_Weak_Enhancer	0.149	.	.	.	.	.	-46730	-46674	15462	.	.	.
rs825130	223584719	T	3.1687	C	T	0.45646	C	0.54354	.	.	.	.	.	.	.	.	.	2	13_Heterochrom/lo	13_Heterochrom/lo	13_Heterochrom/lo	6_Weak_Enhancer	6_Weak_Enhancer	13_Heterochrom/lo	13_Heterochrom/lo	13_Heterochrom/lo	2_Weak_Promoter	4.1	.	.	.	.	.	-47175	-47119	15907	.	.	.
rs11261270	223585716	A	4.7603	C	C	0.73483	A	0.26517	.	.	.	.	.	.	.	.	.	0	13_Heterochrom/lo	13_Heterochrom/lo	13_Heterochrom/lo	13_Heterochrom/lo	11_Weak_Txn	13_Heterochrom/lo	13_Heterochrom/lo	13_Heterochrom/lo	7_Weak_Enhancer	0.846	.	.	.	.	.	-48172	-48116	16904	.	.	.
rs78437268	223585795	C	1.464	C	T	1e-05	C	0.99999	.	.	.	.	.	.	.	.	.	0	13_Heterochrom/lo	13_Heterochrom/lo	13_Heterochrom/lo	13_Heterochrom/lo	11_Weak_Txn	13_Heterochrom/lo	13_Heterochrom/lo	13_Heterochrom/lo	13_Heterochrom/lo	-2.06	.	.	.	.	.	-48251	-48195	16983	.	.	.
rs79278670	223585796	A	0.8633	C	T	1e-05	A	0.99999	.	.	.	.	.	.	.	.	.	0	13_Heterochrom/lo	13_Heterochrom/lo	13_Heterochrom/lo	13_Heterochrom/lo	11_Weak_Txn	13_Heterochrom/lo	13_Heterochrom/lo	13_Heterochrom/lo	13_Heterochrom/lo	-2.27	.	.	.	.	.	-48252	-48196	16984	.	.	.
rs825115	223586638	A	3.1534	C	A	0.46174	T	0.53826	.	.	.	.	.	.	.	.	822	0	13_Heterochrom/lo	13_Heterochrom/lo	13_Heterochrom/lo	13_Heterochrom/lo	11_Weak_Txn	13_Heterochrom/lo	13_Heterochrom/lo	13_Heterochrom/lo	13_Heterochrom/lo	-1.36	.	.	.	.	.	-49094	-49038	17826	.	.	.
rs825116	223587515	C	1.9817	B	A	0.19393	C	0.80607	.	.	.	.	.	.	.	.	.	0	13_Heterochrom/lo	13_Heterochrom/lo	13_Heterochrom/lo	13_Heterochrom/lo	11_Weak_Txn	13_Heterochrom/lo	13_Heterochrom/lo	13_Heterochrom/lo	13_Heterochrom/lo	-1.02	.	.	.	.	.	-49971	-49915	18703	.	.	.
rs866096	223587815	C	1.0262	C	C	0.85356	A	0.14644	.	.	.	.	.	.	.	.	.	0	13_Heterochrom/lo	13_Heterochrom/lo	13_Heterochrom/lo	13_Heterochrom/lo	11_Weak_Txn	13_Heterochrom/lo	13_Heterochrom/lo	13_Heterochrom/lo	13_Heterochrom/lo	-4.1	.	.	.	.	.	-50271	-50215	19003	.	.	.
rs825117	223588832	A	1.9521	B	T	0.16095	A	0.83905	.	.	.	.	.	.	.	.	.	0	13_Heterochrom/lo	13_Heterochrom/lo	13_Heterochrom/lo	13_Heterochrom/lo	13_Heterochrom/lo	13_Heterochrom/lo	13_Heterochrom/lo	13_Heterochrom/lo	13_Heterochrom/lo	0	.	.	.	.	.	-51288	-51232	20020	.	.	.
rs200403620	223589029	A	1.4838	B	G	1e-05	A	0.99999	.	.	.	.	.	.	.	.	.	0	15_Repetitive/CNV	13_Heterochrom/lo	15_Repetitive/CNV	6_Weak_Enhancer	15_Repetitive/CNV	15_Repetitive/CNV	15_Repetitive/CNV	6_Weak_Enhancer	15_Repetitive/CNV	0	.	.	.	.	.	-51485	-51429	20217	.	.	.
rs201665048	223589032	A	0.0005	C	A	1e-05	G	0.99999	.	.	.	.	.	.	.	.	.	0	15_Repetitive/CNV	13_Heterochrom/lo	15_Repetitive/CNV	6_Weak_Enhancer	15_Repetitive/CNV	15_Repetitive/CNV	15_Repetitive/CNV	6_Weak_Enhancer	15_Repetitive/CNV	0	.	.	.	.	.	-51488	-51432	20220	.	.	.
rs147190440	223589036	A	0.2177	G	A	0.82454	G	0.17546	.	.	.	.	.	.	.	.	.	0	15_Repetitive/CNV	13_Heterochrom/lo	15_Repetitive/CNV	6_Weak_Enhancer	15_Repetitive/CNV	15_Repetitive/CNV	15_Repetitive/CNV	6_Weak_Enhancer	15_Repetitive/CNV	0	.	.	.	.	.	-51492	-51436	20224	.	.	.
chr1:223589044	223589044	A	0.5557	A	A	1e-05	G	0.99999	.	.	.	.	.	.	.	.	.	0	15_Repetitive/CNV	13_Heterochrom/lo	15_Repetitive/CNV	6_Weak_Enhancer	15_Repetitive/CNV	15_Repetitive/CNV	15_Repetitive/CNV	6_Weak_Enhancer	15_Repetitive/CNV	0	.	.	.	.	.	-51500	-51444	20232	.	.	.
rs825118	223589635	C	1.9498	B	T	0.15831	C	0.84169	.	.	.	.	.	.	.	.	.	0	13_Heterochrom/lo	13_Heterochrom/lo	11_Weak_Txn	13_Heterochrom/lo	13_Heterochrom/lo	13_Heterochrom/lo	13_Heterochrom/lo	13_Heterochrom/lo	13_Heterochrom/lo	-0.762	.	.	.	.	.	-52091	-52035	20823	.	.	.
rs1095167	223589689	A	1.9964	B	C	0.20976	A	0.79024	.	.	.	.	.	.	.	.	.	0	13_Heterochrom/lo	13_Heterochrom/lo	11_Weak_Txn	13_Heterochrom/lo	13_Heterochrom/lo	13_Heterochrom/lo	13_Heterochrom/lo	13_Heterochrom/lo	13_Heterochrom/lo	0	.	.	.	.	.	-52145	-52089	20877	.	.	.
rs11261271	223590168	A	3.1308	C	G	0.57652	A	0.42348	.	.	.	.	.	.	.	.	.	0	13_Heterochrom/lo	13_Heterochrom/lo	11_Weak_Txn	13_Heterochrom/lo	13_Heterochrom/lo	13_Heterochrom/lo	13_Heterochrom/lo	13_Heterochrom/lo	13_Heterochrom/lo	0.0526	.	.	.	.	.	-52624	-52568	21356	.	.	.
rs186212661	223590515	G	0.1258	F	G	0.87071	A	0.12929	.	.	.	.	.	.	.	.	.	0	13_Heterochrom/lo	13_Heterochrom/lo	11_Weak_Txn	13_Heterochrom/lo	13_Heterochrom/lo	13_Heterochrom/lo	13_Heterochrom/lo	13_Heterochrom/lo	13_Heterochrom/lo	0	.	.	.	.	.	-52971	-52915	21703	.	.	.
rs190733136	223590519	G	0.1134	F	G	0.92876	A	0.07124	.	.	.	.	.	.	.	.	.	0	13_Heterochrom/lo	13_Heterochrom/lo	11_Weak_Txn	13_Heterochrom/lo	13_Heterochrom/lo	13_Heterochrom/lo	13_Heterochrom/lo	13_Heterochrom/lo	13_Heterochrom/lo	0	.	.	.	.	.	-52975	-52919	21707	.	.	.
rs12134824	223590774	C	4.8284	C	T	0.74802	C	0.25198	.	.	.	.	.	.	.	.	.	0	13_Heterochrom/lo	13_Heterochrom/lo	11_Weak_Txn	13_Heterochrom/lo	13_Heterochrom/lo	13_Heterochrom/lo	13_Heterochrom/lo	13_Heterochrom/lo	13_Heterochrom/lo	-4.92	.	.	.	.	.	-53230	-53174	21962	.	.	.
chr1:223592828	223592828	T	0.6363	F	T	1e-05	C	0.99999	.	.	.	.	.	.	.	.	.	0	13_Heterochrom/lo	13_Heterochrom/lo	7_Weak_Enhancer	13_Heterochrom/lo	13_Heterochrom/lo	13_Heterochrom/lo	12_Repressed	13_Heterochrom/lo	12_Repressed	-8.32	.	.	.	.	.	-55284	-55228	24016	.	.	.
rs2176507	223594234	A	0.0665	G	G	0.30079	A	0.69921	.	.	.	.	.	.	.	.	.	0	13_Heterochrom/lo	13_Heterochrom/lo	13_Heterochrom/lo	13_Heterochrom/lo	13_Heterochrom/lo	13_Heterochrom/lo	13_Heterochrom/lo	13_Heterochrom/lo	13_Heterochrom/lo	1.8	.	.	.	.	.	-56690	-56634	25422	.	.	.
rs61839881	223594868	T	0.0584	G	T	0.75726	A	0.24274	.	.	.	.	.	.	.	.	.	1	13_Heterochrom/lo	13_Heterochrom/lo	13_Heterochrom/lo	6_Weak_Enhancer	13_Heterochrom/lo	13_Heterochrom/lo	13_Heterochrom/lo	6_Weak_Enhancer	13_Heterochrom/lo	-3.21	.	.	.	.	.	-57324	-57268	26056	.	.	.
rs17162072	223594970	G	0.0586	G	G	0.75594	A	0.24406	.	.	.	.	.	.	.	.	.	0	13_Heterochrom/lo	13_Heterochrom/lo	13_Heterochrom/lo	6_Weak_Enhancer	13_Heterochrom/lo	13_Heterochrom/lo	13_Heterochrom/lo	6_Weak_Enhancer	13_Heterochrom/lo	-5.46	.	.	.	.	.	-57426	-57370	26158	.	.	.
chr1:223598096	223598096	G	0.0996	F	A	1e-05	G	0.99999	.	.	.	.	.	.	.	.	.	0	13_Heterochrom/lo	13_Heterochrom/lo	13_Heterochrom/lo	11_Weak_Txn	7_Weak_Enhancer	13_Heterochrom/lo	13_Heterochrom/lo	11_Weak_Txn	13_Heterochrom/lo	-0.042	.	.	.	.	.	-60552	-60496	29284	.	.	.
rs10494039	223600851	G	0.6641	B	G	0.7467	A	0.2533	.	.	.	.	.	.	.	.	.	0	13_Heterochrom/lo	13_Heterochrom/lo	13_Heterochrom/lo	11_Weak_Txn	11_Weak_Txn	13_Heterochrom/lo	13_Heterochrom/lo	11_Weak_Txn	13_Heterochrom/lo	-0.529	.	.	.	.	.	-63307	-63251	32039	.	.	.
rs1115114	223601332	G	0.6633	B	G	0.74934	A	0.25066	.	.	.	.	.	.	.	.	.	0	13_Heterochrom/lo	13_Heterochrom/lo	13_Heterochrom/lo	11_Weak_Txn	13_Heterochrom/lo	13_Heterochrom/lo	13_Heterochrom/lo	11_Weak_Txn	13_Heterochrom/lo	1.92	.	.	.	.	.	-63788	-63732	32520	.	.	.
rs75293216	223602004	T	7.6207	B	A	0.9934	T	0.0066	.	.	.	.	.	.	.	.	.	0	13_Heterochrom/lo	13_Heterochrom/lo	13_Heterochrom/lo	11_Weak_Txn	13_Heterochrom/lo	13_Heterochrom/lo	13_Heterochrom/lo	11_Weak_Txn	13_Heterochrom/lo	-0.554	.	.	.	.	.	-64460	-64404	33192	.	.	.
rs12141995	223603809	A	0.6644	B	A	0.74538	G	0.25462	.	.	.	.	.	.	.	.	261	0	13_Heterochrom/lo	13_Heterochrom/lo	13_Heterochrom/lo	7_Weak_Enhancer	13_Heterochrom/lo	13_Heterochrom/lo	13_Heterochrom/lo	7_Weak_Enhancer	13_Heterochrom/lo	1.38	.	.	.	.	.	-66265	-66209	34997	.	.	.
rs58242922	223607134	T	0.2756	P	T	1e-05	A	0.99999	.	.	.	.	.	.	.	.	.	0	13_Heterochrom/lo	13_Heterochrom/lo	13_Heterochrom/lo	13_Heterochrom/lo	13_Heterochrom/lo	13_Heterochrom/lo	12_Repressed	13_Heterochrom/lo	12_Repressed	0.177	.	.	.	.	.	-69590	-69534	38322	.	.	.
rs200064375	223607136	T	0.5845	G	T	1e-05	A	0.99999	.	.	.	.	.	.	.	.	.	0	13_Heterochrom/lo	13_Heterochrom/lo	13_Heterochrom/lo	13_Heterochrom/lo	13_Heterochrom/lo	13_Heterochrom/lo	12_Repressed	13_Heterochrom/lo	12_Repressed	0.235	.	.	.	.	.	-69592	-69536	38324	.	.	.
rs12044308	223607216	T	1.0218	C	T	0.85884	C	0.14116	.	.	.	.	.	.	.	.	.	0	13_Heterochrom/lo	13_Heterochrom/lo	13_Heterochrom/lo	13_Heterochrom/lo	13_Heterochrom/lo	13_Heterochrom/lo	12_Repressed	13_Heterochrom/lo	12_Repressed	-0.47	.	.	.	.	.	-69672	-69616	38404	.	.	.
rs12040106	223607389	T	0.6846	B	G	0.3219	T	0.6781	.	.	.	.	.	.	.	.	.	0	13_Heterochrom/lo	13_Heterochrom/lo	13_Heterochrom/lo	13_Heterochrom/lo	13_Heterochrom/lo	13_Heterochrom/lo	12_Repressed	13_Heterochrom/lo	12_Repressed	0.494	.	.	.	.	.	-69845	-69789	38577	.	.	.
rs12044202	223607480	T	0.6828	B	A	0.31662	T	0.68338	.	.	.	.	.	.	.	.	.	0	13_Heterochrom/lo	13_Heterochrom/lo	13_Heterochrom/lo	13_Heterochrom/lo	13_Heterochrom/lo	13_Heterochrom/lo	12_Repressed	13_Heterochrom/lo	12_Repressed	-0.00682	.	.	.	.	.	-69936	-69880	38668	.	.	.
rs12042897	223607706	T	0.083	B	C	1e-05	T	0.99999	.	.	.	.	.	.	.	.	.	0	13_Heterochrom/lo	13_Heterochrom/lo	13_Heterochrom/lo	13_Heterochrom/lo	13_Heterochrom/lo	13_Heterochrom/lo	12_Repressed	13_Heterochrom/lo	12_Repressed	-1.81	.	.	.	.	.	-70162	-70106	38894	.	.	.
rs9661048	223607710	T	0.1393	F	C	1e-05	T	0.99999	.	.	.	.	.	.	.	.	.	0	13_Heterochrom/lo	13_Heterochrom/lo	13_Heterochrom/lo	13_Heterochrom/lo	13_Heterochrom/lo	13_Heterochrom/lo	12_Repressed	13_Heterochrom/lo	12_Repressed	-1.81	.	.	.	.	.	-70166	-70110	38898	.	.	.
rs199709568	223607726	C	0	A	C	1e-05	T	0.99999	.	.	.	.	.	.	.	.	.	0	13_Heterochrom/lo	13_Heterochrom/lo	13_Heterochrom/lo	13_Heterochrom/lo	13_Heterochrom/lo	13_Heterochrom/lo	12_Repressed	13_Heterochrom/lo	12_Repressed	-1.97	.	.	.	.	.	-70182	-70126	38914	.	.	.
rs7526539	223607825	G	0.6667	F	G	0.70976	A	0.29024	.	.	.	.	.	.	.	.	.	0	13_Heterochrom/lo	13_Heterochrom/lo	13_Heterochrom/lo	13_Heterochrom/lo	13_Heterochrom/lo	13_Heterochrom/lo	12_Repressed	13_Heterochrom/lo	12_Repressed	0.352	.	.	.	.	.	-70281	-70225	39013	.	.	.
rs75908179	223608449	G	0.013	P	G	0.96834	A	0.03166	.	.	.	.	.	.	.	.	.	0	13_Heterochrom/lo	13_Heterochrom/lo	13_Heterochrom/lo	13_Heterochrom/lo	13_Heterochrom/lo	13_Heterochrom/lo	12_Repressed	13_Heterochrom/lo	12_Repressed	-1.35	.	.	.	.	.	-70905	-70849	39637	.	.	.
rs10907377	223609316	A	0.5798	B	A	0.7467	G	0.2533	.	.	.	.	.	.	.	.	.	0	13_Heterochrom/lo	13_Heterochrom/lo	13_Heterochrom/lo	13_Heterochrom/lo	13_Heterochrom/lo	13_Heterochrom/lo	12_Repressed	13_Heterochrom/lo	12_Repressed	0.483	.	.	.	.	.	-71772	-71716	40504	.	637	.
rs999017	223609583	C	0.4693	E	C	0.82454	T	0.17546	.	.	.	.	.	.	.	.	.	0	13_Heterochrom/lo	13_Heterochrom/lo	13_Heterochrom/lo	13_Heterochrom/lo	13_Heterochrom/lo	13_Heterochrom/lo	12_Repressed	12_Repressed	12_Repressed	-4.13	.	.	.	.	.	-72039	-71983	40771	.	.	.
rs999016	223609619	C	0.5798	B	C	0.7467	T	0.2533	.	.	.	.	.	.	.	.	.	0	13_Heterochrom/lo	13_Heterochrom/lo	13_Heterochrom/lo	13_Heterochrom/lo	13_Heterochrom/lo	13_Heterochrom/lo	12_Repressed	12_Repressed	12_Repressed	1.9	.	.	.	.	.	-72075	-72019	40807	.	.	.
rs999015	223609719	A	0.5798	B	A	0.7467	T	0.2533	.	.	.	.	.	.	.	.	.	0	13_Heterochrom/lo	13_Heterochrom/lo	13_Heterochrom/lo	13_Heterochrom/lo	13_Heterochrom/lo	13_Heterochrom/lo	12_Repressed	12_Repressed	12_Repressed	-5.69	.	.	.	.	.	-72175	-72119	40907	.	.	.
rs77188918	223609991	T	7.6207	B	C	0.9934	T	0.0066	.	.	.	.	.	.	.	.	.	0	13_Heterochrom/lo	13_Heterochrom/lo	13_Heterochrom/lo	13_Heterochrom/lo	13_Heterochrom/lo	13_Heterochrom/lo	12_Repressed	12_Repressed	12_Repressed	-1.5	.	.	.	.	.	-72447	-72391	41179	.	.	.
rs61839890	223610139	A	0.5798	B	A	0.74934	T	0.25066	.	.	.	.	.	.	.	.	.	0	13_Heterochrom/lo	13_Heterochrom/lo	13_Heterochrom/lo	13_Heterochrom/lo	13_Heterochrom/lo	13_Heterochrom/lo	12_Repressed	12_Repressed	12_Repressed	-0.463	.	.	.	.	.	-72595	-72539	41327	.	.	.
rs1417749	223611033	C	0.5798	B	C	0.7467	T	0.2533	.	.	.	.	.	.	.	.	.	0	13_Heterochrom/lo	13_Heterochrom/lo	13_Heterochrom/lo	13_Heterochrom/lo	13_Heterochrom/lo	13_Heterochrom/lo	12_Repressed	12_Repressed	12_Repressed	-0.968	.	.	.	.	.	-73489	-73433	42221	.	.	.
rs11591002	223611735	T	0.5798	B	T	0.7467	C	0.2533	.	.	.	.	.	.	.	.	.	0	13_Heterochrom/lo	13_Heterochrom/lo	13_Heterochrom/lo	13_Heterochrom/lo	13_Heterochrom/lo	13_Heterochrom/lo	12_Repressed	12_Repressed	12_Repressed	1.93	.	.	.	.	.	-74191	-74135	42923	.	.	.
rs1113158	223611780	G	0.5798	B	G	0.7467	C	0.2533	.	.	.	.	.	.	.	.	.	0	13_Heterochrom/lo	13_Heterochrom/lo	13_Heterochrom/lo	13_Heterochrom/lo	13_Heterochrom/lo	13_Heterochrom/lo	12_Repressed	12_Repressed	12_Repressed	1.78	.	.	.	.	.	-74236	-74180	42968	.	.	.
rs1113157	223612157	C	0.5798	B	C	0.7467	A	0.2533	.	.	.	.	.	.	.	.	.	0	13_Heterochrom/lo	13_Heterochrom/lo	13_Heterochrom/lo	13_Heterochrom/lo	13_Heterochrom/lo	13_Heterochrom/lo	12_Repressed	12_Repressed	12_Repressed	0.559	.	.	.	.	.	-74613	-74557	43345	.	.	.
rs11588810	223612428	G	0.5798	B	G	0.7467	A	0.2533	.	.	.	.	.	.	.	.	.	0	13_Heterochrom/lo	13_Heterochrom/lo	13_Heterochrom/lo	13_Heterochrom/lo	13_Heterochrom/lo	13_Heterochrom/lo	12_Repressed	12_Repressed	12_Repressed	-1.53	.	.	.	.	.	-74884	-74828	43616	.	.	.
rs79242825	223612984	T	0.7373	B	G	1e-05	T	0.99999	.	.	.	.	.	.	.	.	.	0	13_Heterochrom/lo	13_Heterochrom/lo	13_Heterochrom/lo	13_Heterochrom/lo	13_Heterochrom/lo	13_Heterochrom/lo	12_Repressed	12_Repressed	12_Repressed	0.474	.	.	.	.	.	-75440	-75384	44172	.	.	.
rs77756236	223612988	T	0.7252	G	G	1e-05	T	0.99999	.	.	.	.	.	.	.	.	.	0	13_Heterochrom/lo	13_Heterochrom/lo	13_Heterochrom/lo	13_Heterochrom/lo	13_Heterochrom/lo	13_Heterochrom/lo	12_Repressed	12_Repressed	12_Repressed	0.474	.	.	.	.	.	-75444	-75388	44176	.	.	.
rs5021300	223613013	T	0.1515	G	T	1e-05	C	0.99999	.	.	.	.	.	.	.	.	.	0	13_Heterochrom/lo	13_Heterochrom/lo	13_Heterochrom/lo	13_Heterochrom/lo	13_Heterochrom/lo	13_Heterochrom/lo	12_Repressed	12_Repressed	12_Repressed	-1.06	.	.	.	.	.	-75469	-75413	44201	.	.	.
rs76529603	223613025	T	0.5447	C	C	1e-05	T	0.99999	.	.	.	.	.	.	.	.	.	0	13_Heterochrom/lo	13_Heterochrom/lo	13_Heterochrom/lo	13_Heterochrom/lo	13_Heterochrom/lo	13_Heterochrom/lo	12_Repressed	12_Repressed	12_Repressed	-0.814	.	.	.	.	.	-75481	-75425	44213	.	.	.
rs5021296	223613075	C	0.3992	G	C	0.91029	T	0.08971	.	.	.	.	.	.	.	.	.	0	13_Heterochrom/lo	13_Heterochrom/lo	13_Heterochrom/lo	13_Heterochrom/lo	13_Heterochrom/lo	13_Heterochrom/lo	12_Repressed	12_Repressed	12_Repressed	-0.933	.	.	.	.	.	-75531	-75475	44263	.	.	.
rs12117142	223613087	C	0.0145	P	C	1e-05	T	0.99999	.	.	.	.	.	.	.	.	.	0	13_Heterochrom/lo	13_Heterochrom/lo	13_Heterochrom/lo	13_Heterochrom/lo	13_Heterochrom/lo	13_Heterochrom/lo	12_Repressed	12_Repressed	12_Repressed	-0.972	.	.	.	.	.	-75543	-75487	44275	.	.	.
chr1:223613095	223613095	C	4.3783	C	C	1e-05	T	0.99999	.	.	.	.	.	.	.	.	.	0	13_Heterochrom/lo	13_Heterochrom/lo	13_Heterochrom/lo	13_Heterochrom/lo	13_Heterochrom/lo	13_Heterochrom/lo	12_Repressed	12_Repressed	12_Repressed	0.486	.	.	.	.	.	-75551	-75495	44283	.	.	.
chr1:223613099	223613099	T	0.2472	A	C	1e-05	T	0.99999	.	.	.	.	.	.	.	.	.	0	13_Heterochrom/lo	13_Heterochrom/lo	13_Heterochrom/lo	13_Heterochrom/lo	13_Heterochrom/lo	13_Heterochrom/lo	12_Repressed	12_Repressed	12_Repressed	-0.972	.	.	.	.	.	-75555	-75499	44287	.	.	.
rs138447765	223613107	T	0.195	E	T	0.93799	C	0.06201	.	.	.	.	.	.	.	.	.	0	13_Heterochrom/lo	13_Heterochrom/lo	13_Heterochrom/lo	13_Heterochrom/lo	13_Heterochrom/lo	13_Heterochrom/lo	12_Repressed	12_Repressed	12_Repressed	-0.972	.	.	.	.	.	-75563	-75507	44295	.	.	.
rs201276092	223613111	T	0.0115	P	C	1e-05	T	0.99999	.	.	.	.	.	.	.	.	.	0	13_Heterochrom/lo	13_Heterochrom/lo	13_Heterochrom/lo	13_Heterochrom/lo	13_Heterochrom/lo	13_Heterochrom/lo	12_Repressed	12_Repressed	12_Repressed	-0.972	.	.	.	.	.	-75567	-75511	44299	.	.	.
chr1:223613141	223613141	T	0.1199	P	T	1e-05	C	0.99999	.	.	.	.	.	.	.	.	.	0	13_Heterochrom/lo	13_Heterochrom/lo	13_Heterochrom/lo	13_Heterochrom/lo	13_Heterochrom/lo	13_Heterochrom/lo	12_Repressed	12_Repressed	12_Repressed	0.486	.	.	.	.	.	-75597	-75541	44329	.	.	.
rs61839891	223613149	C	1.0404	B	T	1e-05	C	0.99999	.	.	.	.	.	.	.	.	.	0	13_Heterochrom/lo	13_Heterochrom/lo	13_Heterochrom/lo	13_Heterochrom/lo	13_Heterochrom/lo	13_Heterochrom/lo	12_Repressed	12_Repressed	12_Repressed	0.486	.	.	.	.	.	-75605	-75549	44337	.	.	.
rs61839892	223613150	T	1.0404	B	C	1e-05	T	0.99999	.	.	.	.	.	.	.	.	.	0	13_Heterochrom/lo	13_Heterochrom/lo	13_Heterochrom/lo	13_Heterochrom/lo	13_Heterochrom/lo	13_Heterochrom/lo	12_Repressed	12_Repressed	12_Repressed	-0.972	.	.	.	.	.	-75606	-75550	44338	.	.	.
rs61839893	223613153	C	1.5191	B	T	1e-05	C	0.99999	.	.	.	.	.	.	.	.	.	0	13_Heterochrom/lo	13_Heterochrom/lo	13_Heterochrom/lo	13_Heterochrom/lo	13_Heterochrom/lo	13_Heterochrom/lo	12_Repressed	12_Repressed	12_Repressed	-0.855	.	.	.	.	.	-75609	-75553	44341	.	.	.
rs78998614	223613155	T	0.6914	B	C	1e-05	T	0.99999	.	.	.	.	.	.	.	.	.	0	13_Heterochrom/lo	13_Heterochrom/lo	13_Heterochrom/lo	13_Heterochrom/lo	13_Heterochrom/lo	13_Heterochrom/lo	12_Repressed	12_Repressed	12_Repressed	-0.788	.	.	.	.	.	-75611	-75555	44343	.	.	.
rs59886403	223613272	T	0.5798	B	T	0.74538	C	0.25462	.	.	.	.	.	.	.	.	.	0	13_Heterochrom/lo	13_Heterochrom/lo	13_Heterochrom/lo	13_Heterochrom/lo	13_Heterochrom/lo	13_Heterochrom/lo	12_Repressed	12_Repressed	12_Repressed	0.534	.	.	.	.	.	-75728	-75672	44460	.	.	.
rs1417748	223613551	G	0.5798	B	G	0.74538	T	0.25462	.	.	.	.	.	.	.	.	.	0	13_Heterochrom/lo	13_Heterochrom/lo	13_Heterochrom/lo	13_Heterochrom/lo	13_Heterochrom/lo	13_Heterochrom/lo	12_Repressed	12_Repressed	12_Repressed	0.186	.	.	.	.	.	-76007	-75951	44739	.	.	.
rs11811828	223614061	C	0.5798	B	C	0.74538	T	0.25462	.	.	.	.	.	.	.	.	.	0	13_Heterochrom/lo	13_Heterochrom/lo	13_Heterochrom/lo	13_Heterochrom/lo	13_Heterochrom/lo	13_Heterochrom/lo	12_Repressed	12_Repressed	12_Repressed	-3.92	.	.	.	.	.	-76517	-76461	45249	.	.	.
rs61839895	223614166	C	0.6499	C	C	0.80607	T	0.19393	.	.	.	.	.	.	.	.	.	0	13_Heterochrom/lo	13_Heterochrom/lo	13_Heterochrom/lo	13_Heterochrom/lo	13_Heterochrom/lo	13_Heterochrom/lo	12_Repressed	12_Repressed	12_Repressed	-2.37	.	.	.	.	.	-76622	-76566	45354	.	.	.
rs11799678	223614190	A	0.5798	B	A	0.74538	G	0.25462	.	.	.	.	.	.	.	.	.	0	13_Heterochrom/lo	13_Heterochrom/lo	13_Heterochrom/lo	13_Heterochrom/lo	13_Heterochrom/lo	13_Heterochrom/lo	12_Repressed	12_Repressed	12_Repressed	-2.53	.	.	.	.	.	-76646	-76590	45378	.	.	.
rs11800081	223614258	T	0.5798	B	T	0.74538	C	0.25462	.	.	.	.	.	.	.	.	.	0	13_Heterochrom/lo	13_Heterochrom/lo	13_Heterochrom/lo	13_Heterochrom/lo	13_Heterochrom/lo	13_Heterochrom/lo	12_Repressed	12_Repressed	12_Repressed	0.601	.	.	.	.	.	-76714	-76658	45446	.	.	.
rs11799394	223614397	C	0.5798	B	C	0.74538	A	0.25462	.	.	.	.	.	.	.	.	.	0	13_Heterochrom/lo	13_Heterochrom/lo	13_Heterochrom/lo	13_Heterochrom/lo	13_Heterochrom/lo	13_Heterochrom/lo	12_Repressed	12_Repressed	12_Repressed	1.86	.	.	.	.	.	-76853	-76797	45585	.	.	.
rs11800458	223614676	T	0.5798	B	T	0.7467	G	0.2533	.	.	.	.	.	.	.	.	.	0	13_Heterochrom/lo	13_Heterochrom/lo	13_Heterochrom/lo	13_Heterochrom/lo	13_Heterochrom/lo	13_Heterochrom/lo	13_Heterochrom/lo	12_Repressed	12_Repressed	-0.624	.	.	.	.	.	-77132	-77076	45864	.	.	.
rs11799440	223614738	C	0.5798	B	C	0.7467	A	0.2533	.	.	.	.	.	.	.	.	133	0	13_Heterochrom/lo	13_Heterochrom/lo	13_Heterochrom/lo	13_Heterochrom/lo	13_Heterochrom/lo	13_Heterochrom/lo	13_Heterochrom/lo	12_Repressed	12_Repressed	-3.05	.	.	.	.	.	-77194	-77138	45926	.	.	.
rs61839896	223615304	C	0.5798	B	C	0.7467	T	0.2533	.	.	.	.	.	.	.	.	.	0	13_Heterochrom/lo	13_Heterochrom/lo	13_Heterochrom/lo	13_Heterochrom/lo	13_Heterochrom/lo	13_Heterochrom/lo	13_Heterochrom/lo	12_Repressed	12_Repressed	-5.54	.	.	.	.	.	-77760	-77704	46492	.	.	.
rs61839897	223615648	G	0.5798	B	G	0.7467	A	0.2533	.	.	.	.	.	.	.	.	.	0	13_Heterochrom/lo	13_Heterochrom/lo	13_Heterochrom/lo	13_Heterochrom/lo	13_Heterochrom/lo	13_Heterochrom/lo	13_Heterochrom/lo	12_Repressed	12_Repressed	-2.66	.	.	.	.	.	-78104	-78048	46836	.	.	.
rs6699902	223616212	G	0.5798	B	G	0.7467	C	0.2533	.	.	.	.	.	.	.	.	299	0	13_Heterochrom/lo	13_Heterochrom/lo	13_Heterochrom/lo	13_Heterochrom/lo	13_Heterochrom/lo	13_Heterochrom/lo	13_Heterochrom/lo	12_Repressed	12_Repressed	0.675	.	.	.	.	.	-78668	-78612	47400	.	.	.
rs61839898	223616294	C	0.6495	C	C	0.80739	T	0.19261	.	.	.	.	.	.	.	.	.	0	13_Heterochrom/lo	13_Heterochrom/lo	13_Heterochrom/lo	13_Heterochrom/lo	13_Heterochrom/lo	13_Heterochrom/lo	13_Heterochrom/lo	12_Repressed	12_Repressed	-2.93	.	.	.	.	.	-78750	-78694	47482	.	.	.
rs61839899	223616484	A	0.5798	B	A	0.74538	G	0.25462	.	.	.	.	.	.	.	.	.	0	13_Heterochrom/lo	13_Heterochrom/lo	13_Heterochrom/lo	13_Heterochrom/lo	13_Heterochrom/lo	13_Heterochrom/lo	13_Heterochrom/lo	12_Repressed	12_Repressed	0.0465	.	.	.	.	.	-78940	-78884	47672	.	.	.
rs12093955	223616715	C	0.5798	B	C	0.7467	T	0.2533	.	.	.	.	.	.	.	.	.	0	13_Heterochrom/lo	13_Heterochrom/lo	13_Heterochrom/lo	13_Heterochrom/lo	13_Heterochrom/lo	13_Heterochrom/lo	13_Heterochrom/lo	12_Repressed	12_Repressed	0.428	.	.	.	.	.	-79171	-79115	47903	.	.	.
rs61839900	223616857	G	0.5798	B	G	0.7467	T	0.2533	.	.	.	.	.	.	.	.	.	0	13_Heterochrom/lo	13_Heterochrom/lo	13_Heterochrom/lo	13_Heterochrom/lo	13_Heterochrom/lo	13_Heterochrom/lo	13_Heterochrom/lo	12_Repressed	12_Repressed	0.851	.	.	.	.	.	-79313	-79257	48045	.	.	.
rs61839901	223617037	G	0.5798	B	G	0.7467	A	0.2533	.	.	.	.	.	.	.	.	.	0	13_Heterochrom/lo	13_Heterochrom/lo	13_Heterochrom/lo	13_Heterochrom/lo	13_Heterochrom/lo	13_Heterochrom/lo	13_Heterochrom/lo	12_Repressed	12_Repressed	0.222	.	.	.	.	.	-79493	-79437	48225	.	.	.
rs61839902	223617126	G	0.6499	C	G	0.80607	A	0.19393	.	.	.	.	.	.	.	.	.	0	13_Heterochrom/lo	13_Heterochrom/lo	13_Heterochrom/lo	13_Heterochrom/lo	13_Heterochrom/lo	13_Heterochrom/lo	13_Heterochrom/lo	12_Repressed	12_Repressed	0.152	.	.	.	.	.	-79582	-79526	48314	.	.	.
rs7551911	223617182	A	0.5798	B	A	0.74406	C	0.25594	.	.	.	.	.	.	.	.	.	0	13_Heterochrom/lo	13_Heterochrom/lo	13_Heterochrom/lo	13_Heterochrom/lo	13_Heterochrom/lo	13_Heterochrom/lo	13_Heterochrom/lo	12_Repressed	12_Repressed	2.02	.	.	.	.	.	-79638	-79582	48370	.	.	.
rs61839903	223617614	A	0.042	G	A	0.99472	G	0.00528	.	.	.	.	.	.	.	.	.	0	13_Heterochrom/lo	13_Heterochrom/lo	13_Heterochrom/lo	13_Heterochrom/lo	13_Heterochrom/lo	13_Heterochrom/lo	13_Heterochrom/lo	13_Heterochrom/lo	12_Repressed	-2.87	.	.	.	.	.	-80070	-80014	48802	.	.	.
rs11590140	223617790	C	0.651	C	C	0.80343	T	0.19657	.	.	.	.	.	.	.	.	1000	0	13_Heterochrom/lo	13_Heterochrom/lo	13_Heterochrom/lo	13_Heterochrom/lo	13_Heterochrom/lo	13_Heterochrom/lo	13_Heterochrom/lo	13_Heterochrom/lo	12_Repressed	-1.93	.	.	.	.	.	-80246	-80190	48978	.	844	.
rs11576238	223617815	T	0.5798	B	T	0.74274	A	0.25726	.	.	.	.	.	.	.	.	1000	0	13_Heterochrom/lo	13_Heterochrom/lo	13_Heterochrom/lo	13_Heterochrom/lo	13_Heterochrom/lo	13_Heterochrom/lo	13_Heterochrom/lo	13_Heterochrom/lo	12_Repressed	-2.23	.	.	.	.	.	-80271	-80215	49003	.	844	.
rs79769539	223617976	A	0.0225	P	A	0.94855	G	0.05145	.	.	.	.	.	.	.	.	1000	1	13_Heterochrom/lo	13_Heterochrom/lo	13_Heterochrom/lo	13_Heterochrom/lo	13_Heterochrom/lo	13_Heterochrom/lo	13_Heterochrom/lo	13_Heterochrom/lo	12_Repressed	-0.377	.	.	.	.	.	-80432	-80376	49164	.	1000	.
rs947225	223618296	C	0.5798	B	C	0.74274	A	0.25726	.	.	.	.	.	.	.	.	.	0	13_Heterochrom/lo	13_Heterochrom/lo	13_Heterochrom/lo	13_Heterochrom/lo	13_Heterochrom/lo	13_Heterochrom/lo	13_Heterochrom/lo	13_Heterochrom/lo	12_Repressed	-1.56	.	.	.	.	.	-80752	-80696	49484	.	.	.
rs11590684	223618767	C	0.6516	C	C	0.80211	A	0.19789	.	.	.	.	.	.	.	.	.	0	13_Heterochrom/lo	13_Heterochrom/lo	13_Heterochrom/lo	13_Heterochrom/lo	13_Heterochrom/lo	13_Heterochrom/lo	13_Heterochrom/lo	13_Heterochrom/lo	13_Heterochrom/lo	-2.01	.	.	.	.	.	-81223	-81167	49955	.	.	.
rs11261272	223619066	T	0.9583	B	T	0.63061	C	0.36939	.	.	.	.	.	.	.	.	.	0	13_Heterochrom/lo	13_Heterochrom/lo	13_Heterochrom/lo	13_Heterochrom/lo	13_Heterochrom/lo	13_Heterochrom/lo	13_Heterochrom/lo	13_Heterochrom/lo	13_Heterochrom/lo	-1.61	.	.	.	.	.	-81522	-81466	50254	.	.	.
rs61837868	223619301	C	0.651	C	C	0.80343	T	0.19657	.	.	.	.	.	.	.	.	.	0	13_Heterochrom/lo	13_Heterochrom/lo	13_Heterochrom/lo	13_Heterochrom/lo	13_Heterochrom/lo	13_Heterochrom/lo	13_Heterochrom/lo	13_Heterochrom/lo	13_Heterochrom/lo	-2.21	.	.	.	.	.	-81757	-81701	50489	.	.	.
rs11261273	223619734	A	0.5798	B	A	0.74274	G	0.25726	.	.	.	.	.	.	.	.	.	0	13_Heterochrom/lo	13_Heterochrom/lo	13_Heterochrom/lo	13_Heterochrom/lo	13_Heterochrom/lo	13_Heterochrom/lo	13_Heterochrom/lo	13_Heterochrom/lo	13_Heterochrom/lo	-2.81	.	.	.	.	.	-82190	-82134	50922	.	.	.
rs79354421	223619806	G	0.0693	C	G	0.90237	A	0.09763	.	.	.	.	.	.	.	.	.	0	13_Heterochrom/lo	13_Heterochrom/lo	13_Heterochrom/lo	13_Heterochrom/lo	13_Heterochrom/lo	13_Heterochrom/lo	13_Heterochrom/lo	13_Heterochrom/lo	13_Heterochrom/lo	1.3	.	.	.	.	.	-82262	-82206	50994	.	.	.
rs11261274	223619854	T	0.5798	B	T	0.74274	A	0.25726	.	.	.	.	.	.	.	.	161	0	13_Heterochrom/lo	13_Heterochrom/lo	13_Heterochrom/lo	13_Heterochrom/lo	13_Heterochrom/lo	13_Heterochrom/lo	13_Heterochrom/lo	13_Heterochrom/lo	13_Heterochrom/lo	0.736	.	.	.	.	.	-82310	-82254	51042	.	.	.
rs11261275	223619904	T	0.5798	B	T	0.74274	A	0.25726	.	.	.	.	.	.	.	.	161	0	13_Heterochrom/lo	13_Heterochrom/lo	13_Heterochrom/lo	13_Heterochrom/lo	13_Heterochrom/lo	13_Heterochrom/lo	13_Heterochrom/lo	13_Heterochrom/lo	13_Heterochrom/lo	-2.12	.	.	.	.	.	-82360	-82304	51092	.	.	.
rs201704551	223620004	C	0.0008	G	T	1e-05	C	0.99999	.	.	.	.	.	.	.	.	161	0	13_Heterochrom/lo	13_Heterochrom/lo	13_Heterochrom/lo	13_Heterochrom/lo	13_Heterochrom/lo	13_Heterochrom/lo	13_Heterochrom/lo	13_Heterochrom/lo	13_Heterochrom/lo	1.75	.	.	.	.	.	-82460	-82404	51192	.	.	.
rs11261276	223620204	G	0.5798	B	G	0.74274	A	0.25726	.	.	.	.	.	.	.	.	.	0	13_Heterochrom/lo	13_Heterochrom/lo	13_Heterochrom/lo	13_Heterochrom/lo	13_Heterochrom/lo	13_Heterochrom/lo	13_Heterochrom/lo	13_Heterochrom/lo	13_Heterochrom/lo	3.61	.	.	.	.	.	-82660	-82604	51392	.	.	.
rs11576154	223620274	C	0.5798	B	C	0.7467	A	0.2533	.	.	.	.	.	.	.	.	.	0	13_Heterochrom/lo	13_Heterochrom/lo	13_Heterochrom/lo	13_Heterochrom/lo	13_Heterochrom/lo	13_Heterochrom/lo	13_Heterochrom/lo	13_Heterochrom/lo	13_Heterochrom/lo	-3.88	.	.	.	.	.	-82730	-82674	51462	.	.	.
rs183471049	223620540	G	0.1665	F	A	0.99736	G	0.00264	.	.	.	.	.	.	.	.	.	0	13_Heterochrom/lo	6_Weak_Enhancer	13_Heterochrom/lo	13_Heterochrom/lo	13_Heterochrom/lo	13_Heterochrom/lo	6_Weak_Enhancer	13_Heterochrom/lo	13_Heterochrom/lo	0	.	.	.	.	.	-82996	-82940	51728	.	.	.
rs11577413	223621071	A	0.5799	B	A	0.75594	C	0.24406	.	.	.	.	.	.	.	.	.	0	13_Heterochrom/lo	7_Weak_Enhancer	13_Heterochrom/lo	13_Heterochrom/lo	13_Heterochrom/lo	13_Heterochrom/lo	6_Weak_Enhancer	13_Heterochrom/lo	13_Heterochrom/lo	0	.	.	.	.	.	-83527	-83471	52259	.	.	.
rs11577440	223621225	A	0.5799	B	A	0.75594	G	0.24406	.	.	.	.	.	.	.	.	.	0	13_Heterochrom/lo	13_Heterochrom/lo	13_Heterochrom/lo	13_Heterochrom/lo	13_Heterochrom/lo	13_Heterochrom/lo	13_Heterochrom/lo	13_Heterochrom/lo	13_Heterochrom/lo	0	.	.	.	.	.	-83681	-83625	52413	.	.	.
rs151030918	223621534	A	0.5802	B	A	0.76517	G	0.23483	.	.	.	.	.	.	.	.	.	0	13_Heterochrom/lo	13_Heterochrom/lo	13_Heterochrom/lo	13_Heterochrom/lo	13_Heterochrom/lo	13_Heterochrom/lo	13_Heterochrom/lo	13_Heterochrom/lo	13_Heterochrom/lo	0	.	.	.	.	.	-83990	-83934	52722	.	.	.
rs140948735	223621573	G	0.5799	B	G	0.75726	A	0.24274	.	.	.	.	.	.	.	.	.	0	13_Heterochrom/lo	13_Heterochrom/lo	13_Heterochrom/lo	13_Heterochrom/lo	13_Heterochrom/lo	13_Heterochrom/lo	13_Heterochrom/lo	13_Heterochrom/lo	13_Heterochrom/lo	0	.	.	.	.	.	-84029	-83973	52761	.	.	.
rs145872539	223621821	G	0.6519	G	G	0.87467	A	0.12533	.	.	.	.	.	.	.	.	.	0	13_Heterochrom/lo	13_Heterochrom/lo	13_Heterochrom/lo	13_Heterochrom/lo	13_Heterochrom/lo	13_Heterochrom/lo	13_Heterochrom/lo	13_Heterochrom/lo	13_Heterochrom/lo	0	.	.	.	.	.	-84277	-84221	53009	.	.	.
rs201838116	223621883	G	0.5848	C	A	1e-05	G	0.99999	.	.	.	.	.	.	.	.	.	0	13_Heterochrom/lo	13_Heterochrom/lo	13_Heterochrom/lo	13_Heterochrom/lo	13_Heterochrom/lo	13_Heterochrom/lo	13_Heterochrom/lo	13_Heterochrom/lo	13_Heterochrom/lo	0	.	.	.	.	.	-84339	-84283	53071	.	.	.
rs145795046	223621953	T	0.5798	B	T	0.74538	C	0.25462	.	.	.	.	.	.	.	.	.	0	13_Heterochrom/lo	13_Heterochrom/lo	13_Heterochrom/lo	13_Heterochrom/lo	13_Heterochrom/lo	13_Heterochrom/lo	13_Heterochrom/lo	13_Heterochrom/lo	13_Heterochrom/lo	0	.	.	.	.	.	-84409	-84353	53141	.	.	.
rs200261591	223622445	C	0.5424	G	G	1e-05	C	0.99999	.	.	.	.	.	.	.	.	.	0	13_Heterochrom/lo	13_Heterochrom/lo	13_Heterochrom/lo	13_Heterochrom/lo	13_Heterochrom/lo	13_Heterochrom/lo	13_Heterochrom/lo	13_Heterochrom/lo	13_Heterochrom/lo	0	.	.	.	.	.	-84901	-84845	53633	.	.	.
rs149455959	223622842	C	0.5798	B	C	0.7467	T	0.2533	.	.	.	.	.	.	.	.	.	0	13_Heterochrom/lo	13_Heterochrom/lo	13_Heterochrom/lo	13_Heterochrom/lo	13_Heterochrom/lo	13_Heterochrom/lo	13_Heterochrom/lo	13_Heterochrom/lo	13_Heterochrom/lo	0	.	.	.	.	.	-85298	-85242	54030	.	.	.
chr1:223623011	223623011	G	0	A	T	1e-05	G	0.99999	.	.	.	.	.	.	.	.	.	0	13_Heterochrom/lo	13_Heterochrom/lo	13_Heterochrom/lo	13_Heterochrom/lo	13_Heterochrom/lo	13_Heterochrom/lo	13_Heterochrom/lo	13_Heterochrom/lo	13_Heterochrom/lo	0	.	.	.	.	.	-85467	-85411	54199	.	.	.
chr1:223623161	223623161	A	0.7327	B	G	1e-05	A	0.99999	.	.	.	.	.	.	.	.	.	0	13_Heterochrom/lo	13_Heterochrom/lo	13_Heterochrom/lo	13_Heterochrom/lo	13_Heterochrom/lo	13_Heterochrom/lo	13_Heterochrom/lo	13_Heterochrom/lo	13_Heterochrom/lo	0	.	.	.	.	.	-85617	-85561	54349	.	.	.
rs200372917	223623363	G	0.6868	B	A	1e-05	G	0.99999	.	.	.	.	.	.	.	.	.	0	13_Heterochrom/lo	13_Heterochrom/lo	13_Heterochrom/lo	13_Heterochrom/lo	13_Heterochrom/lo	13_Heterochrom/lo	13_Heterochrom/lo	13_Heterochrom/lo	13_Heterochrom/lo	0	.	.	.	.	.	-85819	-85763	54551	.	.	.
chr1:223623631	223623631	T	0.1154	G	C	1e-05	T	0.99999	.	.	.	.	.	.	.	.	.	0	13_Heterochrom/lo	13_Heterochrom/lo	13_Heterochrom/lo	13_Heterochrom/lo	13_Heterochrom/lo	13_Heterochrom/lo	13_Heterochrom/lo	13_Heterochrom/lo	13_Heterochrom/lo	0	.	.	.	.	.	-86087	-86031	54819	.	.	.
chr1:223623862	223623862	T	0.6363	F	T	1e-05	C	0.99999	.	.	.	.	.	.	.	.	.	0	13_Heterochrom/lo	13_Heterochrom/lo	13_Heterochrom/lo	13_Heterochrom/lo	13_Heterochrom/lo	13_Heterochrom/lo	13_Heterochrom/lo	13_Heterochrom/lo	13_Heterochrom/lo	0	.	.	.	.	.	-86318	-86262	55050	.	.	.
chr1:223624166	223624166	C	5.3346	C	C	1e-05	A	0.99999	.	.	.	.	.	.	.	.	.	0	13_Heterochrom/lo	13_Heterochrom/lo	13_Heterochrom/lo	13_Heterochrom/lo	13_Heterochrom/lo	13_Heterochrom/lo	13_Heterochrom/lo	13_Heterochrom/lo	13_Heterochrom/lo	0	.	.	.	.	.	-86622	-86566	55354	.	.	.
chr1:223624484	223624484	A	0.0345	D	G	1e-05	A	0.99999	.	.	.	.	.	.	.	.	.	0	13_Heterochrom/lo	13_Heterochrom/lo	13_Heterochrom/lo	13_Heterochrom/lo	13_Heterochrom/lo	13_Heterochrom/lo	13_Heterochrom/lo	13_Heterochrom/lo	13_Heterochrom/lo	0	.	.	.	.	.	-86940	-86884	55672	.	.	.
chr1:223624884	223624884	A	0.2662	F	G	1e-05	A	0.99999	.	.	.	.	.	.	.	.	.	0	13_Heterochrom/lo	13_Heterochrom/lo	13_Heterochrom/lo	13_Heterochrom/lo	13_Heterochrom/lo	13_Heterochrom/lo	13_Heterochrom/lo	13_Heterochrom/lo	13_Heterochrom/lo	0	.	.	.	.	.	-87340	-87284	56072	.	.	.
rs74691134	223625670	C	0.9961	B	T	1e-05	C	0.99999	.	.	.	.	.	.	.	.	.	0	13_Heterochrom/lo	13_Heterochrom/lo	13_Heterochrom/lo	13_Heterochrom/lo	13_Heterochrom/lo	13_Heterochrom/lo	13_Heterochrom/lo	13_Heterochrom/lo	13_Heterochrom/lo	-0.78	.	.	.	.	.	-88126	-88070	56858	.	.	.
rs148574901	223625708	A	0.0374	B	G	1e-05	A	0.99999	.	.	.	.	.	.	.	.	.	0	13_Heterochrom/lo	13_Heterochrom/lo	13_Heterochrom/lo	13_Heterochrom/lo	13_Heterochrom/lo	13_Heterochrom/lo	13_Heterochrom/lo	13_Heterochrom/lo	13_Heterochrom/lo	0.428	.	.	.	.	.	-88164	-88108	56896	.	.	.
chr1:223625739	223625739	T	0.1014	B	C	1e-05	T	0.99999	.	.	.	.	.	.	.	.	.	0	13_Heterochrom/lo	13_Heterochrom/lo	13_Heterochrom/lo	13_Heterochrom/lo	13_Heterochrom/lo	13_Heterochrom/lo	13_Heterochrom/lo	13_Heterochrom/lo	13_Heterochrom/lo	-0.678	.	.	.	.	.	-88195	-88139	56927	.	.	.
rs79169624	223625770	T	0.6586	C	T	0.78496	C	0.21504	.	.	.	.	.	.	.	.	.	0	13_Heterochrom/lo	13_Heterochrom/lo	13_Heterochrom/lo	13_Heterochrom/lo	13_Heterochrom/lo	13_Heterochrom/lo	13_Heterochrom/lo	13_Heterochrom/lo	13_Heterochrom/lo	-0.857	.	.	.	.	.	-88226	-88170	56958	.	.	.
rs12729411	223625915	T	0	A	C	1e-05	T	0.99999	.	.	.	.	.	.	.	.	.	0	13_Heterochrom/lo	13_Heterochrom/lo	13_Heterochrom/lo	13_Heterochrom/lo	13_Heterochrom/lo	13_Heterochrom/lo	13_Heterochrom/lo	13_Heterochrom/lo	13_Heterochrom/lo	0.428	.	.	.	.	.	-88371	-88315	57103	.	.	.
rs7366152	223626041	C	0.4804	E	T	1e-05	C	0.99999	.	.	.	.	.	.	.	.	.	0	13_Heterochrom/lo	13_Heterochrom/lo	13_Heterochrom/lo	13_Heterochrom/lo	13_Heterochrom/lo	13_Heterochrom/lo	13_Heterochrom/lo	13_Heterochrom/lo	13_Heterochrom/lo	-0.857	.	.	.	.	.	-88497	-88441	57229	.	.	.
rs61837880	223626119	A	0.9302	B	G	1e-05	A	0.99999	.	.	.	.	.	.	.	.	.	0	13_Heterochrom/lo	13_Heterochrom/lo	13_Heterochrom/lo	13_Heterochrom/lo	13_Heterochrom/lo	13_Heterochrom/lo	13_Heterochrom/lo	13_Heterochrom/lo	13_Heterochrom/lo	-0.857	.	.	.	.	.	-88575	-88519	57307	.	.	.
rs61837881	223626562	G	0.6526	C	G	0.79947	C	0.20053	.	.	.	.	.	.	.	.	.	0	13_Heterochrom/lo	13_Heterochrom/lo	13_Heterochrom/lo	13_Heterochrom/lo	13_Heterochrom/lo	13_Heterochrom/lo	13_Heterochrom/lo	13_Heterochrom/lo	13_Heterochrom/lo	-1.1	.	.	.	.	.	-89018	-88962	57750	.	.	.
chr1:223626910	223626910	A	0.1659	F	A	1e-05	C	0.99999	.	.	.	.	.	.	.	.	.	0	13_Heterochrom/lo	13_Heterochrom/lo	13_Heterochrom/lo	13_Heterochrom/lo	13_Heterochrom/lo	13_Heterochrom/lo	13_Heterochrom/lo	13_Heterochrom/lo	13_Heterochrom/lo	1.35	.	.	.	.	.	-89366	-89310	58098	.	.	.
rs11261279	223627024	C	0.6775	C	C	0.74406	T	0.25594	.	.	.	.	.	.	.	.	.	0	13_Heterochrom/lo	13_Heterochrom/lo	13_Heterochrom/lo	13_Heterochrom/lo	13_Heterochrom/lo	13_Heterochrom/lo	13_Heterochrom/lo	13_Heterochrom/lo	13_Heterochrom/lo	3.78	.	.	.	.	.	-89480	-89424	58212	.	.	.
rs11578000	223628374	C	0.6762	C	C	0.7467	T	0.2533	.	.	.	.	.	.	.	.	.	0	13_Heterochrom/lo	13_Heterochrom/lo	13_Heterochrom/lo	13_Heterochrom/lo	13_Heterochrom/lo	13_Heterochrom/lo	13_Heterochrom/lo	13_Heterochrom/lo	12_Repressed	0.253	.	.	.	.	.	-90830	-90774	59562	.	322	.
rs80102836	223628430	A	0.7327	B	C	1e-05	A	0.99999	.	.	.	.	.	.	.	.	.	0	13_Heterochrom/lo	13_Heterochrom/lo	13_Heterochrom/lo	13_Heterochrom/lo	13_Heterochrom/lo	13_Heterochrom/lo	13_Heterochrom/lo	12_Repressed	12_Repressed	1.31	.	.	.	.	.	-90886	-90830	59618	.	322	.
rs76146094	223628862	G	0.7846	F	G	0.91161	A	0.08839	.	.	.	.	.	.	.	.	.	0	13_Heterochrom/lo	13_Heterochrom/lo	13_Heterochrom/lo	13_Heterochrom/lo	13_Heterochrom/lo	13_Heterochrom/lo	13_Heterochrom/lo	12_Repressed	12_Repressed	-1.99	.	.	.	.	.	-91318	-91262	60050	.	.	.
rs61837883	223629414	C	0.0472	G	C	0.85356	T	0.14644	.	.	.	.	.	.	.	.	.	0	13_Heterochrom/lo	13_Heterochrom/lo	13_Heterochrom/lo	13_Heterochrom/lo	12_Repressed	13_Heterochrom/lo	13_Heterochrom/lo	12_Repressed	12_Repressed	-1.47	.	.	.	.	.	-91870	-91814	60602	.	.	.
rs12402934	223629454	C	0.0289	G	C	0.79288	T	0.20712	.	.	.	.	.	.	.	.	.	0	13_Heterochrom/lo	13_Heterochrom/lo	13_Heterochrom/lo	13_Heterochrom/lo	12_Repressed	13_Heterochrom/lo	13_Heterochrom/lo	12_Repressed	12_Repressed	-1.38	.	.	.	.	.	-91910	-91854	60642	.	.	.
rs4233516	223632876	T	5.9379	B	T	0.11346	G	0.88654	.	.	.	.	.	.	.	.	.	0	13_Heterochrom/lo	13_Heterochrom/lo	13_Heterochrom/lo	13_Heterochrom/lo	13_Heterochrom/lo	13_Heterochrom/lo	13_Heterochrom/lo	13_Heterochrom/lo	12_Repressed	-1.4	.	.	.	.	.	-95332	-95276	64064	.	.	.
rs4542208	223633739	G	0.2663	G	G	0.83509	A	0.16491	.	.	.	.	.	.	.	.	.	0	13_Heterochrom/lo	13_Heterochrom/lo	13_Heterochrom/lo	13_Heterochrom/lo	13_Heterochrom/lo	13_Heterochrom/lo	13_Heterochrom/lo	13_Heterochrom/lo	12_Repressed	0.225	.	.	.	.	.	-96195	-96139	64927	.	.	.
rs11581386	223634884	C	0.9902	F	C	0.83641	T	0.16359	.	.	.	.	.	.	.	.	.	0	13_Heterochrom/lo	13_Heterochrom/lo	13_Heterochrom/lo	13_Heterochrom/lo	13_Heterochrom/lo	13_Heterochrom/lo	13_Heterochrom/lo	13_Heterochrom/lo	12_Repressed	-5.59	.	.	.	.	.	-97340	-97284	66072	.	.	.
rs4481842	223635192	G	2.9574	C	A	0.5277	G	0.4723	.	.	.	.	.	.	.	.	.	0	13_Heterochrom/lo	13_Heterochrom/lo	13_Heterochrom/lo	13_Heterochrom/lo	13_Heterochrom/lo	13_Heterochrom/lo	13_Heterochrom/lo	13_Heterochrom/lo	12_Repressed	1.18	.	.	.	.	.	-97648	-97592	66380	.	.	.
rs71644742	223635886	A	0.9833	F	A	0.83905	G	0.16095	.	.	.	.	.	.	.	.	.	0	13_Heterochrom/lo	13_Heterochrom/lo	13_Heterochrom/lo	13_Heterochrom/lo	13_Heterochrom/lo	13_Heterochrom/lo	13_Heterochrom/lo	13_Heterochrom/lo	12_Repressed	-2.2	.	.	.	.	.	-98342	-98286	67074	.	.	.
rs4233518	223636166	T	2.6312	C	C	0.51715	T	0.48285	.	.	.	.	.	.	.	.	.	0	13_Heterochrom/lo	13_Heterochrom/lo	13_Heterochrom/lo	13_Heterochrom/lo	13_Heterochrom/lo	13_Heterochrom/lo	13_Heterochrom/lo	13_Heterochrom/lo	12_Repressed	2.29	.	.	.	.	.	-98622	-98566	67354	.	.	.
rs10907379	223636343	G	2.6127	C	G	0.49208	A	0.50792	.	.	.	.	.	.	.	.	.	0	13_Heterochrom/lo	13_Heterochrom/lo	13_Heterochrom/lo	13_Heterochrom/lo	13_Heterochrom/lo	13_Heterochrom/lo	13_Heterochrom/lo	13_Heterochrom/lo	12_Repressed	2.43	.	.	.	.	.	-98799	-98743	67531	.	.	.
rs6678442	223637032	C	2.6153	C	C	0.49077	G	0.50923	.	.	.	.	.	.	.	.	.	0	13_Heterochrom/lo	13_Heterochrom/lo	13_Heterochrom/lo	13_Heterochrom/lo	13_Heterochrom/lo	13_Heterochrom/lo	13_Heterochrom/lo	13_Heterochrom/lo	12_Repressed	2.06	.	.	.	.	.	-99488	-99432	68220	.	.	.
rs6668809	223637066	G	2.6179	C	G	0.48945	T	0.51055	.	.	.	.	.	.	.	.	.	0	13_Heterochrom/lo	13_Heterochrom/lo	13_Heterochrom/lo	13_Heterochrom/lo	13_Heterochrom/lo	13_Heterochrom/lo	13_Heterochrom/lo	13_Heterochrom/lo	12_Repressed	1.84	.	.	.	.	.	-99522	-99466	68254	.	.	.
rs6668903	223637115	G	2.6179	C	G	0.48945	A	0.51055	.	.	.	.	.	.	.	.	.	0	13_Heterochrom/lo	13_Heterochrom/lo	13_Heterochrom/lo	13_Heterochrom/lo	13_Heterochrom/lo	13_Heterochrom/lo	13_Heterochrom/lo	13_Heterochrom/lo	12_Repressed	1.54	.	.	.	.	.	-99571	-99515	68303	.	.	.
rs6686434	223637264	T	2.5992	C	T	0.49868	C	0.50132	.	.	.	.	.	.	.	.	.	0	13_Heterochrom/lo	13_Heterochrom/lo	13_Heterochrom/lo	13_Heterochrom/lo	13_Heterochrom/lo	13_Heterochrom/lo	13_Heterochrom/lo	13_Heterochrom/lo	12_Repressed	-0.444	.	.	.	.	.	-99720	-99664	68452	.	.	.
rs111531962	223637392	G	1.5177	B	G	0.98549	A	0.01451	.	.	.	.	.	.	.	.	.	0	13_Heterochrom/lo	13_Heterochrom/lo	13_Heterochrom/lo	13_Heterochrom/lo	13_Heterochrom/lo	13_Heterochrom/lo	13_Heterochrom/lo	13_Heterochrom/lo	12_Repressed	-0.643	.	.	.	.	.	-99848	-99792	68580	.	.	.
rs6686240	223637691	A	2.6179	C	A	0.48945	G	0.51055	.	.	.	.	.	.	.	.	.	0	13_Heterochrom/lo	13_Heterochrom/lo	13_Heterochrom/lo	13_Heterochrom/lo	13_Heterochrom/lo	13_Heterochrom/lo	13_Heterochrom/lo	13_Heterochrom/lo	12_Repressed	0.0373	.	.	.	.	.	-100147	-100091	68879	.	.	.
rs6671793	223637721	G	1.8349	F	G	0.70449	T	0.29551	.	.	.	.	.	.	.	.	.	0	13_Heterochrom/lo	13_Heterochrom/lo	13_Heterochrom/lo	13_Heterochrom/lo	13_Heterochrom/lo	13_Heterochrom/lo	13_Heterochrom/lo	13_Heterochrom/lo	12_Repressed	-5.63	.	.	.	.	.	-100177	-100121	68909	.	.	.
rs6689520	223638004	T	2.6179	C	T	0.48945	C	0.51055	.	.	.	.	.	.	.	.	.	0	13_Heterochrom/lo	13_Heterochrom/lo	13_Heterochrom/lo	13_Heterochrom/lo	13_Heterochrom/lo	13_Heterochrom/lo	13_Heterochrom/lo	13_Heterochrom/lo	12_Repressed	-4.15	.	.	.	.	.	-100460	-100404	69192	.	.	.
rs6686642	223638035	A	2.6179	C	A	0.48945	C	0.51055	.	.	.	.	.	.	.	.	.	0	13_Heterochrom/lo	13_Heterochrom/lo	13_Heterochrom/lo	13_Heterochrom/lo	13_Heterochrom/lo	13_Heterochrom/lo	13_Heterochrom/lo	13_Heterochrom/lo	12_Repressed	2.44	.	.	.	.	.	-100491	-100435	69223	.	.	.
rs6689716	223638165	T	2.6179	C	T	0.48945	C	0.51055	.	.	.	.	.	.	.	.	.	0	13_Heterochrom/lo	13_Heterochrom/lo	13_Heterochrom/lo	13_Heterochrom/lo	13_Heterochrom/lo	13_Heterochrom/lo	13_Heterochrom/lo	13_Heterochrom/lo	12_Repressed	-0.607	.	.	.	.	.	-100621	-100565	69353	.	.	.
rs12748479	223638214	G	1.1965	F	G	0.8628	T	0.1372	.	.	.	.	.	.	.	.	.	0	13_Heterochrom/lo	13_Heterochrom/lo	13_Heterochrom/lo	13_Heterochrom/lo	13_Heterochrom/lo	13_Heterochrom/lo	13_Heterochrom/lo	13_Heterochrom/lo	12_Repressed	-0.0767	.	.	.	.	.	-100670	-100614	69402	.	.	.
rs6692641	223638704	T	2.6179	C	T	0.48945	C	0.51055	.	.	.	.	.	.	.	.	.	0	13_Heterochrom/lo	13_Heterochrom/lo	13_Heterochrom/lo	13_Heterochrom/lo	13_Heterochrom/lo	13_Heterochrom/lo	13_Heterochrom/lo	13_Heterochrom/lo	12_Repressed	-0.611	.	.	.	.	.	-101160	-101104	69892	.	426	.
rs6604711	223638765	C	2.5966	C	C	0.5	A	0.5	.	.	.	.	.	.	.	.	.	0	13_Heterochrom/lo	13_Heterochrom/lo	13_Heterochrom/lo	13_Heterochrom/lo	13_Heterochrom/lo	13_Heterochrom/lo	13_Heterochrom/lo	13_Heterochrom/lo	12_Repressed	0.192	.	.	.	.	.	-101221	-101165	69953	.	426	.
rs6604712	223638768	A	2.5699	C	A	0.51319	G	0.48681	.	.	.	.	.	.	.	.	.	0	13_Heterochrom/lo	13_Heterochrom/lo	13_Heterochrom/lo	13_Heterochrom/lo	13_Heterochrom/lo	13_Heterochrom/lo	13_Heterochrom/lo	13_Heterochrom/lo	12_Repressed	0.191	.	.	.	.	.	-101224	-101168	69956	.	426	.
rs4287167	223640251	C	2.0249	C	C	0.69261	T	0.30739	.	.	.	.	.	.	.	.	.	0	13_Heterochrom/lo	13_Heterochrom/lo	13_Heterochrom/lo	13_Heterochrom/lo	13_Heterochrom/lo	13_Heterochrom/lo	13_Heterochrom/lo	13_Heterochrom/lo	12_Repressed	-2.03	.	.	.	.	.	-102707	-102651	71439	.	.	.
rs4287168	223640303	C	2.6603	C	C	0.46834	G	0.53166	.	.	.	.	.	.	.	.	.	0	13_Heterochrom/lo	13_Heterochrom/lo	13_Heterochrom/lo	13_Heterochrom/lo	13_Heterochrom/lo	13_Heterochrom/lo	13_Heterochrom/lo	13_Heterochrom/lo	12_Repressed	0.852	.	.	.	.	.	-102759	-102703	71491	.	.	.
rs78795080	223640570	G	7.2105	B	A	0.9723	G	0.0277	.	.	.	.	.	.	.	.	.	0	13_Heterochrom/lo	13_Heterochrom/lo	13_Heterochrom/lo	13_Heterochrom/lo	13_Heterochrom/lo	13_Heterochrom/lo	13_Heterochrom/lo	13_Heterochrom/lo	12_Repressed	-2.08	.	.	.	.	.	-103026	-102970	71758	.	.	.
rs10907380	223640614	T	2.6603	C	T	0.46834	G	0.53166	.	.	.	.	.	.	.	.	.	0	13_Heterochrom/lo	13_Heterochrom/lo	13_Heterochrom/lo	13_Heterochrom/lo	13_Heterochrom/lo	13_Heterochrom/lo	13_Heterochrom/lo	13_Heterochrom/lo	12_Repressed	-0.799	.	.	.	.	.	-103070	-103014	71802	.	.	.
rs10907381	223640660	T	2.6603	C	T	0.46834	C	0.53166	.	.	.	.	.	.	.	.	.	0	13_Heterochrom/lo	13_Heterochrom/lo	13_Heterochrom/lo	13_Heterochrom/lo	13_Heterochrom/lo	13_Heterochrom/lo	13_Heterochrom/lo	13_Heterochrom/lo	12_Repressed	2.18	.	.	.	.	.	-103116	-103060	71848	.	.	.
rs11261282	223640840	G	2.0267	C	G	0.68997	T	0.31003	.	.	.	.	.	.	.	.	.	0	13_Heterochrom/lo	13_Heterochrom/lo	13_Heterochrom/lo	13_Heterochrom/lo	13_Heterochrom/lo	13_Heterochrom/lo	13_Heterochrom/lo	13_Heterochrom/lo	12_Repressed	-0.542	.	.	.	.	.	-103296	-103240	72028	.	.	.
rs11581783	223640854	C	0.931	F	C	0.85752	T	0.14248	.	.	.	.	.	.	.	.	.	0	13_Heterochrom/lo	13_Heterochrom/lo	13_Heterochrom/lo	13_Heterochrom/lo	13_Heterochrom/lo	13_Heterochrom/lo	13_Heterochrom/lo	13_Heterochrom/lo	12_Repressed	1.24	.	.	.	.	.	-103310	-103254	72042	.	.	.
rs11261283	223641051	C	2.6392	C	C	0.47889	G	0.52111	.	.	.	.	.	.	.	.	.	0	13_Heterochrom/lo	13_Heterochrom/lo	13_Heterochrom/lo	13_Heterochrom/lo	13_Heterochrom/lo	13_Heterochrom/lo	13_Heterochrom/lo	13_Heterochrom/lo	12_Repressed	0.639	.	.	.	.	.	-103507	-103451	72239	.	.	.
rs11261284	223641052	A	2.6365	C	A	0.48021	G	0.51979	.	.	.	.	.	.	.	.	.	0	13_Heterochrom/lo	13_Heterochrom/lo	13_Heterochrom/lo	13_Heterochrom/lo	13_Heterochrom/lo	13_Heterochrom/lo	13_Heterochrom/lo	13_Heterochrom/lo	12_Repressed	-2.12	.	.	.	.	.	-103508	-103452	72240	.	.	.
rs11261285	223641061	G	2.6603	C	G	0.46834	A	0.53166	.	.	.	.	.	.	.	.	.	0	13_Heterochrom/lo	13_Heterochrom/lo	13_Heterochrom/lo	13_Heterochrom/lo	13_Heterochrom/lo	13_Heterochrom/lo	13_Heterochrom/lo	13_Heterochrom/lo	12_Repressed	-1.54	.	.	.	.	.	-103517	-103461	72249	.	.	.
rs12749005	223641195	A	1.2784	F	A	0.85092	T	0.14908	.	.	.	.	.	.	.	.	.	0	13_Heterochrom/lo	13_Heterochrom/lo	13_Heterochrom/lo	13_Heterochrom/lo	13_Heterochrom/lo	13_Heterochrom/lo	13_Heterochrom/lo	13_Heterochrom/lo	12_Repressed	-1.43	.	.	.	.	.	-103651	-103595	72383	.	.	.
rs12741483	223641206	C	2.0267	C	C	0.68997	T	0.31003	.	.	.	.	.	.	.	.	350	0	13_Heterochrom/lo	13_Heterochrom/lo	13_Heterochrom/lo	13_Heterochrom/lo	13_Heterochrom/lo	13_Heterochrom/lo	13_Heterochrom/lo	13_Heterochrom/lo	12_Repressed	0.213	.	.	.	.	.	-103662	-103606	72394	.	.	.
rs6685346	223641440	G	2.0249	C	G	0.69261	A	0.30739	.	.	.	.	.	.	.	.	.	0	13_Heterochrom/lo	13_Heterochrom/lo	13_Heterochrom/lo	13_Heterochrom/lo	13_Heterochrom/lo	13_Heterochrom/lo	13_Heterochrom/lo	13_Heterochrom/lo	12_Repressed	1.2	.	.	.	.	.	-103896	-103840	72628	.	.	.
rs6699636	223641457	A	2.6603	C	A	0.46834	T	0.53166	.	.	.	.	.	.	.	.	.	0	13_Heterochrom/lo	13_Heterochrom/lo	13_Heterochrom/lo	13_Heterochrom/lo	13_Heterochrom/lo	13_Heterochrom/lo	13_Heterochrom/lo	13_Heterochrom/lo	12_Repressed	-2.39	.	.	.	.	.	-103913	-103857	72645	.	.	.
rs6694971	223641534	C	2.6603	C	C	0.46834	A	0.53166	.	.	.	.	.	.	.	.	.	0	13_Heterochrom/lo	13_Heterochrom/lo	13_Heterochrom/lo	13_Heterochrom/lo	13_Heterochrom/lo	13_Heterochrom/lo	13_Heterochrom/lo	13_Heterochrom/lo	12_Repressed	1.32	.	.	.	.	.	-103990	-103934	72722	.	.	.
rs11261286	223641684	A	2.6551	C	A	0.47098	G	0.52902	.	.	.	.	.	.	.	.	.	0	13_Heterochrom/lo	13_Heterochrom/lo	13_Heterochrom/lo	13_Heterochrom/lo	13_Heterochrom/lo	13_Heterochrom/lo	13_Heterochrom/lo	13_Heterochrom/lo	12_Repressed	-2.24	.	.	.	.	.	-104140	-104084	72872	.	.	.
rs6604713	223641831	G	2.6603	C	G	0.46834	T	0.53166	.	.	.	.	.	.	.	.	.	0	13_Heterochrom/lo	13_Heterochrom/lo	13_Heterochrom/lo	13_Heterochrom/lo	13_Heterochrom/lo	13_Heterochrom/lo	13_Heterochrom/lo	13_Heterochrom/lo	12_Repressed	-2.53	.	.	.	.	.	-104287	-104231	73019	.	.	.
rs6604714	223641866	A	2.6524	C	A	0.4723	T	0.5277	.	.	.	.	.	.	.	.	.	0	13_Heterochrom/lo	13_Heterochrom/lo	13_Heterochrom/lo	13_Heterochrom/lo	13_Heterochrom/lo	13_Heterochrom/lo	13_Heterochrom/lo	13_Heterochrom/lo	12_Repressed	-0.733	.	.	.	.	.	-104322	-104266	73054	.	.	.
rs6604715	223641914	C	2.6603	C	C	0.46834	G	0.53166	.	.	.	.	.	.	.	.	.	0	13_Heterochrom/lo	13_Heterochrom/lo	13_Heterochrom/lo	13_Heterochrom/lo	13_Heterochrom/lo	13_Heterochrom/lo	13_Heterochrom/lo	13_Heterochrom/lo	12_Repressed	0.000616	.	.	.	.	.	-104370	-104314	73058	.	.	.
rs10796475	223642389	T	2.8666	C	T	0.36675	C	0.63325	.	.	.	.	.	.	.	.	.	0	13_Heterochrom/lo	13_Heterochrom/lo	13_Heterochrom/lo	13_Heterochrom/lo	13_Heterochrom/lo	13_Heterochrom/lo	13_Heterochrom/lo	13_Heterochrom/lo	12_Repressed	1.06	.	.	.	.	.	-104845	-104789	72583	.	.	.
rs6657657	223642646	C	2.8666	C	T	0.63325	C	0.36675	.	.	.	.	.	.	.	.	143	0	13_Heterochrom/lo	13_Heterochrom/lo	13_Heterochrom/lo	13_Heterochrom/lo	13_Heterochrom/lo	13_Heterochrom/lo	13_Heterochrom/lo	13_Heterochrom/lo	12_Repressed	0.308	.	.	.	.	.	-105102	-105046	72326	.	.	.
rs10907382	223642659	G	2.8694	C	G	0.36544	A	0.63456	.	.	.	.	.	.	.	.	143	0	13_Heterochrom/lo	13_Heterochrom/lo	13_Heterochrom/lo	13_Heterochrom/lo	13_Heterochrom/lo	13_Heterochrom/lo	13_Heterochrom/lo	13_Heterochrom/lo	12_Repressed	-0.751	.	.	.	.	.	-105115	-105059	72313	.	.	.
rs11261287	223642687	A	2.8666	C	A	0.36675	G	0.63325	.	.	.	.	.	.	.	.	143	0	13_Heterochrom/lo	13_Heterochrom/lo	13_Heterochrom/lo	13_Heterochrom/lo	13_Heterochrom/lo	13_Heterochrom/lo	13_Heterochrom/lo	13_Heterochrom/lo	12_Repressed	-0.647	.	.	.	.	.	-105143	-105087	72285	.	.	.
rs60871452	223643204	T	3.2095	C	C	0.6504	T	0.3496	.	.	.	.	.	.	.	.	239	0	13_Heterochrom/lo	13_Heterochrom/lo	13_Heterochrom/lo	13_Heterochrom/lo	13_Heterochrom/lo	13_Heterochrom/lo	13_Heterochrom/lo	13_Heterochrom/lo	12_Repressed	-3.44	.	.	.	.	.	-105660	-105604	71768	.	.	.
rs4661265	223643306	C	2.6551	C	C	0.47098	A	0.52902	.	.	.	.	.	.	.	.	222	1	13_Heterochrom/lo	13_Heterochrom/lo	13_Heterochrom/lo	13_Heterochrom/lo	13_Heterochrom/lo	13_Heterochrom/lo	13_Heterochrom/lo	13_Heterochrom/lo	12_Repressed	1.35	.	.	.	.	.	-105762	-105706	71666	.	.	.
rs72745944	223643527	G	0.9269	F	G	0.85884	A	0.14116	.	.	.	.	.	.	.	.	.	0	13_Heterochrom/lo	13_Heterochrom/lo	13_Heterochrom/lo	13_Heterochrom/lo	13_Heterochrom/lo	13_Heterochrom/lo	13_Heterochrom/lo	12_Repressed	12_Repressed	-0.186	.	.	.	.	.	-105983	-105927	71445	.	.	.
rs4623691	223643905	G	1.1144	C	G	0.55409	A	0.44591	.	.	.	.	.	.	.	.	.	0	13_Heterochrom/lo	13_Heterochrom/lo	13_Heterochrom/lo	13_Heterochrom/lo	13_Heterochrom/lo	13_Heterochrom/lo	13_Heterochrom/lo	12_Repressed	12_Repressed	-1.39	.	.	.	.	.	-106361	-106305	71067	.	.	.
rs12036423	223643922	G	5.3069	B	A	0.87335	G	0.12665	.	.	.	.	.	.	.	.	.	0	13_Heterochrom/lo	13_Heterochrom/lo	13_Heterochrom/lo	13_Heterochrom/lo	13_Heterochrom/lo	13_Heterochrom/lo	13_Heterochrom/lo	12_Repressed	12_Repressed	0.0618	.	.	.	.	.	-106378	-106322	71050	.	.	.
rs41467544	223644478	A	5.3069	B	G	0.87335	A	0.12665	.	.	.	.	.	.	.	.	.	0	13_Heterochrom/lo	13_Heterochrom/lo	13_Heterochrom/lo	13_Heterochrom/lo	13_Heterochrom/lo	13_Heterochrom/lo	13_Heterochrom/lo	12_Repressed	12_Repressed	3.31	.	.	.	.	.	-106934	-106878	70494	.	.	.
rs10430272	223645256	T	0.7291	F	T	0.75594	C	0.24406	.	.	.	.	.	.	.	.	197	0	13_Heterochrom/lo	13_Heterochrom/lo	13_Heterochrom/lo	13_Heterochrom/lo	13_Heterochrom/lo	13_Heterochrom/lo	13_Heterochrom/lo	12_Repressed	12_Repressed	-6.09	.	.	.	.	.	-107712	-107656	69716	.	.	.
rs17162157	223645361	G	0.259	G	G	0.80079	A	0.19921	.	.	.	.	.	.	.	.	.	0	13_Heterochrom/lo	13_Heterochrom/lo	13_Heterochrom/lo	13_Heterochrom/lo	13_Heterochrom/lo	13_Heterochrom/lo	13_Heterochrom/lo	12_Repressed	12_Repressed	-5.37	.	.	.	.	.	-107817	-107761	69611	.	.	.
rs75007146	223645639	C	6.1393	B	T	0.8971	C	0.1029	.	.	.	.	.	.	.	.	227	0	13_Heterochrom/lo	13_Heterochrom/lo	13_Heterochrom/lo	13_Heterochrom/lo	12_Repressed	13_Heterochrom/lo	13_Heterochrom/lo	12_Repressed	12_Repressed	2.17	.	.	.	.	.	-108095	-108039	69333	.	.	.
rs4546058	223645902	T	0.9269	F	T	0.85884	A	0.14116	.	.	.	.	.	.	.	.	.	0	13_Heterochrom/lo	13_Heterochrom/lo	13_Heterochrom/lo	13_Heterochrom/lo	12_Repressed	13_Heterochrom/lo	13_Heterochrom/lo	12_Repressed	12_Repressed	-0.725	.	.	.	.	.	-108358	-108302	69070	.	.	.
rs78786715	223645927	A	7.2105	B	T	0.9723	A	0.0277	.	.	.	.	.	.	.	.	.	0	13_Heterochrom/lo	13_Heterochrom/lo	13_Heterochrom/lo	13_Heterochrom/lo	12_Repressed	13_Heterochrom/lo	13_Heterochrom/lo	12_Repressed	12_Repressed	0.458	.	.	.	.	.	-108383	-108327	69045	.	.	.
rs12757009	223646781	T	2.6842	C	T	0.45646	C	0.54354	.	.	.	.	.	.	.	.	.	0	13_Heterochrom/lo	13_Heterochrom/lo	13_Heterochrom/lo	13_Heterochrom/lo	12_Repressed	13_Heterochrom/lo	13_Heterochrom/lo	12_Repressed	12_Repressed	1.47	.	.	.	.	.	-109237	-109181	68191	.	.	.
rs6604717	223647907	A	5.216	C	G	0.78892	A	0.21108	.	.	.	.	.	.	.	.	.	0	13_Heterochrom/lo	13_Heterochrom/lo	13_Heterochrom/lo	13_Heterochrom/lo	12_Repressed	13_Heterochrom/lo	13_Heterochrom/lo	12_Repressed	12_Repressed	-3.65	.	.	.	.	.	-110363	-110307	67065	.	.	.
rs187937383	223648198	G	0.7312	F	A	1e-05	G	0.99999	.	.	.	.	.	.	.	.	.	0	13_Heterochrom/lo	13_Heterochrom/lo	13_Heterochrom/lo	13_Heterochrom/lo	12_Repressed	13_Heterochrom/lo	13_Heterochrom/lo	12_Repressed	12_Repressed	0.201	.	.	.	.	.	-110654	-110598	66774	.	178	.
rs72745948	223648323	C	0.9057	F	C	0.86544	T	0.13456	.	.	.	.	.	.	.	.	488	1	13_Heterochrom/lo	13_Heterochrom/lo	13_Heterochrom/lo	13_Heterochrom/lo	12_Repressed	13_Heterochrom/lo	13_Heterochrom/lo	12_Repressed	12_Repressed	0.364	.	.	.	.	.	-110779	-110723	66649	.	178	.
rs17162164	223648361	T	7.2105	B	C	0.9723	T	0.0277	.	.	.	.	.	.	.	.	488	0	13_Heterochrom/lo	13_Heterochrom/lo	13_Heterochrom/lo	13_Heterochrom/lo	12_Repressed	13_Heterochrom/lo	13_Heterochrom/lo	12_Repressed	12_Repressed	-0.532	.	.	.	.	.	-110817	-110761	66611	.	178	.
rs6691566	223648847	G	1.0002	F	G	0.83245	T	0.16755	.	.	.	.	.	.	.	.	.	0	13_Heterochrom/lo	13_Heterochrom/lo	13_Heterochrom/lo	13_Heterochrom/lo	12_Repressed	13_Heterochrom/lo	13_Heterochrom/lo	13_Heterochrom/lo	12_Repressed	-0.186	.	.	.	.	.	-111303	-111247	66125	.	.	.
rs4323709	223649032	G	6.1239	B	A	0.89578	G	0.10422	.	.	.	.	.	.	.	.	.	0	13_Heterochrom/lo	13_Heterochrom/lo	13_Heterochrom/lo	13_Heterochrom/lo	12_Repressed	13_Heterochrom/lo	13_Heterochrom/lo	13_Heterochrom/lo	12_Repressed	0.759	.	.	.	.	.	-111488	-111432	65940	.	.	.
rs10796476	223649473	C	2.8731	C	C	0.33509	T	0.66491	.	.	.	.	.	.	.	.	.	0	13_Heterochrom/lo	13_Heterochrom/lo	13_Heterochrom/lo	12_Repressed	12_Repressed	13_Heterochrom/lo	13_Heterochrom/lo	13_Heterochrom/lo	12_Repressed	0.407	.	.	.	.	.	-111929	-111873	65499	.	.	.
rs7518727	223649751	T	2.8731	C	T	0.33509	A	0.66491	.	.	.	.	.	.	.	.	.	0	13_Heterochrom/lo	13_Heterochrom/lo	13_Heterochrom/lo	12_Repressed	12_Repressed	13_Heterochrom/lo	13_Heterochrom/lo	13_Heterochrom/lo	12_Repressed	-0.599	.	.	.	.	.	-112207	-112151	65221	.	.	.
rs12745781	223649811	G	1.0502	F	G	0.80079	A	0.19921	.	.	.	.	.	.	.	.	.	0	13_Heterochrom/lo	13_Heterochrom/lo	13_Heterochrom/lo	12_Repressed	12_Repressed	13_Heterochrom/lo	12_Repressed	13_Heterochrom/lo	12_Repressed	-0.271	.	.	.	.	.	-112267	-112211	65161	.	.	.
rs17161952	223649878	T	0.0944	E	T	0.89446	C	0.10554	.	.	.	.	.	.	.	.	.	0	13_Heterochrom/lo	13_Heterochrom/lo	13_Heterochrom/lo	12_Repressed	12_Repressed	13_Heterochrom/lo	12_Repressed	13_Heterochrom/lo	12_Repressed	1.91	.	.	.	.	.	-112334	-112278	65094	.	.	.
rs12134930	223651266	T	1.1223	F	T	0.77309	C	0.22691	.	.	.	.	.	.	.	.	225	0	13_Heterochrom/lo	13_Heterochrom/lo	13_Heterochrom/lo	12_Repressed	12_Repressed	13_Heterochrom/lo	12_Repressed	12_Repressed	12_Repressed	-0.117	.	.	.	.	.	-113722	-113666	63706	.	.	.
rs7517790	223651783	T	2.1274	B	C	0.77704	T	0.22296	.	.	.	.	.	.	.	.	413	0	13_Heterochrom/lo	13_Heterochrom/lo	13_Heterochrom/lo	13_Heterochrom/lo	12_Repressed	13_Heterochrom/lo	12_Repressed	12_Repressed	12_Repressed	0.915	.	.	.	.	.	-114239	-114183	63189	.	442	.
rs61823494	223652193	C	1.1982	C	C	0.52507	A	0.47493	.	.	.	.	.	.	.	.	236	0	13_Heterochrom/lo	13_Heterochrom/lo	13_Heterochrom/lo	13_Heterochrom/lo	12_Repressed	13_Heterochrom/lo	12_Repressed	12_Repressed	12_Repressed	0.225	.	.	.	.	.	-114649	-114593	62779	.	.	.
chr1:223652292	223652292	A	0	A	G	1e-05	A	0.99999	.	.	.	.	.	.	.	.	.	0	13_Heterochrom/lo	13_Heterochrom/lo	13_Heterochrom/lo	13_Heterochrom/lo	12_Repressed	13_Heterochrom/lo	12_Repressed	12_Repressed	12_Repressed	0.149	.	.	.	.	.	-114748	-114692	62680	.	.	.
rs138414951	223652315	A	1.4188	C	A	0.78496	G	0.21504	.	.	.	.	.	.	.	.	.	0	13_Heterochrom/lo	13_Heterochrom/lo	13_Heterochrom/lo	13_Heterochrom/lo	12_Repressed	13_Heterochrom/lo	12_Repressed	12_Repressed	12_Repressed	-0.298	.	.	.	.	.	-114771	-114715	62657	.	.	.
chr1:223652326	223652326	G	0.2302	F	A	1e-05	G	0.99999	.	.	.	.	.	.	.	.	.	0	13_Heterochrom/lo	13_Heterochrom/lo	13_Heterochrom/lo	13_Heterochrom/lo	12_Repressed	13_Heterochrom/lo	12_Repressed	12_Repressed	12_Repressed	0.149	.	.	.	.	.	-114782	-114726	62646	.	.	.
chr1:223652351	223652351	G	1.1917	B	A	1e-05	G	0.99999	.	.	.	.	.	.	.	.	.	0	13_Heterochrom/lo	13_Heterochrom/lo	13_Heterochrom/lo	13_Heterochrom/lo	12_Repressed	13_Heterochrom/lo	12_Repressed	12_Repressed	12_Repressed	-0.226	.	.	.	.	.	-114807	-114751	62621	.	.	.
chr1:223652361	223652361	G	0.0641	P	C	1e-05	G	0.99999	.	.	.	.	.	.	.	.	.	0	13_Heterochrom/lo	13_Heterochrom/lo	13_Heterochrom/lo	13_Heterochrom/lo	12_Repressed	13_Heterochrom/lo	12_Repressed	12_Repressed	12_Repressed	-0.298	.	.	.	.	.	-114817	-114761	62611	.	.	.
chr1:223652374	223652374	G	0.0634	F	G	1e-05	T	0.99999	.	.	.	.	.	.	.	.	.	0	13_Heterochrom/lo	13_Heterochrom/lo	13_Heterochrom/lo	13_Heterochrom/lo	12_Repressed	13_Heterochrom/lo	12_Repressed	12_Repressed	12_Repressed	0.149	.	.	.	.	.	-114830	-114774	62598	.	.	.
chr1:223652375	223652375	A	0	A	A	1e-05	G	0.99999	.	.	.	.	.	.	.	.	.	0	13_Heterochrom/lo	13_Heterochrom/lo	13_Heterochrom/lo	13_Heterochrom/lo	12_Repressed	13_Heterochrom/lo	12_Repressed	12_Repressed	12_Repressed	-0.298	.	.	.	.	.	-114831	-114775	62597	.	.	.
chr1:223652452	223652452	T	0	A	C	1e-05	T	0.99999	.	.	.	.	.	.	.	.	.	0	13_Heterochrom/lo	13_Heterochrom/lo	13_Heterochrom/lo	13_Heterochrom/lo	12_Repressed	13_Heterochrom/lo	12_Repressed	12_Repressed	12_Repressed	0	.	.	.	.	.	-114908	-114852	62520	.	.	.
chr1:223652453	223652453	T	0.1009	E	G	1e-05	T	0.99999	.	.	.	.	.	.	.	.	.	0	13_Heterochrom/lo	13_Heterochrom/lo	13_Heterochrom/lo	13_Heterochrom/lo	12_Repressed	13_Heterochrom/lo	12_Repressed	12_Repressed	12_Repressed	0	.	.	.	.	.	-114909	-114853	62519	.	.	.
chr1:223652510	223652510	A	0	A	A	1e-05	G	0.99999	.	.	.	.	.	.	.	.	.	0	13_Heterochrom/lo	13_Heterochrom/lo	13_Heterochrom/lo	13_Heterochrom/lo	12_Repressed	13_Heterochrom/lo	12_Repressed	12_Repressed	12_Repressed	-0.218	.	.	.	.	.	-114966	-114910	62462	.	.	.
rs72745950	223652714	G	0.9349	F	G	0.8562	A	0.1438	.	.	.	.	.	.	.	.	332	0	13_Heterochrom/lo	13_Heterochrom/lo	13_Heterochrom/lo	13_Heterochrom/lo	12_Repressed	13_Heterochrom/lo	12_Repressed	12_Repressed	12_Repressed	0.534	.	.	.	.	.	-115170	-115114	62258	.	157	.
rs17162178	223653151	G	2.1641	B	C	0.77045	G	0.22955	.	.	.	.	.	.	.	.	.	0	13_Heterochrom/lo	6_Weak_Enhancer	13_Heterochrom/lo	13_Heterochrom/lo	12_Repressed	13_Heterochrom/lo	12_Repressed	12_Repressed	12_Repressed	0.204	.	.	.	.	.	-115607	-115551	61821	.	.	.
rs11261288	223653181	T	0.9544	F	T	0.8496	G	0.1504	.	.	.	.	.	.	.	.	330	0	13_Heterochrom/lo	6_Weak_Enhancer	13_Heterochrom/lo	13_Heterochrom/lo	12_Repressed	13_Heterochrom/lo	12_Repressed	12_Repressed	12_Repressed	0.0713	.	.	.	.	.	-115637	-115581	61791	.	.	.
rs11261289	223653260	T	1.3111	C	A	0.61478	T	0.38522	.	.	.	.	.	.	.	.	330	0	13_Heterochrom/lo	6_Weak_Enhancer	13_Heterochrom/lo	13_Heterochrom/lo	12_Repressed	13_Heterochrom/lo	12_Repressed	12_Repressed	12_Repressed	-1.85	.	.	.	.	.	-115716	-115660	61712	.	.	.
rs4421577	223653303	T	1.3755	C	T	0.45119	A	0.54881	.	.	.	.	.	.	.	.	330	2	13_Heterochrom/lo	6_Weak_Enhancer	13_Heterochrom/lo	13_Heterochrom/lo	12_Repressed	13_Heterochrom/lo	12_Repressed	12_Repressed	12_Repressed	-3.76	.	.	.	.	.	-115759	-115703	61669	.	.	.
rs4478802	223653326	G	0.7155	F	A	0.21504	G	0.78496	.	.	.	.	.	.	.	.	330	0	13_Heterochrom/lo	6_Weak_Enhancer	13_Heterochrom/lo	13_Heterochrom/lo	12_Repressed	13_Heterochrom/lo	12_Repressed	12_Repressed	12_Repressed	1.88	.	.	.	.	.	-115782	-115726	61646	.	.	.
rs4512640	223653362	T	1.0842	C	T	0.44459	C	0.55541	.	.	.	.	.	.	.	.	330	0	13_Heterochrom/lo	6_Weak_Enhancer	13_Heterochrom/lo	13_Heterochrom/lo	12_Repressed	13_Heterochrom/lo	12_Repressed	12_Repressed	12_Repressed	0.283	.	.	.	.	.	-115818	-115762	61610	.	.	.
rs4285687	223653432	G	1.2153	C	G	0.46438	A	0.53562	.	.	.	.	.	.	.	.	330	0	13_Heterochrom/lo	6_Weak_Enhancer	13_Heterochrom/lo	13_Heterochrom/lo	12_Repressed	13_Heterochrom/lo	12_Repressed	12_Repressed	12_Repressed	-1.35	.	.	.	.	.	-115888	-115832	61540	.	.	.
rs12132475	223653498	T	0.4351	F	G	0.6847	T	0.3153	.	.	.	.	.	.	.	.	330	0	13_Heterochrom/lo	6_Weak_Enhancer	13_Heterochrom/lo	13_Heterochrom/lo	12_Repressed	13_Heterochrom/lo	12_Repressed	12_Repressed	12_Repressed	0.229	.	.	.	.	.	-115954	-115898	61474	.	.	.
rs61823496	223653616	T	0.7279	F	T	0.75858	G	0.24142	.	.	.	.	.	.	.	.	330	0	13_Heterochrom/lo	8_Insulator	13_Heterochrom/lo	13_Heterochrom/lo	12_Repressed	13_Heterochrom/lo	12_Repressed	12_Repressed	12_Repressed	0.527	.	.	.	.	.	-116072	-116016	61356	.	.	.
rs11261290	223653781	G	1.5631	F	A	0.41293	G	0.58707	.	.	.	.	.	.	.	.	.	0	13_Heterochrom/lo	7_Weak_Enhancer	13_Heterochrom/lo	13_Heterochrom/lo	12_Repressed	13_Heterochrom/lo	12_Repressed	12_Repressed	12_Repressed	-1.27	.	.	.	.	.	-116237	-116181	61191	.	.	.
rs6674781	223654143	C	0.7317	F	A	0.00396	C	0.99604	.	.	.	.	.	.	.	.	101	0	13_Heterochrom/lo	7_Weak_Enhancer	13_Heterochrom/lo	13_Heterochrom/lo	12_Repressed	13_Heterochrom/lo	12_Repressed	12_Repressed	12_Repressed	0.299	.	.	.	.	.	-116599	-116543	60829	.	.	.
rs12136518	223654897	C	0.3998	P	C	0.92348	G	0.07652	.	.	.	.	.	.	.	.	.	1	13_Heterochrom/lo	13_Heterochrom/lo	13_Heterochrom/lo	13_Heterochrom/lo	13_Heterochrom/lo	13_Heterochrom/lo	12_Repressed	12_Repressed	12_Repressed	-0.77	.	.	.	.	.	-117353	-117297	60075	.	.	.
rs12138067	223655061	G	3.8954	F	A	0.87599	G	0.12401	.	.	.	.	.	.	.	.	152	0	13_Heterochrom/lo	13_Heterochrom/lo	13_Heterochrom/lo	13_Heterochrom/lo	13_Heterochrom/lo	13_Heterochrom/lo	12_Repressed	12_Repressed	12_Repressed	-2.35	.	.	.	.	.	-117517	-117461	59911	.	.	.
rs6676169	223655442	A	3.9285	F	C	0.88127	A	0.11873	.	.	.	.	.	.	.	.	.	0	13_Heterochrom/lo	13_Heterochrom/lo	13_Heterochrom/lo	13_Heterochrom/lo	13_Heterochrom/lo	13_Heterochrom/lo	12_Repressed	12_Repressed	12_Repressed	0.235	.	.	.	.	.	-117898	-117842	59530	.	.	.
rs6684384	223655756	C	3.9202	F	T	0.87995	C	0.12005	.	.	.	.	.	.	.	.	.	0	13_Heterochrom/lo	13_Heterochrom/lo	13_Heterochrom/lo	13_Heterochrom/lo	13_Heterochrom/lo	13_Heterochrom/lo	12_Repressed	12_Repressed	12_Repressed	0.495	.	.	.	.	.	-118212	-118156	59216	.	.	.
rs56170942	223656063	C	0.4234	P	C	0.94591	T	0.05409	.	.	.	.	.	.	.	.	406	0	7_Weak_Enhancer	13_Heterochrom/lo	13_Heterochrom/lo	13_Heterochrom/lo	13_Heterochrom/lo	13_Heterochrom/lo	12_Repressed	12_Repressed	12_Repressed	-0.317	.	.	.	.	.	-118519	-118463	58909	.	.	.
rs11261291	223656191	A	1.8023	F	T	0.38654	A	0.61346	.	.	.	.	.	.	.	.	406	0	7_Weak_Enhancer	13_Heterochrom/lo	13_Heterochrom/lo	13_Heterochrom/lo	13_Heterochrom/lo	13_Heterochrom/lo	12_Repressed	12_Repressed	12_Repressed	0.235	.	.	.	.	.	-118647	-118591	58781	.	.	.
rs12140078	223656254	C	6.5727	B	T	0.93668	C	0.06332	.	.	.	.	.	.	.	.	406	0	7_Weak_Enhancer	13_Heterochrom/lo	13_Heterochrom/lo	13_Heterochrom/lo	13_Heterochrom/lo	13_Heterochrom/lo	12_Repressed	12_Repressed	12_Repressed	-2.67	.	.	.	.	.	-118710	-118654	58718	.	151	.
rs10907383	223656288	C	1.7744	F	T	0.37467	C	0.62533	.	.	.	.	.	.	.	.	406	0	7_Weak_Enhancer	13_Heterochrom/lo	13_Heterochrom/lo	13_Heterochrom/lo	13_Heterochrom/lo	13_Heterochrom/lo	12_Repressed	12_Repressed	12_Repressed	0.811	.	.	.	.	.	-118744	-118688	58684	.	151	.
rs10495209	223656537	C	0.3244	G	C	0.5	T	0.5	.	.	.	.	.	.	.	.	.	0	7_Weak_Enhancer	13_Heterochrom/lo	13_Heterochrom/lo	13_Heterochrom/lo	13_Heterochrom/lo	13_Heterochrom/lo	12_Repressed	12_Repressed	12_Repressed	1.29	.	.	.	.	.	-118993	-118937	58435	.	.	.
rs56296308	223656688	G	0.4234	P	G	0.94591	T	0.05409	.	.	.	.	.	.	.	.	245	0	13_Heterochrom/lo	13_Heterochrom/lo	13_Heterochrom/lo	13_Heterochrom/lo	13_Heterochrom/lo	13_Heterochrom/lo	12_Repressed	12_Repressed	12_Repressed	-3.16	.	.	.	.	.	-119144	-119088	58284	.	.	.
rs10907384	223656991	A	0.3209	G	A	0.52375	G	0.47625	.	.	.	.	.	.	.	.	245	0	13_Heterochrom/lo	13_Heterochrom/lo	13_Heterochrom/lo	13_Heterochrom/lo	13_Heterochrom/lo	13_Heterochrom/lo	12_Repressed	13_Heterochrom/lo	12_Repressed	0.492	.	.	.	.	.	-119447	-119391	57981	.	.	.
rs3935462	223657162	A	0.3209	G	A	0.52375	C	0.47625	.	.	.	.	.	.	.	.	245	0	13_Heterochrom/lo	13_Heterochrom/lo	13_Heterochrom/lo	13_Heterochrom/lo	13_Heterochrom/lo	13_Heterochrom/lo	12_Repressed	13_Heterochrom/lo	12_Repressed	0.721	.	.	.	.	.	-119618	-119562	57810	.	.	.
rs17542097	223657242	G	1.0419	B	G	0.85092	T	0.14908	.	.	.	.	.	.	.	.	245	0	13_Heterochrom/lo	13_Heterochrom/lo	13_Heterochrom/lo	13_Heterochrom/lo	13_Heterochrom/lo	13_Heterochrom/lo	12_Repressed	13_Heterochrom/lo	12_Repressed	0.401	.	.	.	.	.	-119698	-119642	57730	.	.	.
rs4072756	223657265	C	1.6503	F	C	0.62533	A	0.37467	.	.	.	.	.	.	.	.	.	0	13_Heterochrom/lo	13_Heterochrom/lo	13_Heterochrom/lo	13_Heterochrom/lo	13_Heterochrom/lo	13_Heterochrom/lo	12_Repressed	13_Heterochrom/lo	12_Repressed	1.4	.	.	.	.	.	-119721	-119665	57707	.	.	.
rs3935463	223657340	T	3.8663	B	G	0.88391	T	0.11609	.	.	.	.	.	.	.	.	.	0	13_Heterochrom/lo	13_Heterochrom/lo	13_Heterochrom/lo	13_Heterochrom/lo	13_Heterochrom/lo	13_Heterochrom/lo	12_Repressed	13_Heterochrom/lo	12_Repressed	-3.81	.	.	.	.	.	-119796	-119740	57632	.	.	.
rs4072210	223657739	C	3.8656	B	C	0.1093	T	0.8907	.	.	.	.	.	.	.	.	527	0	13_Heterochrom/lo	13_Heterochrom/lo	13_Heterochrom/lo	13_Heterochrom/lo	13_Heterochrom/lo	13_Heterochrom/lo	12_Repressed	13_Heterochrom/lo	12_Repressed	-0.107	.	.	.	.	.	-120195	-120139	57233	.	.	.
rs6604718	223658042	C	3.856	B	T	0.88259	C	0.11741	.	.	.	.	.	.	.	.	527	0	13_Heterochrom/lo	13_Heterochrom/lo	13_Heterochrom/lo	13_Heterochrom/lo	13_Heterochrom/lo	12_Repressed	12_Repressed	13_Heterochrom/lo	12_Repressed	1.59	.	.	.	.	.	-120498	-120442	56930	.	.	.
rs78718907	223658484	A	0.1599	F	A	0.9657	G	0.0343	.	.	.	.	.	.	.	.	.	0	13_Heterochrom/lo	13_Heterochrom/lo	13_Heterochrom/lo	13_Heterochrom/lo	13_Heterochrom/lo	12_Repressed	12_Repressed	13_Heterochrom/lo	12_Repressed	-5.32	.	.	.	.	.	-120940	-120884	56488	.	.	.
rs55939627	223659187	C	0.4218	P	C	0.94459	T	0.05541	.	.	.	.	.	.	.	.	241	0	13_Heterochrom/lo	13_Heterochrom/lo	13_Heterochrom/lo	13_Heterochrom/lo	13_Heterochrom/lo	12_Repressed	12_Repressed	13_Heterochrom/lo	12_Repressed	-1.09	.	.	.	.	.	-121643	-121587	55785	.	212	.
rs6676669	223659606	T	0.4218	P	A	0.05541	T	0.94459	.	.	.	.	.	.	.	.	.	0	13_Heterochrom/lo	13_Heterochrom/lo	13_Heterochrom/lo	13_Heterochrom/lo	13_Heterochrom/lo	12_Repressed	8_Insulator	8_Insulator	12_Repressed	0.784	.	.	.	.	.	-122062	-122006	55366	.	.	.
rs6671885	223659635	C	0.318	G	C	0.54881	T	0.45119	.	.	.	.	.	.	.	.	.	0	13_Heterochrom/lo	13_Heterochrom/lo	13_Heterochrom/lo	13_Heterochrom/lo	13_Heterochrom/lo	12_Repressed	8_Insulator	8_Insulator	12_Repressed	-0.599	.	.	.	.	.	-122091	-122035	55337	.	.	.
chr1:223660153	223660153	A	0.1659	F	A	1e-05	G	0.99999	.	.	.	.	.	.	.	.	.	0	13_Heterochrom/lo	8_Insulator	8_Insulator	13_Heterochrom/lo	13_Heterochrom/lo	12_Repressed	8_Insulator	8_Insulator	12_Repressed	0.199	.	.	.	.	.	-122609	-122553	54819	.	.	.
rs7414159	223660338	A	6.6164	B	C	0.93799	A	0.06201	.	.	.	.	.	.	.	.	.	0	13_Heterochrom/lo	11_Weak_Txn	13_Heterochrom/lo	13_Heterochrom/lo	13_Heterochrom/lo	12_Repressed	12_Repressed	12_Repressed	12_Repressed	0.466	.	.	.	.	.	-122794	-122738	54634	.	.	.
rs12408622	223662103	T	0.4308	P	C	0.99736	A	0.00264	.	.	.	.	.	.	.	.	.	0	12_Repressed	13_Heterochrom/lo	13_Heterochrom/lo	13_Heterochrom/lo	13_Heterochrom/lo	13_Heterochrom/lo	12_Repressed	12_Repressed	12_Repressed	-0.46	.	.	.	.	.	-124559	-124503	52869	.	.	.
rs4344324	223662326	C	1.976	B	T	0.47889	C	0.52111	.	.	.	.	.	.	.	.	.	0	12_Repressed	13_Heterochrom/lo	13_Heterochrom/lo	13_Heterochrom/lo	13_Heterochrom/lo	13_Heterochrom/lo	12_Repressed	12_Repressed	12_Repressed	-0.208	.	.	.	.	.	-124782	-124726	52646	.	.	.
rs57000280	223662396	A	1.5206	C	A	1e-05	G	0.99999	.	.	.	.	.	.	.	.	.	0	12_Repressed	13_Heterochrom/lo	13_Heterochrom/lo	13_Heterochrom/lo	13_Heterochrom/lo	13_Heterochrom/lo	12_Repressed	12_Repressed	12_Repressed	0.104	.	.	.	.	.	-124852	-124796	52576	.	.	.
rs7527013	223662541	A	0.3196	G	G	0.4657	A	0.5343	.	.	.	.	.	.	.	.	.	0	12_Repressed	13_Heterochrom/lo	13_Heterochrom/lo	13_Heterochrom/lo	13_Heterochrom/lo	13_Heterochrom/lo	12_Repressed	12_Repressed	12_Repressed	0.935	.	.	.	.	.	-124997	-124941	52431	.	.	.
rs7540409	223662563	G	0.3196	G	A	0.4657	G	0.5343	.	.	.	.	.	.	.	.	.	0	12_Repressed	13_Heterochrom/lo	13_Heterochrom/lo	13_Heterochrom/lo	13_Heterochrom/lo	13_Heterochrom/lo	12_Repressed	12_Repressed	12_Repressed	-2.29	.	.	.	.	.	-125019	-124963	52409	.	.	.
rs7527020	223662572	A	0.3196	G	G	0.4657	A	0.5343	.	.	.	.	.	.	.	.	.	0	12_Repressed	13_Heterochrom/lo	13_Heterochrom/lo	13_Heterochrom/lo	13_Heterochrom/lo	13_Heterochrom/lo	12_Repressed	12_Repressed	12_Repressed	0.547	.	.	.	.	.	-125028	-124972	52400	.	.	.
rs11261292	223662863	T	6.5789	B	C	0.93536	T	0.06464	.	.	.	.	.	.	.	.	262	0	12_Repressed	13_Heterochrom/lo	13_Heterochrom/lo	13_Heterochrom/lo	13_Heterochrom/lo	13_Heterochrom/lo	12_Repressed	12_Repressed	12_Repressed	-1.56	.	.	.	.	.	-125319	-125263	52109	.	.	.
rs11586368	223662887	G	1.7419	F	G	0.58311	C	0.41689	.	.	.	.	.	.	.	.	262	0	12_Repressed	13_Heterochrom/lo	13_Heterochrom/lo	13_Heterochrom/lo	13_Heterochrom/lo	13_Heterochrom/lo	12_Repressed	12_Repressed	12_Repressed	0.925	.	.	.	.	.	-125343	-125287	52085	.	.	.
rs10157965	223663294	A	6.5789	B	G	0.93536	A	0.06464	.	.	.	.	.	.	.	.	.	0	13_Heterochrom/lo	13_Heterochrom/lo	13_Heterochrom/lo	13_Heterochrom/lo	13_Heterochrom/lo	13_Heterochrom/lo	12_Repressed	12_Repressed	12_Repressed	-0.898	.	.	.	.	.	-125750	-125694	51678	.	.	.
rs6690293	223663505	A	0.3193	G	A	0.53694	G	0.46306	.	.	.	.	.	.	.	.	.	0	13_Heterochrom/lo	13_Heterochrom/lo	13_Heterochrom/lo	13_Heterochrom/lo	13_Heterochrom/lo	13_Heterochrom/lo	12_Repressed	13_Heterochrom/lo	12_Repressed	-3.82	.	.	.	.	.	-125961	-125905	51467	.	.	.
rs6685694	223663555	C	0.3187	G	C	0.54222	T	0.45778	.	.	.	.	.	.	.	.	314	0	13_Heterochrom/lo	13_Heterochrom/lo	13_Heterochrom/lo	13_Heterochrom/lo	13_Heterochrom/lo	13_Heterochrom/lo	12_Repressed	13_Heterochrom/lo	12_Repressed	-0.871	.	.	.	.	.	-126011	-125955	51417	.	.	.
rs4295879	223663679	G	0.3186	G	T	0.45646	G	0.54354	.	.	.	.	.	.	.	.	314	0	13_Heterochrom/lo	13_Heterochrom/lo	13_Heterochrom/lo	13_Heterochrom/lo	13_Heterochrom/lo	13_Heterochrom/lo	12_Repressed	13_Heterochrom/lo	12_Repressed	-1.59	.	.	.	.	.	-126135	-126079	51293	.	.	.
rs4623692	223663828	T	0.3193	G	C	0.46306	T	0.53694	.	.	.	.	.	.	.	.	314	0	13_Heterochrom/lo	13_Heterochrom/lo	13_Heterochrom/lo	13_Heterochrom/lo	13_Heterochrom/lo	13_Heterochrom/lo	12_Repressed	13_Heterochrom/lo	12_Repressed	2.09	.	.	.	.	.	-126284	-126228	51144	.	.	.
rs12046541	223663935	T	0.3171	G	T	0.55937	G	0.44063	.	.	.	.	.	.	.	.	314	1	13_Heterochrom/lo	13_Heterochrom/lo	13_Heterochrom/lo	13_Heterochrom/lo	13_Heterochrom/lo	13_Heterochrom/lo	12_Repressed	13_Heterochrom/lo	12_Repressed	-3.27	.	.	.	.	.	-126391	-126335	51037	.	.	.
rs4623693	223664100	C	1.9629	B	C	0.52507	T	0.47493	.	.	.	.	.	.	.	.	.	0	13_Heterochrom/lo	13_Heterochrom/lo	13_Heterochrom/lo	13_Heterochrom/lo	13_Heterochrom/lo	13_Heterochrom/lo	12_Repressed	13_Heterochrom/lo	13_Heterochrom/lo	-0.606	.	.	.	.	.	-126556	-126500	50872	.	.	.
rs11261293	223664287	T	6.5418	B	T	0.06728	C	0.93272	.	.	.	.	.	.	.	.	242	0	13_Heterochrom/lo	13_Heterochrom/lo	13_Heterochrom/lo	13_Heterochrom/lo	13_Heterochrom/lo	13_Heterochrom/lo	12_Repressed	13_Heterochrom/lo	13_Heterochrom/lo	1.17	.	.	.	.	.	-126743	-126687	50685	.	.	.
rs77841917	223664307	T	6.6164	B	C	0.93799	T	0.06201	.	.	.	.	.	.	.	.	242	0	13_Heterochrom/lo	13_Heterochrom/lo	13_Heterochrom/lo	13_Heterochrom/lo	13_Heterochrom/lo	13_Heterochrom/lo	12_Repressed	13_Heterochrom/lo	13_Heterochrom/lo	-3.61	.	.	.	.	.	-126763	-126707	50665	.	.	.
rs12141379	223664410	T	6.6164	B	C	0.93799	T	0.06201	.	.	.	.	.	.	.	.	242	0	13_Heterochrom/lo	13_Heterochrom/lo	13_Heterochrom/lo	7_Weak_Enhancer	13_Heterochrom/lo	13_Heterochrom/lo	12_Repressed	13_Heterochrom/lo	13_Heterochrom/lo	2.01	.	.	.	.	.	-126866	-126810	50562	.	.	.
rs17483288	223664844	T	1.0523	B	T	0.84565	C	0.15435	.	.	.	.	.	.	.	.	.	0	13_Heterochrom/lo	13_Heterochrom/lo	13_Heterochrom/lo	7_Weak_Enhancer	13_Heterochrom/lo	13_Heterochrom/lo	12_Repressed	13_Heterochrom/lo	13_Heterochrom/lo	-0.506	.	.	.	.	.	-127300	-127244	50128	.	.	.
rs34978010	223665087	G	1.0497	B	G	0.84697	A	0.15303	.	.	.	.	.	.	.	.	.	0	13_Heterochrom/lo	13_Heterochrom/lo	13_Heterochrom/lo	7_Weak_Enhancer	13_Heterochrom/lo	13_Heterochrom/lo	12_Repressed	13_Heterochrom/lo	13_Heterochrom/lo	-0.642	.	.	.	.	.	-127543	-127487	49885	.	.	.
rs12138605	223665163	A	6.6164	B	G	0.93799	A	0.06201	.	.	.	.	.	.	.	.	.	0	13_Heterochrom/lo	13_Heterochrom/lo	13_Heterochrom/lo	7_Weak_Enhancer	13_Heterochrom/lo	13_Heterochrom/lo	12_Repressed	13_Heterochrom/lo	13_Heterochrom/lo	0	.	.	.	.	.	-127619	-127563	49809	.	.	.
rs138791417	223665297	A	6.8751	B	G	0.95515	A	0.04485	.	.	.	.	.	.	.	.	.	0	13_Heterochrom/lo	13_Heterochrom/lo	13_Heterochrom/lo	5_Strong_Enhancer	13_Heterochrom/lo	13_Heterochrom/lo	12_Repressed	13_Heterochrom/lo	13_Heterochrom/lo	0	.	.	.	.	.	-127753	-127697	49675	.	.	.
rs12141649	223665301	T	6.6164	B	C	0.93799	T	0.06201	.	.	.	.	.	.	.	.	.	0	13_Heterochrom/lo	13_Heterochrom/lo	13_Heterochrom/lo	5_Strong_Enhancer	13_Heterochrom/lo	13_Heterochrom/lo	12_Repressed	13_Heterochrom/lo	13_Heterochrom/lo	0	.	.	.	.	.	-127757	-127701	49671	.	.	.
rs4489550	223665342	G	1.7645	F	G	0.57256	C	0.42744	.	.	.	.	.	.	.	.	.	0	13_Heterochrom/lo	13_Heterochrom/lo	13_Heterochrom/lo	5_Strong_Enhancer	13_Heterochrom/lo	13_Heterochrom/lo	12_Repressed	13_Heterochrom/lo	13_Heterochrom/lo	0.39	.	.	.	.	.	-127798	-127742	49630	.	.	.
rs4661271	223665408	G	0.3176	G	G	0.55277	A	0.44723	.	.	.	.	.	.	.	.	.	0	13_Heterochrom/lo	13_Heterochrom/lo	13_Heterochrom/lo	5_Strong_Enhancer	13_Heterochrom/lo	13_Heterochrom/lo	12_Repressed	7_Weak_Enhancer	13_Heterochrom/lo	-0.567	.	.	.	.	.	-127864	-127808	49564	.	.	.
rs4661273	223665468	G	0.3183	G	G	0.54617	A	0.45383	.	.	.	.	.	.	.	.	.	1	13_Heterochrom/lo	13_Heterochrom/lo	13_Heterochrom/lo	5_Strong_Enhancer	13_Heterochrom/lo	13_Heterochrom/lo	12_Repressed	7_Weak_Enhancer	13_Heterochrom/lo	2.44	.	.	.	.	.	-127924	-127868	49504	.	666	.
rs6682926	223665536	G	0.3155	G	G	0.58179	A	0.41821	.	.	.	.	.	.	.	.	614	1	13_Heterochrom/lo	13_Heterochrom/lo	13_Heterochrom/lo	5_Strong_Enhancer	13_Heterochrom/lo	13_Heterochrom/lo	12_Repressed	7_Weak_Enhancer	13_Heterochrom/lo	-1.15	.	.	.	.	.	-127992	-127936	49436	.	666	.
chr1:223665576	223665576	G	0.043	G	A	1e-05	G	0.99999	.	.	.	.	.	.	.	.	614	0	13_Heterochrom/lo	13_Heterochrom/lo	13_Heterochrom/lo	5_Strong_Enhancer	13_Heterochrom/lo	13_Heterochrom/lo	12_Repressed	7_Weak_Enhancer	13_Heterochrom/lo	-1.59	.	.	.	.	.	-128032	-127976	49396	.	666	.
rs4636450	223665804	C	1.0127	E	C	0.49077	T	0.50923	.	.	.	.	.	.	.	.	614	0	13_Heterochrom/lo	13_Heterochrom/lo	13_Heterochrom/lo	6_Weak_Enhancer	13_Heterochrom/lo	13_Heterochrom/lo	12_Repressed	13_Heterochrom/lo	13_Heterochrom/lo	-3.39	.	.	.	.	.	-128260	-128204	49168	.	666	.
rs4636451	223665854	T	6.5418	B	T	0.06728	C	0.93272	.	.	.	.	.	.	.	.	614	0	13_Heterochrom/lo	13_Heterochrom/lo	13_Heterochrom/lo	6_Weak_Enhancer	13_Heterochrom/lo	13_Heterochrom/lo	12_Repressed	13_Heterochrom/lo	13_Heterochrom/lo	0.336	.	.	.	.	.	-128310	-128254	49118	.	666	.
rs4568823	223666192	C	6.5418	B	C	0.06728	T	0.93272	.	.	.	.	.	.	.	.	.	0	13_Heterochrom/lo	13_Heterochrom/lo	13_Heterochrom/lo	7_Weak_Enhancer	13_Heterochrom/lo	13_Heterochrom/lo	12_Repressed	13_Heterochrom/lo	13_Heterochrom/lo	0.0465	.	.	.	.	.	-128648	-128592	48780	.	.	.
rs61823509	223666357	G	0.3159	G	G	0.5752	A	0.4248	.	.	.	.	.	.	.	.	271	0	13_Heterochrom/lo	13_Heterochrom/lo	13_Heterochrom/lo	7_Weak_Enhancer	13_Heterochrom/lo	13_Heterochrom/lo	12_Repressed	13_Heterochrom/lo	13_Heterochrom/lo	0	.	.	.	.	.	-128813	-128757	48615	.	.	.
rs7531954	223666704	C	6.5418	B	C	0.06728	T	0.93272	.	.	.	.	.	.	.	.	.	0	13_Heterochrom/lo	13_Heterochrom/lo	13_Heterochrom/lo	11_Weak_Txn	13_Heterochrom/lo	13_Heterochrom/lo	12_Repressed	13_Heterochrom/lo	13_Heterochrom/lo	0	.	.	.	.	.	-129160	-129104	48268	.	.	.
rs61823510	223666757	T	1.016	E	C	0.48813	T	0.51187	.	.	.	.	.	.	.	.	.	0	13_Heterochrom/lo	13_Heterochrom/lo	13_Heterochrom/lo	11_Weak_Txn	13_Heterochrom/lo	13_Heterochrom/lo	12_Repressed	13_Heterochrom/lo	13_Heterochrom/lo	-0.822	.	.	.	.	.	-129213	-129157	48215	.	.	.
rs116063659	223666761	A	0.4218	P	C	0.94459	A	0.05541	.	.	.	.	.	.	.	.	.	0	13_Heterochrom/lo	13_Heterochrom/lo	13_Heterochrom/lo	11_Weak_Txn	13_Heterochrom/lo	13_Heterochrom/lo	12_Repressed	13_Heterochrom/lo	13_Heterochrom/lo	-0.822	.	.	.	.	.	-129217	-129161	48211	.	.	.
rs6683246	223667201	A	1.756	F	A	0.57652	C	0.42348	.	.	.	.	.	.	.	.	257	0	13_Heterochrom/lo	13_Heterochrom/lo	13_Heterochrom/lo	11_Weak_Txn	13_Heterochrom/lo	13_Heterochrom/lo	12_Repressed	13_Heterochrom/lo	13_Heterochrom/lo	0.206	.	.	.	.	.	-129657	-129601	47771	.	.	.
rs6689010	223667568	T	6.5789	B	T	0.06464	G	0.93536	.	.	.	.	.	.	.	.	184	0	13_Heterochrom/lo	13_Heterochrom/lo	13_Heterochrom/lo	11_Weak_Txn	13_Heterochrom/lo	13_Heterochrom/lo	12_Repressed	13_Heterochrom/lo	13_Heterochrom/lo	-2.21	.	.	.	.	.	-130024	-129968	47404	.	.	.
rs59248273	223667586	C	0.4218	P	C	0.94459	T	0.05541	.	.	.	.	.	.	.	.	184	0	13_Heterochrom/lo	13_Heterochrom/lo	13_Heterochrom/lo	11_Weak_Txn	13_Heterochrom/lo	13_Heterochrom/lo	12_Repressed	13_Heterochrom/lo	13_Heterochrom/lo	2.14	.	.	.	.	.	-130042	-129986	47386	.	.	.
rs75555654	223668190	A	6.6164	B	G	0.93799	A	0.06201	.	.	.	.	.	.	.	.	328	0	13_Heterochrom/lo	13_Heterochrom/lo	13_Heterochrom/lo	11_Weak_Txn	13_Heterochrom/lo	13_Heterochrom/lo	12_Repressed	13_Heterochrom/lo	13_Heterochrom/lo	-6.98	.	.	.	.	.	-130646	-130590	46782	.	.	.
rs34441207	223668401	G	0.2	G	G	0.79551	T	0.20449	.	.	.	.	.	.	.	.	.	0	13_Heterochrom/lo	13_Heterochrom/lo	13_Heterochrom/lo	11_Weak_Txn	13_Heterochrom/lo	13_Heterochrom/lo	12_Repressed	13_Heterochrom/lo	13_Heterochrom/lo	-4.9	.	.	.	.	.	-130857	-130801	46571	.	.	.
rs12041055	223668491	G	1.6329	F	G	0.63325	A	0.36675	.	.	.	.	.	.	.	.	.	0	13_Heterochrom/lo	13_Heterochrom/lo	13_Heterochrom/lo	11_Weak_Txn	13_Heterochrom/lo	13_Heterochrom/lo	12_Repressed	13_Heterochrom/lo	13_Heterochrom/lo	-3.3	.	.	.	.	.	-130947	-130891	46481	.	.	.
rs10907386	223668641	G	1.7134	F	G	0.59631	A	0.40369	.	.	.	.	.	.	.	.	.	0	13_Heterochrom/lo	13_Heterochrom/lo	13_Heterochrom/lo	11_Weak_Txn	13_Heterochrom/lo	13_Heterochrom/lo	12_Repressed	13_Heterochrom/lo	13_Heterochrom/lo	-1.95	.	.	.	.	.	-131097	-131041	46331	.	.	.
rs72745975	223668708	G	0.4218	P	G	0.94459	A	0.05541	.	.	.	.	.	.	.	.	.	0	13_Heterochrom/lo	13_Heterochrom/lo	13_Heterochrom/lo	11_Weak_Txn	13_Heterochrom/lo	13_Heterochrom/lo	12_Repressed	13_Heterochrom/lo	13_Heterochrom/lo	-0.545	.	.	.	.	.	-131164	-131108	46264	.	.	.
rs6684972	223668908	C	3.625	B	C	0.14908	G	0.85092	.	.	.	.	.	.	.	.	.	0	13_Heterochrom/lo	13_Heterochrom/lo	13_Heterochrom/lo	11_Weak_Txn	13_Heterochrom/lo	13_Heterochrom/lo	12_Repressed	13_Heterochrom/lo	13_Heterochrom/lo	-0.902	.	.	.	.	.	-131364	-131308	46064	.	.	.
rs12408545	223669622	A	0.4218	P	G	0.94459	A	0.05541	.	.	.	.	.	.	.	.	.	0	13_Heterochrom/lo	13_Heterochrom/lo	13_Heterochrom/lo	11_Weak_Txn	13_Heterochrom/lo	13_Heterochrom/lo	12_Repressed	13_Heterochrom/lo	13_Heterochrom/lo	0	.	.	.	.	.	-132078	-132022	45350	.	.	.
rs6604719	223670323	T	1.7532	F	T	0.57784	G	0.42216	.	.	.	.	.	.	.	.	297	0	13_Heterochrom/lo	13_Heterochrom/lo	13_Heterochrom/lo	11_Weak_Txn	13_Heterochrom/lo	13_Heterochrom/lo	3_Poised_Promoter	13_Heterochrom/lo	13_Heterochrom/lo	0.199	.	.	.	.	.	-132779	-132723	44649	.	395	.
rs113336059	223670414	G	6.6164	B	C	0.93799	G	0.06201	.	.	.	.	.	.	.	.	297	0	13_Heterochrom/lo	13_Heterochrom/lo	13_Heterochrom/lo	11_Weak_Txn	13_Heterochrom/lo	13_Heterochrom/lo	3_Poised_Promoter	13_Heterochrom/lo	13_Heterochrom/lo	0.199	.	.	.	.	.	-132870	-132814	44558	.	395	.
rs146294677	223670503	C	0.1001	F	C	0.99736	T	0.00264	.	.	.	.	.	.	.	.	297	0	13_Heterochrom/lo	13_Heterochrom/lo	13_Heterochrom/lo	11_Weak_Txn	13_Heterochrom/lo	13_Heterochrom/lo	3_Poised_Promoter	13_Heterochrom/lo	13_Heterochrom/lo	0.199	.	.	.	.	.	-132959	-132903	44469	.	395	.
rs79290252	223670914	C	6.6164	B	G	0.93799	C	0.06201	.	.	.	.	.	.	.	.	402	0	13_Heterochrom/lo	13_Heterochrom/lo	13_Heterochrom/lo	11_Weak_Txn	13_Heterochrom/lo	13_Heterochrom/lo	12_Repressed	13_Heterochrom/lo	13_Heterochrom/lo	-1.99	.	.	.	.	.	-133370	-133314	44058	.	.	.
rs74148031	223670965	A	6.5789	B	C	0.93536	A	0.06464	.	.	.	.	.	.	.	.	402	0	13_Heterochrom/lo	13_Heterochrom/lo	13_Heterochrom/lo	11_Weak_Txn	13_Heterochrom/lo	13_Heterochrom/lo	12_Repressed	13_Heterochrom/lo	13_Heterochrom/lo	0.764	.	.	.	.	.	-133421	-133365	44007	.	.	.
chr1:223671571	223671571	C	0.1392	P	C	1e-05	A	0.99999	.	.	.	.	.	.	.	.	.	0	13_Heterochrom/lo	13_Heterochrom/lo	13_Heterochrom/lo	11_Weak_Txn	13_Heterochrom/lo	13_Heterochrom/lo	12_Repressed	13_Heterochrom/lo	13_Heterochrom/lo	-1.97	.	.	.	.	.	-134027	-133971	43401	.	.	.
chr1:223671575	223671575	C	0.4724	H	C	1e-05	T	0.99999	.	.	.	.	.	.	.	.	.	0	13_Heterochrom/lo	13_Heterochrom/lo	13_Heterochrom/lo	11_Weak_Txn	13_Heterochrom/lo	13_Heterochrom/lo	12_Repressed	13_Heterochrom/lo	13_Heterochrom/lo	-1.84	.	.	.	.	.	-134031	-133975	43397	.	.	.
rs4456085	223672279	G	2.0727	B	T	0.50792	G	0.49208	.	.	.	.	.	.	.	.	.	0	13_Heterochrom/lo	11_Weak_Txn	13_Heterochrom/lo	11_Weak_Txn	11_Weak_Txn	13_Heterochrom/lo	12_Repressed	13_Heterochrom/lo	13_Heterochrom/lo	-1.62	.	.	.	.	.	-134735	-134679	42693	.	.	.
rs3922892	223672283	A	2.0727	B	G	0.50792	A	0.49208	.	.	.	.	.	.	.	.	.	0	13_Heterochrom/lo	11_Weak_Txn	13_Heterochrom/lo	11_Weak_Txn	11_Weak_Txn	13_Heterochrom/lo	12_Repressed	13_Heterochrom/lo	13_Heterochrom/lo	-0.264	.	.	.	.	.	-134739	-134683	42689	.	.	.
rs61366469	223673429	C	0.3988	P	C	0.92216	A	0.07784	.	.	.	.	.	.	.	.	379	0	13_Heterochrom/lo	11_Weak_Txn	13_Heterochrom/lo	4_Strong_Enhancer	7_Weak_Enhancer	13_Heterochrom/lo	12_Repressed	5_Strong_Enhancer	13_Heterochrom/lo	-0.128	.	.	.	.	.	-135885	-135829	41543	.	.	.
rs4233523	223673527	C	1.6474	F	C	0.62665	A	0.37335	.	.	.	.	.	.	.	.	379	0	13_Heterochrom/lo	11_Weak_Txn	13_Heterochrom/lo	4_Strong_Enhancer	7_Weak_Enhancer	13_Heterochrom/lo	12_Repressed	5_Strong_Enhancer	13_Heterochrom/lo	-0.0954	.	.	.	.	.	-135983	-135927	41445	.	.	.
rs72745981	223673846	C	0.3988	P	C	0.92216	A	0.07784	.	.	.	.	.	.	.	.	.	0	13_Heterochrom/lo	7_Weak_Enhancer	13_Heterochrom/lo	4_Strong_Enhancer	5_Strong_Enhancer	6_Weak_Enhancer	12_Repressed	4_Strong_Enhancer	6_Weak_Enhancer	3.05	.	.	.	.	.	-136302	-136246	41126	.	.	.
rs4512641	223673932	G	1.6387	F	A	0.36939	G	0.63061	.	.	.	.	.	.	.	.	1000	12	13_Heterochrom/lo	7_Weak_Enhancer	13_Heterochrom/lo	4_Strong_Enhancer	5_Strong_Enhancer	6_Weak_Enhancer	12_Repressed	4_Strong_Enhancer	6_Weak_Enhancer	0.663	.	.	.	.	.	-136388	-136332	41040	.	1000	.
rs4453033	223674041	C	6.5789	B	G	0.93536	C	0.06464	.	.	.	.	.	.	.	.	1000	16	13_Heterochrom/lo	6_Weak_Enhancer	13_Heterochrom/lo	5_Strong_Enhancer	5_Strong_Enhancer	7_Weak_Enhancer	12_Repressed	5_Strong_Enhancer	6_Weak_Enhancer	1.64	.	.	.	.	.	-136497	-136441	40931	.	1000	.
rs6702233	223674090	T	6.5052	B	C	0.93008	T	0.06992	.	.	.	.	.	.	.	.	1000	23	13_Heterochrom/lo	6_Weak_Enhancer	13_Heterochrom/lo	5_Strong_Enhancer	5_Strong_Enhancer	7_Weak_Enhancer	12_Repressed	5_Strong_Enhancer	6_Weak_Enhancer	-4.76	.	.	.	.	.	-136546	-136490	40882	.	1000	.
rs6661598	223674140	C	6.5789	B	T	0.93536	C	0.06464	.	.	.	.	.	.	.	.	1000	20	13_Heterochrom/lo	6_Weak_Enhancer	13_Heterochrom/lo	5_Strong_Enhancer	5_Strong_Enhancer	7_Weak_Enhancer	12_Repressed	5_Strong_Enhancer	6_Weak_Enhancer	-1.32	.	.	.	.	.	-136596	-136540	40832	.	1000	.
rs7517145	223675204	A	0.3988	P	A	0.92216	G	0.07784	.	.	.	.	.	.	.	.	.	0	13_Heterochrom/lo	13_Heterochrom/lo	13_Heterochrom/lo	11_Weak_Txn	13_Heterochrom/lo	11_Weak_Txn	12_Repressed	11_Weak_Txn	13_Heterochrom/lo	0.137	.	.	.	.	.	-137660	-137604	39768	.	.	.
rs12752130	223675503	G	0.3988	P	G	0.92216	A	0.07784	.	.	.	.	.	.	.	.	116	0	13_Heterochrom/lo	13_Heterochrom/lo	13_Heterochrom/lo	11_Weak_Txn	13_Heterochrom/lo	11_Weak_Txn	12_Repressed	11_Weak_Txn	13_Heterochrom/lo	-1.7	.	.	.	.	.	-137959	-137903	39469	.	.	.
rs114292502	223675986	C	0.7312	F	T	1e-05	C	0.99999	.	.	.	.	.	.	.	.	.	0	13_Heterochrom/lo	13_Heterochrom/lo	13_Heterochrom/lo	11_Weak_Txn	13_Heterochrom/lo	11_Weak_Txn	12_Repressed	11_Weak_Txn	13_Heterochrom/lo	-3.17	.	.	.	.	.	-138442	-138386	38986	.	.	.
rs6698392	223676360	G	6.8131	B	A	0.95119	G	0.04881	.	.	.	.	.	.	.	.	.	0	13_Heterochrom/lo	13_Heterochrom/lo	13_Heterochrom/lo	11_Weak_Txn	13_Heterochrom/lo	11_Weak_Txn	12_Repressed	11_Weak_Txn	13_Heterochrom/lo	0.199	.	.	.	.	.	-138816	-138760	38612	.	.	.
rs12409225	223677206	G	0.3998	P	G	0.92348	A	0.07652	.	.	.	.	.	.	.	.	.	0	13_Heterochrom/lo	13_Heterochrom/lo	13_Heterochrom/lo	7_Weak_Enhancer	13_Heterochrom/lo	11_Weak_Txn	12_Repressed	7_Weak_Enhancer	13_Heterochrom/lo	0.189	.	.	.	.	.	-139662	-139606	37766	.	.	.
rs12411081	223677285	T	0.4185	P	T	0.94195	C	0.05805	.	.	.	.	.	.	.	.	.	0	13_Heterochrom/lo	13_Heterochrom/lo	13_Heterochrom/lo	7_Weak_Enhancer	13_Heterochrom/lo	11_Weak_Txn	12_Repressed	7_Weak_Enhancer	13_Heterochrom/lo	-0.732	.	.	.	.	.	-139741	-139685	37687	.	.	.
rs4559495	223677622	T	0.324	G	T	0.50264	A	0.49736	.	.	.	.	.	.	.	.	.	0	13_Heterochrom/lo	13_Heterochrom/lo	13_Heterochrom/lo	5_Strong_Enhancer	13_Heterochrom/lo	11_Weak_Txn	12_Repressed	5_Strong_Enhancer	13_Heterochrom/lo	1.7	.	.	.	.	.	-140078	-140022	37350	.	.	.
rs7549968	223677665	C	0.3966	P	C	0.91953	T	0.08047	.	.	.	.	.	.	.	.	.	0	13_Heterochrom/lo	13_Heterochrom/lo	13_Heterochrom/lo	5_Strong_Enhancer	13_Heterochrom/lo	11_Weak_Txn	12_Repressed	5_Strong_Enhancer	13_Heterochrom/lo	-4.09	.	.	.	.	.	-140121	-140065	37307	.	.	.
rs4353087	223677755	G	0.3966	P	A	0.08047	G	0.91953	.	.	.	.	.	.	.	.	.	0	13_Heterochrom/lo	13_Heterochrom/lo	13_Heterochrom/lo	5_Strong_Enhancer	13_Heterochrom/lo	11_Weak_Txn	12_Repressed	5_Strong_Enhancer	13_Heterochrom/lo	-2.72	.	.	.	.	.	-140211	-140155	37217	.	.	.
rs34285879	223678257	C	0.3966	P	C	0.91953	T	0.08047	.	.	.	.	.	.	.	.	1000	16	13_Heterochrom/lo	13_Heterochrom/lo	13_Heterochrom/lo	5_Strong_Enhancer	13_Heterochrom/lo	7_Weak_Enhancer	12_Repressed	5_Strong_Enhancer	13_Heterochrom/lo	4	.	.	.	.	.	-140713	-140657	36715	.	890	.
rs4661275	223679206	A	1.0611	E	G	0.55409	A	0.44591	.	.	.	.	.	.	.	.	.	0	13_Heterochrom/lo	13_Heterochrom/lo	13_Heterochrom/lo	11_Weak_Txn	13_Heterochrom/lo	13_Heterochrom/lo	12_Repressed	11_Weak_Txn	13_Heterochrom/lo	-0.885	.	.	.	.	.	-141662	-141606	35766	.	.	.
rs4661276	223679269	T	1.0662	E	G	0.55805	T	0.44195	.	.	.	.	.	.	.	.	.	0	13_Heterochrom/lo	13_Heterochrom/lo	13_Heterochrom/lo	11_Weak_Txn	13_Heterochrom/lo	13_Heterochrom/lo	12_Repressed	11_Weak_Txn	13_Heterochrom/lo	0.113	.	.	.	.	.	-141725	-141669	35703	.	.	.
rs6604721	223679387	A	0.3966	P	A	0.91953	G	0.08047	.	.	.	.	.	.	.	.	.	0	13_Heterochrom/lo	13_Heterochrom/lo	13_Heterochrom/lo	11_Weak_Txn	13_Heterochrom/lo	13_Heterochrom/lo	12_Repressed	11_Weak_Txn	13_Heterochrom/lo	-0.885	.	.	.	.	.	-141843	-141787	35585	.	.	.
rs10907388	223679435	C	0.8482	C	C	0.87071	T	0.12929	.	.	.	.	.	.	.	.	.	0	13_Heterochrom/lo	13_Heterochrom/lo	13_Heterochrom/lo	11_Weak_Txn	13_Heterochrom/lo	13_Heterochrom/lo	12_Repressed	11_Weak_Txn	13_Heterochrom/lo	0	.	.	.	.	.	-141891	-141835	35537	.	.	.
rs4661277	223679517	C	0.399	P	C	1e-05	T	0.99999	.	.	.	.	.	.	.	.	.	0	13_Heterochrom/lo	13_Heterochrom/lo	13_Heterochrom/lo	11_Weak_Txn	13_Heterochrom/lo	13_Heterochrom/lo	12_Repressed	11_Weak_Txn	13_Heterochrom/lo	-0.625	.	.	.	.	.	-141973	-141917	35455	.	.	.
rs17542557	223679762	C	0.8933	B	C	0.91425	T	0.08575	.	.	.	.	.	.	.	.	.	0	13_Heterochrom/lo	13_Heterochrom/lo	13_Heterochrom/lo	11_Weak_Txn	13_Heterochrom/lo	13_Heterochrom/lo	12_Repressed	11_Weak_Txn	13_Heterochrom/lo	-1.2	.	.	.	.	.	-142218	-142162	35210	.	.	.
rs6660728	223679875	A	0.3966	P	A	0.91953	G	0.08047	.	.	.	.	.	.	.	.	200	0	13_Heterochrom/lo	13_Heterochrom/lo	13_Heterochrom/lo	11_Weak_Txn	13_Heterochrom/lo	13_Heterochrom/lo	12_Repressed	11_Weak_Txn	13_Heterochrom/lo	-0.444	.	.	.	.	.	-142331	-142275	35097	.	.	.
rs4511103	223680537	A	1.0492	E	G	0.54485	A	0.45515	.	.	.	.	.	.	.	.	.	0	13_Heterochrom/lo	13_Heterochrom/lo	13_Heterochrom/lo	11_Weak_Txn	13_Heterochrom/lo	13_Heterochrom/lo	12_Repressed	11_Weak_Txn	13_Heterochrom/lo	-2.12	.	.	.	.	.	-142993	-142937	34435	.	.	.
rs12735811	223681025	A	0.3966	P	A	0.91953	G	0.08047	.	.	.	.	.	.	.	.	.	0	13_Heterochrom/lo	13_Heterochrom/lo	13_Heterochrom/lo	11_Weak_Txn	13_Heterochrom/lo	13_Heterochrom/lo	12_Repressed	11_Weak_Txn	13_Heterochrom/lo	0.0434	.	.	.	.	.	-143481	-143425	33947	.	.	.
rs12732440	223681393	C	0.3966	P	C	0.91953	T	0.08047	.	.	.	.	.	.	.	.	228	0	13_Heterochrom/lo	13_Heterochrom/lo	13_Heterochrom/lo	11_Weak_Txn	13_Heterochrom/lo	13_Heterochrom/lo	12_Repressed	11_Weak_Txn	13_Heterochrom/lo	0.473	.	.	.	.	.	-143849	-143793	33579	.	.	.
rs11261296	223681546	T	1.0991	E	G	0.58311	T	0.41689	.	.	.	.	.	.	.	.	.	0	13_Heterochrom/lo	13_Heterochrom/lo	13_Heterochrom/lo	11_Weak_Txn	13_Heterochrom/lo	13_Heterochrom/lo	12_Repressed	11_Weak_Txn	13_Heterochrom/lo	0.144	.	.	.	.	.	-144002	-143946	33426	.	.	.
rs4325124	223682051	C	1.0938	E	T	0.57916	C	0.42084	.	.	.	.	.	.	.	.	228	0	13_Heterochrom/lo	13_Heterochrom/lo	13_Heterochrom/lo	11_Weak_Txn	13_Heterochrom/lo	13_Heterochrom/lo	12_Repressed	11_Weak_Txn	13_Heterochrom/lo	-3.22	.	.	.	.	.	-144507	-144451	32921	.	.	.
rs12403119	223682400	T	0.3966	P	T	0.91953	C	0.08047	.	.	.	.	.	.	.	.	.	0	13_Heterochrom/lo	13_Heterochrom/lo	13_Heterochrom/lo	11_Weak_Txn	13_Heterochrom/lo	13_Heterochrom/lo	12_Repressed	11_Weak_Txn	13_Heterochrom/lo	-4.31	.	.	.	.	.	-144856	-144800	32572	.	.	.
rs56083322	223682847	C	0.1389	G	C	0.82454	T	0.17546	.	.	.	.	.	.	.	.	.	0	13_Heterochrom/lo	13_Heterochrom/lo	13_Heterochrom/lo	11_Weak_Txn	13_Heterochrom/lo	13_Heterochrom/lo	12_Repressed	11_Weak_Txn	13_Heterochrom/lo	-0.359	.	.	.	.	.	-145303	-145247	32125	.	.	.
rs61823516	223684206	C	0.3218	G	C	0.51715	A	0.48285	.	.	.	.	.	.	.	.	.	0	13_Heterochrom/lo	13_Heterochrom/lo	13_Heterochrom/lo	11_Weak_Txn	13_Heterochrom/lo	13_Heterochrom/lo	13_Heterochrom/lo	11_Weak_Txn	13_Heterochrom/lo	0.199	.	.	.	.	.	-146662	-146606	30766	.	361	.
rs61823517	223684619	G	0.1389	G	G	0.82454	C	0.17546	.	.	.	.	.	.	.	.	.	0	13_Heterochrom/lo	13_Heterochrom/lo	13_Heterochrom/lo	11_Weak_Txn	13_Heterochrom/lo	13_Heterochrom/lo	13_Heterochrom/lo	11_Weak_Txn	13_Heterochrom/lo	-0.945	.	.	.	.	.	-147075	-147019	30353	.	.	.
rs34766468	223685201	A	0.3966	P	A	0.91953	T	0.08047	.	.	.	.	.	.	.	.	.	0	13_Heterochrom/lo	13_Heterochrom/lo	13_Heterochrom/lo	7_Weak_Enhancer	13_Heterochrom/lo	13_Heterochrom/lo	13_Heterochrom/lo	7_Weak_Enhancer	13_Heterochrom/lo	1.13	.	.	.	.	.	-147657	-147601	29771	.	.	.
rs12119648	223685434	A	1.0424	E	G	0.53958	A	0.46042	.	.	.	.	.	.	.	.	.	0	13_Heterochrom/lo	13_Heterochrom/lo	13_Heterochrom/lo	7_Weak_Enhancer	13_Heterochrom/lo	13_Heterochrom/lo	13_Heterochrom/lo	7_Weak_Enhancer	13_Heterochrom/lo	-0.73	.	.	.	.	.	-147890	-147834	29538	.	346	.
rs4282811	223685436	G	0.3977	P	G	0.92084	T	0.07916	.	.	.	.	.	.	.	.	.	0	13_Heterochrom/lo	13_Heterochrom/lo	13_Heterochrom/lo	7_Weak_Enhancer	13_Heterochrom/lo	13_Heterochrom/lo	13_Heterochrom/lo	7_Weak_Enhancer	13_Heterochrom/lo	0.365	.	.	.	.	.	-147892	-147836	29536	.	346	.
rs6667089	223685954	G	0.3966	P	G	0.91953	T	0.08047	.	.	.	.	.	.	.	.	.	0	13_Heterochrom/lo	13_Heterochrom/lo	13_Heterochrom/lo	11_Weak_Txn	13_Heterochrom/lo	13_Heterochrom/lo	13_Heterochrom/lo	13_Heterochrom/lo	13_Heterochrom/lo	2.01	.	.	.	.	.	-148410	-148354	29018	.	.	.
rs6692980	223686508	T	1.0921	E	C	0.57784	T	0.42216	.	.	.	.	.	.	.	.	.	0	13_Heterochrom/lo	13_Heterochrom/lo	13_Heterochrom/lo	11_Weak_Txn	13_Heterochrom/lo	13_Heterochrom/lo	13_Heterochrom/lo	13_Heterochrom/lo	13_Heterochrom/lo	1.78	.	.	.	.	.	-148964	-148908	28464	.	327	.
rs4603130	223686766	G	0.3172	G	G	0.55805	A	0.44195	.	.	.	.	.	.	.	.	220	0	13_Heterochrom/lo	13_Heterochrom/lo	13_Heterochrom/lo	11_Weak_Txn	13_Heterochrom/lo	13_Heterochrom/lo	13_Heterochrom/lo	12_Repressed	13_Heterochrom/lo	-1.34	.	.	.	.	.	-149222	-149166	28206	.	400	.
chr1:223686781	223686781	A	0.8029	P	C	1e-05	A	0.99999	.	.	.	.	.	.	.	.	220	0	13_Heterochrom/lo	13_Heterochrom/lo	13_Heterochrom/lo	11_Weak_Txn	13_Heterochrom/lo	13_Heterochrom/lo	13_Heterochrom/lo	12_Repressed	13_Heterochrom/lo	-4.15	.	.	.	.	.	-149237	-149181	28191	.	400	.
rs35219153	223686790	C	0.3966	P	T	0.91953	C	0.08047	.	.	.	.	.	.	.	.	220	0	13_Heterochrom/lo	13_Heterochrom/lo	13_Heterochrom/lo	11_Weak_Txn	13_Heterochrom/lo	13_Heterochrom/lo	13_Heterochrom/lo	12_Repressed	13_Heterochrom/lo	1.32	.	.	.	.	.	-149246	-149190	28182	.	400	.
rs6701160	223686843	T	0.5228	C	T	0.86675	C	0.13325	.	.	.	.	.	.	.	.	220	0	13_Heterochrom/lo	13_Heterochrom/lo	13_Heterochrom/lo	11_Weak_Txn	13_Heterochrom/lo	13_Heterochrom/lo	13_Heterochrom/lo	12_Repressed	13_Heterochrom/lo	1.68	.	.	.	.	.	-149299	-149243	28129	.	400	.
rs7554045	223687990	A	0.3222	G	A	0.51451	T	0.48549	.	.	.	.	.	.	.	.	.	0	13_Heterochrom/lo	13_Heterochrom/lo	13_Heterochrom/lo	11_Weak_Txn	13_Heterochrom/lo	12_Repressed	13_Heterochrom/lo	12_Repressed	12_Repressed	-3.62	.	.	.	.	.	-150446	-150390	26982	.	.	.
rs4606305	223688399	G	0.3966	P	G	0.91953	C	0.08047	.	.	.	.	.	.	.	.	.	0	13_Heterochrom/lo	13_Heterochrom/lo	13_Heterochrom/lo	11_Weak_Txn	13_Heterochrom/lo	12_Repressed	13_Heterochrom/lo	12_Repressed	12_Repressed	0.957	.	.	.	.	.	-150855	-150799	26573	.	.	.
rs4402119	223689014	T	0.3966	P	C	0.08047	T	0.91953	.	.	.	.	.	.	.	.	541	0	13_Heterochrom/lo	13_Heterochrom/lo	13_Heterochrom/lo	7_Weak_Enhancer	13_Heterochrom/lo	12_Repressed	13_Heterochrom/lo	6_Weak_Enhancer	12_Repressed	-7.78	.	.	.	.	.	-151470	-151414	25958	.	.	.
rs12117655	223689916	G	3.2439	B	A	0.79683	G	0.20317	.	.	.	.	.	.	.	.	.	0	13_Heterochrom/lo	7_Weak_Enhancer	13_Heterochrom/lo	13_Heterochrom/lo	13_Heterochrom/lo	13_Heterochrom/lo	13_Heterochrom/lo	13_Heterochrom/lo	12_Repressed	-0.613	.	.	.	.	.	-152372	-152316	25056	.	.	.
rs4421579	223690077	T	0.9422	B	T	0.65567	C	0.34433	.	.	.	.	.	.	.	.	.	0	13_Heterochrom/lo	6_Weak_Enhancer	13_Heterochrom/lo	13_Heterochrom/lo	13_Heterochrom/lo	13_Heterochrom/lo	13_Heterochrom/lo	13_Heterochrom/lo	12_Repressed	-0.0558	.	.	.	.	.	-152533	-152477	24895	.	.	.
rs4661278	223692080	T	0.3249	G	T	0.49736	C	0.50264	.	.	.	.	.	.	.	.	269	0	13_Heterochrom/lo	13_Heterochrom/lo	13_Heterochrom/lo	13_Heterochrom/lo	13_Heterochrom/lo	13_Heterochrom/lo	13_Heterochrom/lo	13_Heterochrom/lo	13_Heterochrom/lo	0	.	.	.	.	.	-154536	-154480	22892	.	320	.
rs12063062	223692369	A	0.3229	G	A	0.50923	G	0.49077	.	.	.	.	.	.	.	.	.	0	13_Heterochrom/lo	13_Heterochrom/lo	13_Heterochrom/lo	13_Heterochrom/lo	13_Heterochrom/lo	13_Heterochrom/lo	13_Heterochrom/lo	13_Heterochrom/lo	13_Heterochrom/lo	0	.	.	.	.	.	-154825	-154769	22603	.	.	.
rs12760595	223692744	G	0.4251	P	G	0.94723	A	0.05277	.	.	.	.	.	.	.	.	.	0	13_Heterochrom/lo	13_Heterochrom/lo	13_Heterochrom/lo	13_Heterochrom/lo	13_Heterochrom/lo	13_Heterochrom/lo	13_Heterochrom/lo	13_Heterochrom/lo	13_Heterochrom/lo	-0.256	.	.	.	.	.	-155200	-155144	22228	.	204	.
rs139402937	223693067	C	0.6294	C	C	0.99208	T	0.00792	.	.	.	.	.	.	.	.	.	0	13_Heterochrom/lo	13_Heterochrom/lo	13_Heterochrom/lo	13_Heterochrom/lo	13_Heterochrom/lo	13_Heterochrom/lo	13_Heterochrom/lo	13_Heterochrom/lo	13_Heterochrom/lo	-1.99	.	.	.	.	.	-155523	-155467	21905	.	.	.
rs17162209	223693162	G	0.8345	B	G	0.70712	A	0.29288	.	.	.	.	.	.	.	.	.	0	13_Heterochrom/lo	13_Heterochrom/lo	13_Heterochrom/lo	13_Heterochrom/lo	13_Heterochrom/lo	13_Heterochrom/lo	13_Heterochrom/lo	13_Heterochrom/lo	13_Heterochrom/lo	-3.36	.	.	.	.	.	-155618	-155562	21810	.	.	.
rs12119453	223693244	A	3.3205	B	C	0.80739	A	0.19261	.	.	.	.	.	.	.	.	.	0	13_Heterochrom/lo	13_Heterochrom/lo	13_Heterochrom/lo	13_Heterochrom/lo	13_Heterochrom/lo	13_Heterochrom/lo	13_Heterochrom/lo	13_Heterochrom/lo	13_Heterochrom/lo	-0.436	.	.	.	.	.	-155700	-155644	21728	.	.	.
rs4281321	223694428	A	0.9478	B	G	0.34697	A	0.65303	.	.	.	.	.	.	.	.	.	0	13_Heterochrom/lo	13_Heterochrom/lo	13_Heterochrom/lo	13_Heterochrom/lo	13_Heterochrom/lo	13_Heterochrom/lo	12_Repressed	13_Heterochrom/lo	13_Heterochrom/lo	0.552	.	.	.	.	.	-156884	-156828	20544	.	.	.
rs11261297	223694735	T	0.4736	E	T	0.69261	A	0.30739	.	.	.	.	.	.	.	.	.	0	13_Heterochrom/lo	13_Heterochrom/lo	13_Heterochrom/lo	13_Heterochrom/lo	13_Heterochrom/lo	13_Heterochrom/lo	12_Repressed	13_Heterochrom/lo	13_Heterochrom/lo	-3.03	.	.	.	.	.	-157191	-157135	20237	.	.	.
rs17542724	223695145	G	0.1181	A	G	0.7058	A	0.2942	.	.	.	.	.	.	.	.	.	0	13_Heterochrom/lo	13_Heterochrom/lo	13_Heterochrom/lo	13_Heterochrom/lo	13_Heterochrom/lo	13_Heterochrom/lo	12_Repressed	13_Heterochrom/lo	13_Heterochrom/lo	-1.3	.	.	.	.	.	-157601	-157545	19827	.	.	.
rs12124770	223695573	C	0.6091	B	T	0.32718	C	0.67282	.	.	.	.	.	.	.	.	.	0	13_Heterochrom/lo	13_Heterochrom/lo	13_Heterochrom/lo	13_Heterochrom/lo	13_Heterochrom/lo	13_Heterochrom/lo	12_Repressed	13_Heterochrom/lo	13_Heterochrom/lo	-3.62	.	.	.	.	.	-158029	-157973	19399	.	.	.
rs10907389	223695942	C	1.2327	C	C	0.69525	T	0.30475	.	.	.	.	.	.	.	.	.	0	13_Heterochrom/lo	13_Heterochrom/lo	13_Heterochrom/lo	13_Heterochrom/lo	13_Heterochrom/lo	13_Heterochrom/lo	12_Repressed	13_Heterochrom/lo	13_Heterochrom/lo	2.56	.	.	.	.	.	-158398	-158342	19030	.	.	.
rs11261298	223696837	G	0.7253	E	G	0.69129	A	0.30871	.	.	.	.	.	.	.	.	.	0	13_Heterochrom/lo	13_Heterochrom/lo	13_Heterochrom/lo	13_Heterochrom/lo	13_Heterochrom/lo	13_Heterochrom/lo	12_Repressed	13_Heterochrom/lo	12_Repressed	-3.02	.	.	.	.	.	-159293	-159237	18135	.	.	.
rs10796478	223697236	C	0.6258	B	T	0.33509	C	0.66491	.	.	.	.	.	.	.	.	.	0	13_Heterochrom/lo	13_Heterochrom/lo	13_Heterochrom/lo	13_Heterochrom/lo	13_Heterochrom/lo	13_Heterochrom/lo	12_Repressed	13_Heterochrom/lo	12_Repressed	-3.65	.	.	.	.	.	-159692	-159636	17736	.	.	.
rs111821650	223697492	A	5.5087	B	G	0.93931	A	0.06069	.	.	.	.	.	.	.	.	.	0	13_Heterochrom/lo	13_Heterochrom/lo	13_Heterochrom/lo	13_Heterochrom/lo	13_Heterochrom/lo	13_Heterochrom/lo	12_Repressed	13_Heterochrom/lo	12_Repressed	0.743	.	.	.	.	.	-159948	-159892	17480	.	.	.
rs76731033	223697652	G	0.2535	F	G	1e-05	A	0.99999	.	.	.	.	.	.	.	.	.	0	13_Heterochrom/lo	13_Heterochrom/lo	13_Heterochrom/lo	13_Heterochrom/lo	13_Heterochrom/lo	13_Heterochrom/lo	12_Repressed	13_Heterochrom/lo	12_Repressed	0.382	.	.	.	.	.	-160108	-160052	17320	.	.	.
rs12119080	223698074	C	0.7216	E	C	0.69525	T	0.30475	.	.	.	.	.	.	.	.	.	0	13_Heterochrom/lo	13_Heterochrom/lo	13_Heterochrom/lo	13_Heterochrom/lo	13_Heterochrom/lo	13_Heterochrom/lo	12_Repressed	13_Heterochrom/lo	12_Repressed	0.924	.	.	.	.	.	-160530	-160474	16898	.	.	.
rs61823520	223698484	G	0.109	A	G	0.71636	T	0.28364	.	.	.	.	.	.	.	.	276	2	13_Heterochrom/lo	13_Heterochrom/lo	13_Heterochrom/lo	13_Heterochrom/lo	13_Heterochrom/lo	13_Heterochrom/lo	12_Repressed	13_Heterochrom/lo	12_Repressed	0.189	.	.	.	.	.	-160940	-160884	16488	.	184	.
rs11261299	223698549	C	0.7277	E	C	0.68865	T	0.31135	.	.	.	.	.	.	.	.	276	2	13_Heterochrom/lo	13_Heterochrom/lo	13_Heterochrom/lo	13_Heterochrom/lo	13_Heterochrom/lo	13_Heterochrom/lo	12_Repressed	13_Heterochrom/lo	12_Repressed	0.189	.	.	.	.	.	-161005	-160949	16423	.	288	.
rs79977458	223698687	A	5.5236	B	G	0.94063	A	0.05937	.	.	.	.	.	.	.	.	276	0	13_Heterochrom/lo	13_Heterochrom/lo	13_Heterochrom/lo	13_Heterochrom/lo	13_Heterochrom/lo	13_Heterochrom/lo	12_Repressed	13_Heterochrom/lo	12_Repressed	0.189	.	.	.	.	.	-161143	-161087	16285	.	288	.
rs77805386	223698704	T	0.3775	E	T	0.83113	C	0.16887	.	.	.	.	.	.	.	.	276	0	13_Heterochrom/lo	13_Heterochrom/lo	13_Heterochrom/lo	13_Heterochrom/lo	13_Heterochrom/lo	13_Heterochrom/lo	12_Repressed	13_Heterochrom/lo	12_Repressed	0.189	.	.	.	.	.	-161160	-161104	16268	.	288	.
rs10907390	223698809	C	0.7277	E	C	0.68865	T	0.31135	.	.	.	.	.	.	.	.	.	0	13_Heterochrom/lo	13_Heterochrom/lo	13_Heterochrom/lo	13_Heterochrom/lo	13_Heterochrom/lo	13_Heterochrom/lo	12_Repressed	13_Heterochrom/lo	12_Repressed	-0.275	.	.	.	.	.	-161265	-161209	16163	.	288	.
rs61823521	223699036	C	0.109	A	C	0.71636	T	0.28364	.	.	.	.	.	.	.	.	.	0	13_Heterochrom/lo	13_Heterochrom/lo	13_Heterochrom/lo	12_Repressed	13_Heterochrom/lo	13_Heterochrom/lo	12_Repressed	13_Heterochrom/lo	12_Repressed	-6.35	.	.	.	.	.	-161492	-161436	15936	.	288	.
rs11261300	223699609	G	0.9452	B	G	0.7467	A	0.2533	.	.	.	.	.	.	.	.	210	0	13_Heterochrom/lo	13_Heterochrom/lo	13_Heterochrom/lo	12_Repressed	13_Heterochrom/lo	13_Heterochrom/lo	13_Heterochrom/lo	13_Heterochrom/lo	12_Repressed	-0.792	.	.	.	.	.	-162065	-162009	15363	.	305	.
rs114715371	223700563	T	0.1023	F	T	0.98549	C	0.01451	.	.	.	.	.	.	.	.	.	0	13_Heterochrom/lo	13_Heterochrom/lo	13_Heterochrom/lo	13_Heterochrom/lo	13_Heterochrom/lo	13_Heterochrom/lo	13_Heterochrom/lo	13_Heterochrom/lo	12_Repressed	-0.777	.	.	.	.	.	-163019	-162963	14409	.	.	.
rs12061221	223701097	G	0.7191	E	G	0.69789	T	0.30211	.	.	.	.	.	.	.	.	.	0	13_Heterochrom/lo	13_Heterochrom/lo	13_Heterochrom/lo	13_Heterochrom/lo	13_Heterochrom/lo	13_Heterochrom/lo	13_Heterochrom/lo	13_Heterochrom/lo	12_Repressed	-1.67	.	.	.	.	.	-163553	-163497	13875	.	330	.
rs75624630	223701476	C	0.3795	E	C	0.8285	A	0.1715	.	.	.	.	.	.	.	.	.	0	13_Heterochrom/lo	13_Heterochrom/lo	13_Heterochrom/lo	13_Heterochrom/lo	13_Heterochrom/lo	13_Heterochrom/lo	13_Heterochrom/lo	13_Heterochrom/lo	12_Repressed	0.17	.	.	.	.	.	-163932	-163876	13496	.	330	.
rs12066808	223701920	C	0.7253	E	C	0.69129	A	0.30871	.	.	.	.	.	.	.	.	.	0	13_Heterochrom/lo	13_Heterochrom/lo	13_Heterochrom/lo	13_Heterochrom/lo	13_Heterochrom/lo	13_Heterochrom/lo	13_Heterochrom/lo	13_Heterochrom/lo	12_Repressed	0	.	.	.	.	.	-164376	-164320	13052	.	282	.
rs12063812	223702336	G	0.7301	E	G	0.68602	A	0.31398	.	.	.	.	.	.	.	.	.	0	13_Heterochrom/lo	13_Heterochrom/lo	13_Heterochrom/lo	13_Heterochrom/lo	13_Heterochrom/lo	13_Heterochrom/lo	13_Heterochrom/lo	13_Heterochrom/lo	12_Repressed	-0.0436	.	.	.	.	.	-164792	-164736	12636	.	.	.
rs79314513	223702771	C	5.5236	B	A	0.94063	C	0.05937	.	.	.	.	.	.	.	.	.	0	13_Heterochrom/lo	13_Heterochrom/lo	13_Heterochrom/lo	13_Heterochrom/lo	13_Heterochrom/lo	13_Heterochrom/lo	13_Heterochrom/lo	13_Heterochrom/lo	12_Repressed	-1.46	.	.	.	.	.	-165227	-165171	12201	.	.	.
rs113521836	223702797	G	5.5236	B	A	0.94063	G	0.05937	.	.	.	.	.	.	.	.	.	0	13_Heterochrom/lo	13_Heterochrom/lo	13_Heterochrom/lo	13_Heterochrom/lo	13_Heterochrom/lo	13_Heterochrom/lo	13_Heterochrom/lo	13_Heterochrom/lo	12_Repressed	0.385	.	.	.	.	.	-165253	-165197	12175	.	.	.
rs11261301	223702968	C	0.6091	B	T	0.32718	C	0.67282	.	.	.	.	.	.	.	.	.	0	13_Heterochrom/lo	13_Heterochrom/lo	13_Heterochrom/lo	13_Heterochrom/lo	13_Heterochrom/lo	13_Heterochrom/lo	13_Heterochrom/lo	13_Heterochrom/lo	12_Repressed	-1.37	.	.	.	.	.	-165424	-165368	12004	.	.	.
rs111468206	223703035	G	5.5236	B	A	0.94063	G	0.05937	.	.	.	.	.	.	.	.	.	0	13_Heterochrom/lo	13_Heterochrom/lo	13_Heterochrom/lo	13_Heterochrom/lo	13_Heterochrom/lo	13_Heterochrom/lo	13_Heterochrom/lo	13_Heterochrom/lo	12_Repressed	-0.341	.	.	.	.	.	-165491	-165435	11937	.	.	.
rs57041991	223703194	T	5.5236	B	G	0.94063	T	0.05937	.	.	.	.	.	.	.	.	.	0	13_Heterochrom/lo	13_Heterochrom/lo	13_Heterochrom/lo	13_Heterochrom/lo	13_Heterochrom/lo	13_Heterochrom/lo	13_Heterochrom/lo	13_Heterochrom/lo	12_Repressed	0.17	.	.	.	.	.	-165650	-165594	11778	.	.	.
rs12065428	223703557	G	0.6645	E	G	0.75989	A	0.24011	.	.	.	.	.	.	.	.	.	0	13_Heterochrom/lo	13_Heterochrom/lo	13_Heterochrom/lo	13_Heterochrom/lo	13_Heterochrom/lo	13_Heterochrom/lo	13_Heterochrom/lo	13_Heterochrom/lo	12_Repressed	0.17	.	.	.	.	.	-166013	-165957	11415	.	.	.
rs4539129	223704065	T	0.7277	E	T	0.68865	C	0.31135	.	.	.	.	.	.	.	.	.	0	13_Heterochrom/lo	13_Heterochrom/lo	13_Heterochrom/lo	13_Heterochrom/lo	13_Heterochrom/lo	13_Heterochrom/lo	13_Heterochrom/lo	13_Heterochrom/lo	12_Repressed	-0.75	.	.	.	.	.	-166521	-166465	10907	.	.	.
rs79879491	223704562	A	5.5236	B	G	0.94063	A	0.05937	.	.	.	.	.	.	.	.	.	0	13_Heterochrom/lo	13_Heterochrom/lo	13_Heterochrom/lo	13_Heterochrom/lo	13_Heterochrom/lo	13_Heterochrom/lo	13_Heterochrom/lo	13_Heterochrom/lo	12_Repressed	-1.35	.	.	.	.	.	-167018	-166962	10410	.	.	.
rs73128176	223704746	G	5.5236	B	C	0.94063	G	0.05937	.	.	.	.	.	.	.	.	.	0	13_Heterochrom/lo	13_Heterochrom/lo	13_Heterochrom/lo	13_Heterochrom/lo	13_Heterochrom/lo	13_Heterochrom/lo	13_Heterochrom/lo	13_Heterochrom/lo	12_Repressed	-1.69	.	.	.	.	.	-167202	-167146	10226	.	.	.
rs78004940	223704893	T	5.5236	B	G	0.94063	T	0.05937	.	.	.	.	.	.	.	.	.	0	13_Heterochrom/lo	13_Heterochrom/lo	13_Heterochrom/lo	13_Heterochrom/lo	13_Heterochrom/lo	13_Heterochrom/lo	8_Insulator	13_Heterochrom/lo	12_Repressed	0.845	.	.	.	.	.	-167349	-167293	10079	.	.	.
rs76543738	223705235	C	5.5236	B	T	0.94063	C	0.05937	.	.	.	CAPN8	.	.	.	.	795	0	8_Insulator	8_Insulator	8_Insulator	8_Insulator	8_Insulator	8_Insulator	8_Insulator	8_Insulator	8_Insulator	-1.85	.	.	.	.	.	-167691	-167635	9737	.	1000	.
chr1:223706433	223706433	G	6.3731	B	G	1e-05	A	0.99999	.	.	.	CAPN8	.	.	.	.	.	0	13_Heterochrom/lo	13_Heterochrom/lo	13_Heterochrom/lo	13_Heterochrom/lo	12_Repressed	13_Heterochrom/lo	12_Repressed	13_Heterochrom/lo	13_Heterochrom/lo	0	.	.	.	.	.	-168889	-168833	8539	.	.	.
rs6685101	223706934	C	0.6314	B	T	0.33773	C	0.66227	.	.	.	CAPN8	.	.	.	.	.	0	13_Heterochrom/lo	13_Heterochrom/lo	13_Heterochrom/lo	13_Heterochrom/lo	12_Repressed	13_Heterochrom/lo	12_Repressed	13_Heterochrom/lo	13_Heterochrom/lo	2.67	.	.	.	.	.	-169390	-169334	8038	.	.	.
rs12741267	223707081	G	0.9604	B	G	0.73615	A	0.26385	.	.	.	CAPN8	.	.	.	.	.	0	13_Heterochrom/lo	13_Heterochrom/lo	13_Heterochrom/lo	13_Heterochrom/lo	12_Repressed	13_Heterochrom/lo	12_Repressed	13_Heterochrom/lo	8_Insulator	-0.729	.	.	.	.	.	-169537	-169481	7891	.	.	.
rs12123913	223707647	A	5.5236	B	C	0.94063	A	0.05937	.	.	.	CAPN8	.	.	.	.	123	0	13_Heterochrom/lo	13_Heterochrom/lo	13_Heterochrom/lo	13_Heterochrom/lo	12_Repressed	13_Heterochrom/lo	12_Repressed	12_Repressed	12_Repressed	-0.319	.	.	.	.	.	-170103	-170047	7325	.	.	.
rs56389919	223707954	G	0.5218	C	G	0.86807	C	0.13193	.	.	.	CAPN8	.	.	.	.	.	0	13_Heterochrom/lo	13_Heterochrom/lo	13_Heterochrom/lo	13_Heterochrom/lo	12_Repressed	13_Heterochrom/lo	12_Repressed	12_Repressed	12_Repressed	2.77	.	.	.	.	.	-170410	-170354	7018	.	.	.
rs28563106	223708254	T	0.5168	C	T	0.87467	C	0.12533	.	.	.	CAPN8	.	.	.	.	.	0	13_Heterochrom/lo	13_Heterochrom/lo	13_Heterochrom/lo	13_Heterochrom/lo	12_Repressed	13_Heterochrom/lo	12_Repressed	12_Repressed	12_Repressed	-0.655	.	.	.	.	.	-170710	-170654	6718	.	1000	.
rs61823522	223709043	T	0.043	G	C	1e-05	T	0.99999	.	.	.	CAPN8	.	.	.	.	.	0	13_Heterochrom/lo	13_Heterochrom/lo	13_Heterochrom/lo	13_Heterochrom/lo	12_Repressed	13_Heterochrom/lo	12_Repressed	12_Repressed	12_Repressed	-1.83	.	.	.	.	.	-171499	-171443	5929	.	198	.
rs73128182	223709152	A	0.7228	E	A	0.69393	C	0.30607	.	.	.	CAPN8	.	.	.	.	.	0	13_Heterochrom/lo	13_Heterochrom/lo	13_Heterochrom/lo	13_Heterochrom/lo	12_Repressed	13_Heterochrom/lo	12_Repressed	12_Repressed	12_Repressed	-0.356	.	.	.	.	.	-171608	-171552	5820	.	.	.
rs74787963	223709686	G	0.7277	E	G	0.68865	T	0.31135	.	.	.	CAPN8	.	.	.	.	140	0	13_Heterochrom/lo	13_Heterochrom/lo	13_Heterochrom/lo	13_Heterochrom/lo	12_Repressed	13_Heterochrom/lo	12_Repressed	12_Repressed	12_Repressed	-2.76	.	.	.	.	.	-172142	-172086	5286	.	387	.
rs36046682	223709727	G	0.4251	P	G	0.94723	A	0.05277	.	.	.	CAPN8	.	.	.	.	.	0	13_Heterochrom/lo	13_Heterochrom/lo	13_Heterochrom/lo	13_Heterochrom/lo	12_Repressed	13_Heterochrom/lo	12_Repressed	12_Repressed	12_Repressed	-1.36	.	.	.	.	.	-172183	-172127	5245	.	387	.
rs115554183	223710071	G	0.7312	F	A	1e-05	G	0.99999	.	.	.	CAPN8	.	.	.	.	.	0	13_Heterochrom/lo	13_Heterochrom/lo	13_Heterochrom/lo	13_Heterochrom/lo	12_Repressed	13_Heterochrom/lo	12_Repressed	12_Repressed	12_Repressed	-1.23	.	.	.	.	.	-172527	-172471	4901	.	.	.
rs76954470	223710419	G	5.5236	B	A	0.94063	G	0.05937	.	.	.	CAPN8	.	.	.	.	.	0	13_Heterochrom/lo	13_Heterochrom/lo	13_Heterochrom/lo	13_Heterochrom/lo	12_Repressed	13_Heterochrom/lo	12_Repressed	12_Repressed	12_Repressed	1.36	.	.	.	.	.	-172875	-172819	4553	.	.	.
rs113435319	223711684	G	5.5236	B	C	0.94063	G	0.05937	.	.	.	CAPN8	.	.	.	.	.	0	13_Heterochrom/lo	13_Heterochrom/lo	13_Heterochrom/lo	13_Heterochrom/lo	12_Repressed	13_Heterochrom/lo	12_Repressed	12_Repressed	12_Repressed	-3.17	.	.	.	.	.	-174140	-174084	3288	.	.	.
rs36169754	223711917	G	0.6977	E	G	0.72164	A	0.27836	.	.	.	CAPN8	.	.	.	.	.	0	13_Heterochrom/lo	13_Heterochrom/lo	13_Heterochrom/lo	13_Heterochrom/lo	12_Repressed	13_Heterochrom/lo	12_Repressed	12_Repressed	12_Repressed	-0.535	.	.	.	.	.	-174373	-174317	3055	.	.	.
rs75004801	223712053	A	5.5236	B	C	0.94063	A	0.05937	.	.	.	CAPN8	.	.	.	.	.	0	13_Heterochrom/lo	13_Heterochrom/lo	13_Heterochrom/lo	13_Heterochrom/lo	12_Repressed	13_Heterochrom/lo	12_Repressed	12_Repressed	12_Repressed	-0.611	.	.	.	.	.	-174509	-174453	2919	.	.	.
rs73128184	223712514	C	0.4942	C	C	0.90501	T	0.09499	.	.	.	CAPN8	.	.	.	.	242	0	13_Heterochrom/lo	13_Heterochrom/lo	13_Heterochrom/lo	13_Heterochrom/lo	12_Repressed	13_Heterochrom/lo	12_Repressed	12_Repressed	12_Repressed	0.851	.	.	.	.	.	-174970	-174914	2458	.	.	.
rs75851519	223712863	C	0.7915	B	C	0.93931	A	0.06069	.	.	.	CAPN8	.	.	.	.	.	0	13_Heterochrom/lo	13_Heterochrom/lo	13_Heterochrom/lo	13_Heterochrom/lo	12_Repressed	13_Heterochrom/lo	12_Repressed	12_Repressed	12_Repressed	0.334	.	.	.	.	.	-175319	-175263	2109	.	.	.
rs112481227	223712870	G	0.0957	F	G	0.82586	T	0.17414	.	.	.	CAPN8	.	.	.	.	.	0	13_Heterochrom/lo	13_Heterochrom/lo	13_Heterochrom/lo	13_Heterochrom/lo	12_Repressed	13_Heterochrom/lo	12_Repressed	12_Repressed	12_Repressed	1.3	.	.	.	.	.	-175326	-175270	2102	.	.	.
rs116804612	223713138	G	0.7314	F	A	1e-05	G	0.99999	.	.	.	CAPN8	.	.	.	.	192	0	12_Repressed	13_Heterochrom/lo	13_Heterochrom/lo	13_Heterochrom/lo	12_Repressed	13_Heterochrom/lo	12_Repressed	13_Heterochrom/lo	12_Repressed	-0.521	.	.	.	.	.	-175594	-175538	1834	.	.	.
rs112311851	223713531	C	0.0816	E	C	0.90369	T	0.09631	.	.	.	CAPN8	.	.	.	.	.	0	12_Repressed	13_Heterochrom/lo	13_Heterochrom/lo	13_Heterochrom/lo	12_Repressed	13_Heterochrom/lo	12_Repressed	13_Heterochrom/lo	12_Repressed	-5.42	.	.	.	.	.	-175764	-175734	1441	.	.	.
rs34126830	223714100	G	1.0175	B	T	0.20712	G	0.79288	.	.	.	CAPN8	.	.	.	.	.	0	12_Repressed	13_Heterochrom/lo	13_Heterochrom/lo	13_Heterochrom/lo	12_Repressed	13_Heterochrom/lo	12_Repressed	13_Heterochrom/lo	12_Repressed	-1.27	.	.	.	.	.	-175195	-175165	872	.	.	.
rs200629221	223714439	G	7.0314	B	G	0.0338	A	0.9662	.	.	.	CAPN8	.	.	.	.	.	0	12_Repressed	13_Heterochrom/lo	13_Heterochrom/lo	13_Heterochrom/lo	12_Repressed	13_Heterochrom/lo	12_Repressed	13_Heterochrom/lo	12_Repressed	-1.8	.	.	.	.	.	-174856	-174826	533	.	.	.
rs34251796	223714796	C	0.4269	P	C	0.94855	T	0.05145	.	.	.	CAPN8	.	.	.	.	.	0	12_Repressed	13_Heterochrom/lo	13_Heterochrom/lo	13_Heterochrom/lo	12_Repressed	13_Heterochrom/lo	12_Repressed	13_Heterochrom/lo	12_Repressed	-1.11	.	.	.	.	.	-174499	-174469	176	.	291	.
rs61823523	223714950	A	1.0133	B	G	0.20449	A	0.79551	.	.	.	CAPN8	.	.	.	.	.	0	12_Repressed	13_Heterochrom/lo	13_Heterochrom/lo	13_Heterochrom/lo	12_Repressed	13_Heterochrom/lo	12_Repressed	13_Heterochrom/lo	12_Repressed	-1.66	.	.	.	.	.	-174345	-174315	22	.	.	.
rs34276821	223715561	G	2.2851	C	G	0.36412	A	0.63588	CAPN8	.	CAPN8	.	.	.	.	.	.	0	13_Heterochrom/lo	13_Heterochrom/lo	13_Heterochrom/lo	13_Heterochrom/lo	12_Repressed	13_Heterochrom/lo	12_Repressed	13_Heterochrom/lo	12_Repressed	-0.37	.	.	.	.	.	0	-173704	0	.	.	.
rs4072246	223716349	G	2.9607	C	G	0.22691	A	0.77309	CAPN8	.	CAPN8	.	.	.	.	.	.	0	13_Heterochrom/lo	13_Heterochrom/lo	13_Heterochrom/lo	13_Heterochrom/lo	12_Repressed	13_Heterochrom/lo	12_Repressed	13_Heterochrom/lo	12_Repressed	-1.46	.	.	.	.	.	0	-172916	0	.	.	.
rs4072247	223716508	C	0.0824	B	C	0.90237	T	0.09763	CAPN8	CAPN8	CAPN8	.	.	.	.	.	.	0	13_Heterochrom/lo	13_Heterochrom/lo	13_Heterochrom/lo	13_Heterochrom/lo	12_Repressed	13_Heterochrom/lo	12_Repressed	13_Heterochrom/lo	12_Repressed	0.927	.	.	.	.	.	0	-172757	0	.	.	E/K
rs34276634	223717236	C	0.4234	P	C	0.94591	A	0.05409	CAPN8	.	CAPN8	.	.	.	.	.	.	0	13_Heterochrom/lo	13_Heterochrom/lo	13_Heterochrom/lo	13_Heterochrom/lo	13_Heterochrom/lo	13_Heterochrom/lo	12_Repressed	13_Heterochrom/lo	12_Repressed	-7.97	.	.	.	.	.	0	-172029	0	.	244	.
rs34158997	223717484	G	2.8749	C	G	0.2467	A	0.7533	CAPN8	CAPN8	CAPN8	.	.	.	.	.	.	0	13_Heterochrom/lo	13_Heterochrom/lo	13_Heterochrom/lo	13_Heterochrom/lo	13_Heterochrom/lo	13_Heterochrom/lo	12_Repressed	13_Heterochrom/lo	12_Repressed	-6.45	.	.	.	.	.	0	-171781	0	.	.	L
rs61823525	223718462	G	2.8749	C	G	0.2467	A	0.7533	CAPN8	.	CAPN8	.	.	.	.	.	210	0	13_Heterochrom/lo	13_Heterochrom/lo	13_Heterochrom/lo	13_Heterochrom/lo	13_Heterochrom/lo	13_Heterochrom/lo	12_Repressed	13_Heterochrom/lo	12_Repressed	-0.646	.	.	.	.	.	0	-170803	0	.	.	.
rs61823552	223718518	C	2.8749	C	C	0.2467	A	0.7533	CAPN8	.	CAPN8	.	.	.	.	.	210	0	13_Heterochrom/lo	13_Heterochrom/lo	13_Heterochrom/lo	13_Heterochrom/lo	13_Heterochrom/lo	13_Heterochrom/lo	12_Repressed	13_Heterochrom/lo	12_Repressed	-1.99	.	.	.	.	.	0	-170747	0	.	.	.
rs61823553	223718651	G	2.1302	C	G	0.44987	A	0.55013	CAPN8	CAPN8	CAPN8	.	.	.	.	.	210	0	13_Heterochrom/lo	13_Heterochrom/lo	13_Heterochrom/lo	13_Heterochrom/lo	13_Heterochrom/lo	13_Heterochrom/lo	12_Repressed	13_Heterochrom/lo	12_Repressed	3.45	.	.	.	.	.	0	-170614	0	.	.	T/M
rs61823554	223718670	G	2.1302	C	G	0.44987	A	0.55013	CAPN8	.	CAPN8	.	.	.	.	.	210	0	13_Heterochrom/lo	13_Heterochrom/lo	13_Heterochrom/lo	13_Heterochrom/lo	13_Heterochrom/lo	13_Heterochrom/lo	12_Repressed	13_Heterochrom/lo	12_Repressed	1.39	CAPN8	.	.	.	.	0	-170595	0	.	.	.
rs35808016	223718764	C	1.0154	B	C	0.7942	T	0.2058	CAPN8	.	CAPN8	.	.	.	.	.	.	0	13_Heterochrom/lo	13_Heterochrom/lo	13_Heterochrom/lo	13_Heterochrom/lo	13_Heterochrom/lo	13_Heterochrom/lo	12_Repressed	13_Heterochrom/lo	12_Repressed	-4	.	.	.	.	.	0	-170501	0	.	.	.
rs113423057	223719659	G	0.0824	B	G	0.90237	A	0.09763	CAPN8	.	CAPN8	.	.	.	.	.	.	0	13_Heterochrom/lo	13_Heterochrom/lo	13_Heterochrom/lo	13_Heterochrom/lo	13_Heterochrom/lo	13_Heterochrom/lo	12_Repressed	13_Heterochrom/lo	12_Repressed	-0.852	.	.	.	.	.	0	-169606	0	.	.	.
rs34811428	223720164	G	0.0824	B	G	0.90237	T	0.09763	CAPN8	.	CAPN8	.	.	.	.	.	.	0	13_Heterochrom/lo	13_Heterochrom/lo	13_Heterochrom/lo	13_Heterochrom/lo	13_Heterochrom/lo	13_Heterochrom/lo	12_Repressed	13_Heterochrom/lo	12_Repressed	-0.59	.	.	.	.	.	0	-169101	0	.	.	.
chr1:223720250	223720250	T	0	A	T	1e-05	G	0.99999	CAPN8	.	CAPN8	.	.	.	.	.	.	0	13_Heterochrom/lo	13_Heterochrom/lo	13_Heterochrom/lo	13_Heterochrom/lo	13_Heterochrom/lo	13_Heterochrom/lo	12_Repressed	13_Heterochrom/lo	12_Repressed	0	.	.	.	.	.	0	-169015	0	.	.	.
rs141733557	223720442	C	0.4251	P	C	0.94723	T	0.05277	CAPN8	.	CAPN8	.	.	.	.	.	.	0	13_Heterochrom/lo	13_Heterochrom/lo	13_Heterochrom/lo	13_Heterochrom/lo	13_Heterochrom/lo	13_Heterochrom/lo	12_Repressed	13_Heterochrom/lo	12_Repressed	-0.361	.	.	.	.	.	0	-168823	0	.	.	.
rs34005690	223720573	A	2.8077	C	A	0.3971	C	0.6029	CAPN8	.	CAPN8	.	.	.	.	.	.	0	13_Heterochrom/lo	13_Heterochrom/lo	13_Heterochrom/lo	13_Heterochrom/lo	13_Heterochrom/lo	13_Heterochrom/lo	12_Repressed	13_Heterochrom/lo	12_Repressed	0.199	.	.	.	.	.	0	-168692	0	.	.	.
rs34955774	223720779	A	4.8851	B	G	0.81135	A	0.18865	CAPN8	.	CAPN8	.	.	.	.	.	.	0	12_Repressed	13_Heterochrom/lo	13_Heterochrom/lo	13_Heterochrom/lo	13_Heterochrom/lo	13_Heterochrom/lo	12_Repressed	13_Heterochrom/lo	12_Repressed	0.024	.	.	.	.	.	0	-168486	0	.	466	.
rs36046438	223720917	C	2.799	C	C	0.39974	T	0.60026	CAPN8	.	CAPN8	.	.	.	.	.	.	0	12_Repressed	13_Heterochrom/lo	13_Heterochrom/lo	13_Heterochrom/lo	13_Heterochrom/lo	13_Heterochrom/lo	12_Repressed	13_Heterochrom/lo	12_Repressed	-1.68	.	.	.	.	.	0	-168348	0	.	466	.
rs34897445	223720971	A	1.0195	B	G	0.20844	A	0.79156	CAPN8	.	CAPN8	.	.	.	.	.	.	0	12_Repressed	13_Heterochrom/lo	13_Heterochrom/lo	13_Heterochrom/lo	13_Heterochrom/lo	13_Heterochrom/lo	12_Repressed	13_Heterochrom/lo	12_Repressed	-1.18	.	.	.	.	.	0	-168294	0	.	466	.
rs113812086	223721224	G	0.0249	C	G	0.98681	A	0.01319	CAPN8	.	CAPN8	.	.	.	.	.	373	0	12_Repressed	13_Heterochrom/lo	13_Heterochrom/lo	13_Heterochrom/lo	13_Heterochrom/lo	13_Heterochrom/lo	12_Repressed	13_Heterochrom/lo	12_Repressed	2	.	.	.	.	.	0	-168041	0	.	1000	.
rs35916490	223721316	A	2.8919	C	A	0.24274	G	0.75726	CAPN8	.	CAPN8	.	.	.	.	.	.	0	12_Repressed	13_Heterochrom/lo	13_Heterochrom/lo	13_Heterochrom/lo	13_Heterochrom/lo	13_Heterochrom/lo	12_Repressed	13_Heterochrom/lo	12_Repressed	-3.43	.	.	.	.	.	0	-167949	0	.	466	.
rs61823558	223721408	C	2.1302	C	C	0.44987	T	0.55013	CAPN8	.	CAPN8	.	.	.	.	.	.	0	12_Repressed	13_Heterochrom/lo	13_Heterochrom/lo	13_Heterochrom/lo	13_Heterochrom/lo	13_Heterochrom/lo	12_Repressed	13_Heterochrom/lo	12_Repressed	-3.29	.	.	.	.	.	0	-167857	0	.	.	.
rs34157106	223721696	T	1.0195	B	C	0.20844	T	0.79156	CAPN8	.	CAPN8	.	.	.	.	.	.	0	12_Repressed	13_Heterochrom/lo	13_Heterochrom/lo	13_Heterochrom/lo	13_Heterochrom/lo	13_Heterochrom/lo	12_Repressed	13_Heterochrom/lo	12_Repressed	-4.46	.	.	.	.	.	0	-167569	0	.	.	.
rs35231644	223721756	G	2.8919	C	G	0.24274	A	0.75726	CAPN8	.	CAPN8	.	.	.	.	.	.	0	12_Repressed	13_Heterochrom/lo	13_Heterochrom/lo	13_Heterochrom/lo	13_Heterochrom/lo	13_Heterochrom/lo	12_Repressed	13_Heterochrom/lo	12_Repressed	-3.87	.	.	.	.	.	0	-167509	0	.	.	.
rs114704489	223722211	A	0.0579	E	A	0.96702	G	0.03298	CAPN8	.	CAPN8	.	.	.	.	.	.	0	12_Repressed	13_Heterochrom/lo	13_Heterochrom/lo	13_Heterochrom/lo	13_Heterochrom/lo	13_Heterochrom/lo	13_Heterochrom/lo	13_Heterochrom/lo	12_Repressed	-0.476	.	.	.	.	.	0	-167054	0	.	.	.
rs77649485	223722319	C	0.4329	C	C	0.89446	T	0.10554	CAPN8	.	CAPN8	.	.	.	.	.	.	0	12_Repressed	13_Heterochrom/lo	13_Heterochrom/lo	13_Heterochrom/lo	13_Heterochrom/lo	13_Heterochrom/lo	13_Heterochrom/lo	13_Heterochrom/lo	12_Repressed	-4.54	.	.	.	.	.	0	-166946	0	.	.	.
rs61825160	223722320	T	2.8693	C	T	0.24802	G	0.75198	CAPN8	.	CAPN8	.	.	.	.	.	.	0	12_Repressed	13_Heterochrom/lo	13_Heterochrom/lo	13_Heterochrom/lo	13_Heterochrom/lo	13_Heterochrom/lo	13_Heterochrom/lo	13_Heterochrom/lo	12_Repressed	-1.78	.	.	.	.	.	0	-166945	0	.	.	.
rs34167027	223722375	G	2.812	C	G	0.39578	C	0.60422	CAPN8	.	CAPN8	.	.	.	.	.	.	0	12_Repressed	13_Heterochrom/lo	13_Heterochrom/lo	13_Heterochrom/lo	13_Heterochrom/lo	13_Heterochrom/lo	13_Heterochrom/lo	13_Heterochrom/lo	12_Repressed	-0.0941	.	.	.	.	.	0	-166890	0	.	.	.
rs77587903	223722500	C	7.1229	B	A	0.9657	C	0.0343	CAPN8	.	CAPN8	.	.	.	.	.	.	0	12_Repressed	13_Heterochrom/lo	13_Heterochrom/lo	13_Heterochrom/lo	13_Heterochrom/lo	13_Heterochrom/lo	13_Heterochrom/lo	13_Heterochrom/lo	12_Repressed	0.0171	.	.	.	.	.	0	-166765	0	.	.	.
rs76861777	223722609	G	0.0816	E	G	0.90369	A	0.09631	CAPN8	.	CAPN8	.	.	.	.	.	.	0	12_Repressed	13_Heterochrom/lo	13_Heterochrom/lo	13_Heterochrom/lo	13_Heterochrom/lo	13_Heterochrom/lo	13_Heterochrom/lo	13_Heterochrom/lo	12_Repressed	2.45	.	.	.	.	.	0	-166656	0	.	.	.
rs34588801	223722760	A	0.4386	P	A	0.95646	C	0.04354	CAPN8	.	CAPN8	.	.	.	.	.	.	0	12_Repressed	13_Heterochrom/lo	13_Heterochrom/lo	13_Heterochrom/lo	13_Heterochrom/lo	13_Heterochrom/lo	13_Heterochrom/lo	13_Heterochrom/lo	12_Repressed	3.06	.	.	.	.	.	0	-166505	0	.	.	S
rs34606532	223722780	G	2.1334	C	G	0.44855	A	0.55145	CAPN8	.	CAPN8	.	.	.	.	.	.	0	12_Repressed	13_Heterochrom/lo	13_Heterochrom/lo	13_Heterochrom/lo	13_Heterochrom/lo	13_Heterochrom/lo	13_Heterochrom/lo	13_Heterochrom/lo	12_Repressed	1.53	.	.	.	.	.	0	-166485	0	.	.	R/*
rs111331962	223723783	C	0.024	C	C	0.98813	T	0.01187	CAPN8	.	CAPN8	.	.	.	.	.	373	0	7_Weak_Enhancer	13_Heterochrom/lo	13_Heterochrom/lo	7_Weak_Enhancer	13_Heterochrom/lo	13_Heterochrom/lo	12_Repressed	7_Weak_Enhancer	12_Repressed	-4.19	.	.	.	.	.	0	-165482	0	.	.	.
rs77191447	223724559	G	0.4251	P	G	0.94723	A	0.05277	CAPN8	.	CAPN8	.	.	.	.	.	527	0	2_Weak_Promoter	13_Heterochrom/lo	13_Heterochrom/lo	13_Heterochrom/lo	13_Heterochrom/lo	13_Heterochrom/lo	12_Repressed	6_Weak_Enhancer	12_Repressed	-0.816	.	.	.	.	.	0	-164706	0	.	.	.
rs34244999	223724740	A	2.8919	C	A	0.24274	G	0.75726	CAPN8	.	CAPN8	.	.	.	.	.	.	0	6_Weak_Enhancer	13_Heterochrom/lo	13_Heterochrom/lo	13_Heterochrom/lo	13_Heterochrom/lo	13_Heterochrom/lo	12_Repressed	13_Heterochrom/lo	12_Repressed	-0.821	.	.	.	.	.	0	-164525	0	.	190	.
rs34267716	223725421	G	2.8749	C	G	0.2467	C	0.7533	CAPN8	.	CAPN8	.	.	.	.	.	.	0	7_Weak_Enhancer	13_Heterochrom/lo	13_Heterochrom/lo	13_Heterochrom/lo	13_Heterochrom/lo	13_Heterochrom/lo	12_Repressed	13_Heterochrom/lo	12_Repressed	-1.27	.	.	.	.	.	0	-163844	0	.	137	.
rs74145914	223725513	A	7.0785	B	G	0.96306	A	0.03694	CAPN8	.	CAPN8	.	.	.	.	.	101	0	7_Weak_Enhancer	13_Heterochrom/lo	13_Heterochrom/lo	13_Heterochrom/lo	13_Heterochrom/lo	13_Heterochrom/lo	12_Repressed	13_Heterochrom/lo	12_Repressed	-3.61	.	.	.	.	.	0	-163752	0	.	137	.
rs78315165	223725695	T	0.424	P	T	1e-05	G	0.99999	CAPN8	.	CAPN8	.	.	.	.	.	.	0	13_Heterochrom/lo	13_Heterochrom/lo	13_Heterochrom/lo	13_Heterochrom/lo	13_Heterochrom/lo	13_Heterochrom/lo	12_Repressed	13_Heterochrom/lo	12_Repressed	0.365	.	.	.	.	.	0	-163570	0	.	.	.
rs75062697	223725701	C	0.2258	P	C	1e-05	T	0.99999	CAPN8	.	CAPN8	.	.	.	.	.	.	0	13_Heterochrom/lo	13_Heterochrom/lo	13_Heterochrom/lo	13_Heterochrom/lo	13_Heterochrom/lo	13_Heterochrom/lo	12_Repressed	13_Heterochrom/lo	12_Repressed	-0.73	.	.	.	.	.	0	-163564	0	.	.	.
rs75108226	223725708	T	0.147	P	T	1e-05	C	0.99999	CAPN8	.	CAPN8	.	.	.	.	.	.	0	13_Heterochrom/lo	13_Heterochrom/lo	13_Heterochrom/lo	13_Heterochrom/lo	13_Heterochrom/lo	13_Heterochrom/lo	12_Repressed	13_Heterochrom/lo	12_Repressed	0.365	.	.	.	.	.	0	-163557	0	.	.	.
rs77337550	223725711	G	0.147	P	G	1e-05	A	0.99999	CAPN8	.	CAPN8	.	.	.	.	.	.	0	13_Heterochrom/lo	13_Heterochrom/lo	13_Heterochrom/lo	13_Heterochrom/lo	13_Heterochrom/lo	13_Heterochrom/lo	12_Repressed	13_Heterochrom/lo	12_Repressed	-0.73	.	.	.	.	.	0	-163554	0	.	.	.
rs77358927	223725725	A	0.2538	P	A	1e-05	G	0.99999	CAPN8	.	CAPN8	.	.	.	.	.	.	0	13_Heterochrom/lo	13_Heterochrom/lo	13_Heterochrom/lo	13_Heterochrom/lo	13_Heterochrom/lo	13_Heterochrom/lo	12_Repressed	13_Heterochrom/lo	12_Repressed	0.365	.	.	.	.	.	0	-163540	0	.	.	.
rs79026749	223725735	C	0.1687	G	C	1e-05	T	0.99999	CAPN8	.	CAPN8	.	.	.	.	.	.	0	13_Heterochrom/lo	13_Heterochrom/lo	13_Heterochrom/lo	13_Heterochrom/lo	13_Heterochrom/lo	13_Heterochrom/lo	12_Repressed	13_Heterochrom/lo	12_Repressed	0.365	.	.	.	.	.	0	-163530	0	.	.	.
chr1:223725736	223725736	A	0.0722	P	A	1e-05	G	0.99999	CAPN8	.	CAPN8	.	.	.	.	.	.	0	13_Heterochrom/lo	13_Heterochrom/lo	13_Heterochrom/lo	13_Heterochrom/lo	13_Heterochrom/lo	13_Heterochrom/lo	12_Repressed	13_Heterochrom/lo	12_Repressed	0.365	.	.	.	.	.	0	-163529	0	.	.	.
chr1:223725739	223725739	G	0.013	P	G	1e-05	C	0.99999	CAPN8	.	CAPN8	.	.	.	.	.	.	0	13_Heterochrom/lo	13_Heterochrom/lo	13_Heterochrom/lo	13_Heterochrom/lo	13_Heterochrom/lo	13_Heterochrom/lo	12_Repressed	13_Heterochrom/lo	12_Repressed	0.365	.	.	.	.	.	0	-163526	0	.	.	.
chr1:223725742	223725742	C	0.0075	P	C	1e-05	T	0.99999	CAPN8	.	CAPN8	.	.	.	.	.	.	0	13_Heterochrom/lo	13_Heterochrom/lo	13_Heterochrom/lo	13_Heterochrom/lo	13_Heterochrom/lo	13_Heterochrom/lo	12_Repressed	13_Heterochrom/lo	12_Repressed	0.365	.	.	.	.	.	0	-163523	0	.	.	.
chr1:223725747	223725747	T	0.1584	G	T	1e-05	C	0.99999	CAPN8	.	CAPN8	.	.	.	.	.	.	0	13_Heterochrom/lo	13_Heterochrom/lo	13_Heterochrom/lo	13_Heterochrom/lo	13_Heterochrom/lo	13_Heterochrom/lo	12_Repressed	13_Heterochrom/lo	12_Repressed	-0.73	.	.	.	.	.	0	-163518	0	.	.	.
rs111610909	223725777	A	0.1085	G	A	1e-05	G	0.99999	CAPN8	.	CAPN8	.	.	.	.	.	.	0	13_Heterochrom/lo	13_Heterochrom/lo	13_Heterochrom/lo	13_Heterochrom/lo	13_Heterochrom/lo	13_Heterochrom/lo	12_Repressed	13_Heterochrom/lo	12_Repressed	0.122	.	.	.	.	.	0	-163488	0	.	.	.
rs113348940	223725796	G	3.5954	C	G	1e-05	T	0.99999	CAPN8	.	CAPN8	.	.	.	.	.	.	0	13_Heterochrom/lo	13_Heterochrom/lo	13_Heterochrom/lo	13_Heterochrom/lo	13_Heterochrom/lo	13_Heterochrom/lo	12_Repressed	13_Heterochrom/lo	13_Heterochrom/lo	-0.73	.	.	.	.	.	0	-163469	0	.	.	.
rs112560689	223725802	T	1.0421	B	G	1e-05	T	0.99999	CAPN8	.	CAPN8	.	.	.	.	.	.	0	13_Heterochrom/lo	13_Heterochrom/lo	13_Heterochrom/lo	13_Heterochrom/lo	13_Heterochrom/lo	13_Heterochrom/lo	12_Repressed	13_Heterochrom/lo	13_Heterochrom/lo	-0.73	.	.	.	.	.	0	-163463	0	.	.	.
chr1:223725805	223725805	C	1.2212	C	T	1e-05	C	0.99999	CAPN8	.	CAPN8	.	.	.	.	.	.	0	13_Heterochrom/lo	13_Heterochrom/lo	13_Heterochrom/lo	13_Heterochrom/lo	13_Heterochrom/lo	13_Heterochrom/lo	12_Repressed	13_Heterochrom/lo	13_Heterochrom/lo	-0.73	.	.	.	.	.	0	-163460	0	.	.	.
chr1:223725806	223725806	A	0.685	B	G	1e-05	A	0.99999	CAPN8	.	CAPN8	.	.	.	.	.	.	0	13_Heterochrom/lo	13_Heterochrom/lo	13_Heterochrom/lo	13_Heterochrom/lo	13_Heterochrom/lo	13_Heterochrom/lo	12_Repressed	13_Heterochrom/lo	13_Heterochrom/lo	-0.73	.	.	.	.	.	0	-163459	0	.	.	.
chr1:223725807	223725807	C	1.4043	B	C	1e-05	T	0.99999	CAPN8	.	CAPN8	.	.	.	.	.	.	0	13_Heterochrom/lo	13_Heterochrom/lo	13_Heterochrom/lo	13_Heterochrom/lo	13_Heterochrom/lo	13_Heterochrom/lo	12_Repressed	13_Heterochrom/lo	13_Heterochrom/lo	-0.73	.	.	.	.	.	0	-163458	0	.	.	.
chr1:223725811	223725811	T	1.4197	B	T	1e-05	C	0.99999	CAPN8	.	CAPN8	.	.	.	.	.	.	0	13_Heterochrom/lo	13_Heterochrom/lo	13_Heterochrom/lo	13_Heterochrom/lo	13_Heterochrom/lo	13_Heterochrom/lo	12_Repressed	13_Heterochrom/lo	13_Heterochrom/lo	-0.607	.	.	.	.	.	0	-163454	0	.	.	.
chr1:223725813	223725813	A	1.4197	B	A	1e-05	G	0.99999	CAPN8	.	CAPN8	.	.	.	.	.	.	0	13_Heterochrom/lo	13_Heterochrom/lo	13_Heterochrom/lo	13_Heterochrom/lo	13_Heterochrom/lo	13_Heterochrom/lo	12_Repressed	13_Heterochrom/lo	13_Heterochrom/lo	0.303	.	.	.	.	.	0	-163452	0	.	.	.
rs111867566	223725840	G	1.4197	B	G	1e-05	C	0.99999	CAPN8	.	CAPN8	.	.	.	.	.	.	0	13_Heterochrom/lo	13_Heterochrom/lo	13_Heterochrom/lo	13_Heterochrom/lo	13_Heterochrom/lo	13_Heterochrom/lo	12_Repressed	13_Heterochrom/lo	13_Heterochrom/lo	-0.73	.	.	.	.	.	0	-163425	0	.	.	.
chr1:223725855	223725855	T	0.7748	B	T	1e-05	C	0.99999	CAPN8	.	CAPN8	.	.	.	.	.	.	0	13_Heterochrom/lo	13_Heterochrom/lo	13_Heterochrom/lo	13_Heterochrom/lo	13_Heterochrom/lo	13_Heterochrom/lo	12_Repressed	13_Heterochrom/lo	13_Heterochrom/lo	0.365	.	.	.	.	.	0	-163410	0	.	.	.
chr1:223725856	223725856	T	0.7748	B	T	1e-05	C	0.99999	CAPN8	.	CAPN8	.	.	.	.	.	.	0	13_Heterochrom/lo	13_Heterochrom/lo	13_Heterochrom/lo	13_Heterochrom/lo	13_Heterochrom/lo	13_Heterochrom/lo	12_Repressed	13_Heterochrom/lo	13_Heterochrom/lo	0.365	.	.	.	.	.	0	-163409	0	.	.	.
chr1:223725862	223725862	G	0.7748	B	G	1e-05	A	0.99999	CAPN8	.	CAPN8	.	.	.	.	.	.	0	13_Heterochrom/lo	13_Heterochrom/lo	13_Heterochrom/lo	13_Heterochrom/lo	13_Heterochrom/lo	13_Heterochrom/lo	12_Repressed	13_Heterochrom/lo	13_Heterochrom/lo	-0.73	.	.	.	.	.	0	-163403	0	.	.	.
chr1:223725863	223725863	T	0.7748	B	T	1e-05	G	0.99999	CAPN8	.	CAPN8	.	.	.	.	.	.	0	13_Heterochrom/lo	13_Heterochrom/lo	13_Heterochrom/lo	13_Heterochrom/lo	13_Heterochrom/lo	13_Heterochrom/lo	12_Repressed	13_Heterochrom/lo	13_Heterochrom/lo	-0.73	.	.	.	.	.	0	-163402	0	.	.	.
chr1:223725864	223725864	T	0.7748	B	T	1e-05	C	0.99999	CAPN8	.	CAPN8	.	.	.	.	.	.	0	13_Heterochrom/lo	13_Heterochrom/lo	13_Heterochrom/lo	13_Heterochrom/lo	13_Heterochrom/lo	13_Heterochrom/lo	12_Repressed	13_Heterochrom/lo	13_Heterochrom/lo	-0.73	.	.	.	.	.	0	-163401	0	.	.	.
chr1:223725865	223725865	G	0.7748	B	G	1e-05	A	0.99999	CAPN8	.	CAPN8	.	.	.	.	.	.	0	13_Heterochrom/lo	13_Heterochrom/lo	13_Heterochrom/lo	13_Heterochrom/lo	13_Heterochrom/lo	13_Heterochrom/lo	12_Repressed	13_Heterochrom/lo	13_Heterochrom/lo	-0.73	.	.	.	.	.	0	-163400	0	.	.	.
chr1:223725873	223725873	G	0.7748	B	G	1e-05	C	0.99999	CAPN8	.	CAPN8	.	.	.	.	.	.	0	13_Heterochrom/lo	13_Heterochrom/lo	13_Heterochrom/lo	13_Heterochrom/lo	13_Heterochrom/lo	13_Heterochrom/lo	12_Repressed	13_Heterochrom/lo	13_Heterochrom/lo	0.365	.	.	.	.	.	0	-163392	0	.	.	.
chr1:223725906	223725906	C	0.8032	B	C	1e-05	T	0.99999	CAPN8	.	CAPN8	.	.	.	.	.	.	0	13_Heterochrom/lo	13_Heterochrom/lo	13_Heterochrom/lo	13_Heterochrom/lo	13_Heterochrom/lo	13_Heterochrom/lo	12_Repressed	13_Heterochrom/lo	13_Heterochrom/lo	-0.73	.	.	.	.	.	0	-163359	0	.	.	.
chr1:223725910	223725910	G	1.1225	B	G	1e-05	T	0.99999	CAPN8	.	CAPN8	.	.	.	.	.	.	0	13_Heterochrom/lo	13_Heterochrom/lo	13_Heterochrom/lo	13_Heterochrom/lo	13_Heterochrom/lo	13_Heterochrom/lo	12_Repressed	13_Heterochrom/lo	13_Heterochrom/lo	-0.73	.	.	.	.	.	0	-163355	0	.	.	.
chr1:223725911	223725911	G	1.1225	B	G	1e-05	C	0.99999	CAPN8	.	CAPN8	.	.	.	.	.	.	0	13_Heterochrom/lo	13_Heterochrom/lo	13_Heterochrom/lo	13_Heterochrom/lo	13_Heterochrom/lo	13_Heterochrom/lo	12_Repressed	13_Heterochrom/lo	13_Heterochrom/lo	-0.73	.	.	.	.	.	0	-163354	0	.	.	.
chr1:223725952	223725952	A	0.4927	E	A	1e-05	G	0.99999	CAPN8	.	CAPN8	.	.	.	.	.	.	0	13_Heterochrom/lo	13_Heterochrom/lo	13_Heterochrom/lo	13_Heterochrom/lo	13_Heterochrom/lo	13_Heterochrom/lo	12_Repressed	13_Heterochrom/lo	13_Heterochrom/lo	0	.	.	.	.	.	0	-163313	0	.	.	.
chr1:223727545	223727545	C	0.0443	D	A	1e-05	C	0.99999	CAPN8	.	CAPN8	.	.	.	.	.	.	0	13_Heterochrom/lo	13_Heterochrom/lo	13_Heterochrom/lo	13_Heterochrom/lo	13_Heterochrom/lo	13_Heterochrom/lo	11_Weak_Txn	13_Heterochrom/lo	13_Heterochrom/lo	0.109	.	.	.	.	.	0	-161720	0	.	.	.
chr1:223733255	223733255	G	0	A	G	1e-05	A	0.99999	CAPN8	.	CAPN8	.	.	.	.	.	.	0	13_Heterochrom/lo	13_Heterochrom/lo	13_Heterochrom/lo	13_Heterochrom/lo	13_Heterochrom/lo	13_Heterochrom/lo	11_Weak_Txn	13_Heterochrom/lo	13_Heterochrom/lo	0	.	.	.	.	.	0	-156010	0	.	.	.
chr1:223733262	223733262	G	0	A	G	1e-05	A	0.99999	CAPN8	.	CAPN8	.	.	.	.	.	.	0	13_Heterochrom/lo	13_Heterochrom/lo	13_Heterochrom/lo	13_Heterochrom/lo	13_Heterochrom/lo	13_Heterochrom/lo	11_Weak_Txn	13_Heterochrom/lo	13_Heterochrom/lo	0	.	.	.	.	.	0	-156003	0	.	.	.
chr1:223733269	223733269	A	0	A	A	1e-05	G	0.99999	CAPN8	.	CAPN8	.	.	.	.	.	.	0	13_Heterochrom/lo	13_Heterochrom/lo	13_Heterochrom/lo	13_Heterochrom/lo	13_Heterochrom/lo	13_Heterochrom/lo	11_Weak_Txn	13_Heterochrom/lo	13_Heterochrom/lo	0	.	.	.	.	.	0	-155996	0	.	.	.
chr1:223733680	223733680	C	0	A	T	1e-05	C	0.99999	CAPN8	.	CAPN8	.	.	.	.	.	.	0	13_Heterochrom/lo	13_Heterochrom/lo	13_Heterochrom/lo	13_Heterochrom/lo	13_Heterochrom/lo	13_Heterochrom/lo	11_Weak_Txn	13_Heterochrom/lo	13_Heterochrom/lo	0	.	.	.	.	.	0	-155585	0	.	.	.
rs140304780	223735072	G	0	A	C	0.87731	G	0.12269	CAPN8	.	CAPN8	.	.	.	.	.	.	0	13_Heterochrom/lo	13_Heterochrom/lo	13_Heterochrom/lo	13_Heterochrom/lo	13_Heterochrom/lo	13_Heterochrom/lo	11_Weak_Txn	13_Heterochrom/lo	13_Heterochrom/lo	0	.	.	.	.	.	0	-154193	0	.	.	.
rs143437907	223735156	T	0	A	A	0.81266	C	0.18734	CAPN8	.	CAPN8	.	.	.	.	.	.	0	13_Heterochrom/lo	13_Heterochrom/lo	13_Heterochrom/lo	13_Heterochrom/lo	13_Heterochrom/lo	13_Heterochrom/lo	11_Weak_Txn	13_Heterochrom/lo	13_Heterochrom/lo	0	.	.	.	.	.	0	-154109	0	.	.	.
rs147985259	223735158	T	0	A	C	0.87599	G	0.12401	CAPN8	.	CAPN8	.	.	.	.	.	.	0	13_Heterochrom/lo	13_Heterochrom/lo	13_Heterochrom/lo	13_Heterochrom/lo	13_Heterochrom/lo	13_Heterochrom/lo	11_Weak_Txn	13_Heterochrom/lo	13_Heterochrom/lo	0	.	.	.	.	.	0	-154107	0	.	.	.
chr1:223736270	223736270	T	0.5548	F	T	1e-05	C	0.99999	CAPN8	.	CAPN8	.	.	.	.	.	.	0	13_Heterochrom/lo	13_Heterochrom/lo	13_Heterochrom/lo	13_Heterochrom/lo	13_Heterochrom/lo	13_Heterochrom/lo	11_Weak_Txn	13_Heterochrom/lo	13_Heterochrom/lo	-0.218	.	.	.	.	.	0	-152995	0	.	.	.
rs150167719	223737644	C	0.0108	A	C	0.96966	G	0.03034	CAPN8	.	CAPN8	.	.	.	.	.	129	0	13_Heterochrom/lo	13_Heterochrom/lo	13_Heterochrom/lo	13_Heterochrom/lo	13_Heterochrom/lo	13_Heterochrom/lo	13_Heterochrom/lo	13_Heterochrom/lo	13_Heterochrom/lo	0	.	.	.	.	.	0	-151621	0	.	.	.
chr1:223737737	223737737	T	0	A	C	1e-05	T	0.99999	CAPN8	.	CAPN8	.	.	.	.	.	129	0	13_Heterochrom/lo	13_Heterochrom/lo	13_Heterochrom/lo	13_Heterochrom/lo	13_Heterochrom/lo	13_Heterochrom/lo	13_Heterochrom/lo	13_Heterochrom/lo	13_Heterochrom/lo	0.118	.	.	.	.	.	0	-151528	0	.	.	.
chr1:223737738	223737738	G	0	A	A	1e-05	G	0.99999	CAPN8	.	CAPN8	.	.	.	.	.	129	0	13_Heterochrom/lo	13_Heterochrom/lo	13_Heterochrom/lo	13_Heterochrom/lo	13_Heterochrom/lo	13_Heterochrom/lo	13_Heterochrom/lo	13_Heterochrom/lo	13_Heterochrom/lo	0.118	.	.	.	.	.	0	-151527	0	.	.	.
chr1:223740413	223740413	T	0	A	G	1e-05	T	0.99999	CAPN8	.	CAPN8	.	.	.	.	.	.	0	13_Heterochrom/lo	7_Weak_Enhancer	13_Heterochrom/lo	13_Heterochrom/lo	11_Weak_Txn	7_Weak_Enhancer	13_Heterochrom/lo	13_Heterochrom/lo	10_Txn_Elongation	0	.	.	.	.	.	0	-148852	0	.	.	.
chr1:223741029	223741029	T	0.2272	B	T	1e-05	C	0.99999	CAPN8	.	CAPN8	.	.	.	.	.	.	0	13_Heterochrom/lo	7_Weak_Enhancer	13_Heterochrom/lo	13_Heterochrom/lo	11_Weak_Txn	7_Weak_Enhancer	13_Heterochrom/lo	13_Heterochrom/lo	10_Txn_Elongation	-0.756	.	.	.	.	.	0	-148236	0	.	.	.
chr1:223741599	223741599	T	0.0084	F	T	1e-05	C	0.99999	CAPN8	.	CAPN8	.	.	.	.	.	.	0	13_Heterochrom/lo	7_Weak_Enhancer	13_Heterochrom/lo	13_Heterochrom/lo	11_Weak_Txn	13_Heterochrom/lo	13_Heterochrom/lo	13_Heterochrom/lo	10_Txn_Elongation	1.1	.	.	.	.	.	0	-147666	0	.	.	.
chr1:223743295	223743295	T	0.006	P	C	1e-05	T	0.99999	CAPN8	.	CAPN8	.	.	.	CpG: 213	.	452	0	13_Heterochrom/lo	6_Weak_Enhancer	2_Weak_Promoter	2_Weak_Promoter	11_Weak_Txn	13_Heterochrom/lo	13_Heterochrom/lo	6_Weak_Enhancer	2_Weak_Promoter	-1.01	.	.	.	.	.	0	-145970	0	.	.	.
chr1:223744228	223744228	C	0.0831	H	C	1e-05	G	0.99999	CAPN8	.	CAPN8	.	.	.	CpG: 213	.	.	0	13_Heterochrom/lo	6_Weak_Enhancer	2_Weak_Promoter	2_Weak_Promoter	2_Weak_Promoter	1_Active_Promoter	13_Heterochrom/lo	6_Weak_Enhancer	2_Weak_Promoter	0	.	.	.	.	.	0	-145037	0	.	.	.
chr1:223744229	223744229	-	0.1676	F	G	1e-05	A	0.99999	CAPN8	.	CAPN8	.	.	.	CpG: 213	.	.	0	13_Heterochrom/lo	6_Weak_Enhancer	2_Weak_Promoter	2_Weak_Promoter	2_Weak_Promoter	1_Active_Promoter	13_Heterochrom/lo	6_Weak_Enhancer	2_Weak_Promoter	0	.	.	.	.	.	0	-145036	0	.	.	.
chr1:223744232	223744232	G	0	A	A	1e-05	G	0.99999	CAPN8	.	CAPN8	.	.	.	CpG: 213	.	.	0	13_Heterochrom/lo	6_Weak_Enhancer	2_Weak_Promoter	2_Weak_Promoter	2_Weak_Promoter	1_Active_Promoter	13_Heterochrom/lo	6_Weak_Enhancer	2_Weak_Promoter	0	.	.	.	.	.	0	-145033	0	.	.	.
chr1:223744801	223744801	G	0.0723	C	G	1e-05	A	0.99999	CAPN8	.	CAPN8	.	.	.	.	.	824	0	13_Heterochrom/lo	6_Weak_Enhancer	1_Active_Promoter	6_Weak_Enhancer	6_Weak_Enhancer	5_Strong_Enhancer	13_Heterochrom/lo	7_Weak_Enhancer	6_Weak_Enhancer	-0.591	.	.	.	.	.	0	-144464	0	.	.	.
rs142437322	223746074	A	0.1041	B	G	0.98021	A	0.01979	CAPN8	.	CAPN8	.	.	.	.	.	199	0	13_Heterochrom/lo	13_Heterochrom/lo	6_Weak_Enhancer	6_Weak_Enhancer	6_Weak_Enhancer	7_Weak_Enhancer	13_Heterochrom/lo	13_Heterochrom/lo	13_Heterochrom/lo	0.352	.	.	.	.	.	0	-143191	0	.	.	.
rs3890758	223798234	A	0.6394	B	A	0.73483	G	0.26517	CAPN8	.	CAPN8	.	.	.	.	.	.	0	13_Heterochrom/lo	13_Heterochrom/lo	13_Heterochrom/lo	13_Heterochrom/lo	13_Heterochrom/lo	13_Heterochrom/lo	12_Repressed	13_Heterochrom/lo	13_Heterochrom/lo	-2.95	.	.	.	.	.	0	-91031	0	.	.	.
rs34485635	223798670	A	2.0939	C	C	0.38259	A	0.61741	CAPN8	.	CAPN8	.	.	.	.	.	.	0	8_Insulator	13_Heterochrom/lo	13_Heterochrom/lo	13_Heterochrom/lo	13_Heterochrom/lo	13_Heterochrom/lo	12_Repressed	13_Heterochrom/lo	8_Insulator	-1.81	.	.	.	.	.	0	-90595	0	.	484	.
rs35170695	223798918	A	2.0894	C	G	0.38127	A	0.61873	CAPN8	.	CAPN8	.	.	.	.	.	.	0	12_Repressed	13_Heterochrom/lo	13_Heterochrom/lo	13_Heterochrom/lo	13_Heterochrom/lo	13_Heterochrom/lo	12_Repressed	13_Heterochrom/lo	8_Insulator	-1.02	.	.	.	.	.	0	-90347	0	.	.	.
rs75206359	223799540	A	0.07	B	A	0.87467	C	0.12533	CAPN8	.	CAPN8	.	.	.	.	.	.	0	12_Repressed	13_Heterochrom/lo	13_Heterochrom/lo	13_Heterochrom/lo	13_Heterochrom/lo	13_Heterochrom/lo	12_Repressed	13_Heterochrom/lo	12_Repressed	1.38	.	.	.	.	.	0	-89725	0	.	.	.
rs34786756	223799857	T	1.5977	C	C	0.33245	T	0.66755	CAPN8	.	CAPN8	.	.	.	.	.	618	2	7_Weak_Enhancer	13_Heterochrom/lo	13_Heterochrom/lo	13_Heterochrom/lo	13_Heterochrom/lo	13_Heterochrom/lo	12_Repressed	13_Heterochrom/lo	12_Repressed	-0.0721	.	.	.	.	.	0	-89408	0	.	.	.
rs35116708	223799871	T	2.1071	C	C	0.38654	T	0.61346	CAPN8	.	CAPN8	.	.	.	.	.	618	2	7_Weak_Enhancer	13_Heterochrom/lo	13_Heterochrom/lo	13_Heterochrom/lo	13_Heterochrom/lo	13_Heterochrom/lo	12_Repressed	13_Heterochrom/lo	12_Repressed	-0.509	.	.	.	.	.	0	-89394	0	.	.	.
rs3922868	223800301	G	2.1071	C	A	0.38654	G	0.61346	CAPN8	.	CAPN8	.	.	.	.	.	.	0	12_Repressed	13_Heterochrom/lo	13_Heterochrom/lo	13_Heterochrom/lo	13_Heterochrom/lo	13_Heterochrom/lo	12_Repressed	13_Heterochrom/lo	12_Repressed	-4.73	.	.	.	.	.	0	-88964	0	.	.	.
rs61825168	223800564	G	1.5977	C	A	0.33245	G	0.66755	CAPN8	.	CAPN8	.	.	.	.	.	.	0	12_Repressed	13_Heterochrom/lo	13_Heterochrom/lo	13_Heterochrom/lo	13_Heterochrom/lo	13_Heterochrom/lo	12_Repressed	13_Heterochrom/lo	12_Repressed	-0.604	.	.	.	.	.	0	-88701	0	.	.	.
rs73119712	223800867	G	0.3072	B	G	0.63061	A	0.36939	CAPN8	.	CAPN8	.	.	.	.	.	.	0	12_Repressed	13_Heterochrom/lo	13_Heterochrom/lo	13_Heterochrom/lo	13_Heterochrom/lo	13_Heterochrom/lo	12_Repressed	13_Heterochrom/lo	12_Repressed	-2.04	.	.	.	.	.	0	-88398	0	.	.	.
rs35036666	223801153	C	0.4269	P	C	0.94855	A	0.05145	CAPN8	.	CAPN8	.	.	.	.	.	.	0	12_Repressed	13_Heterochrom/lo	13_Heterochrom/lo	13_Heterochrom/lo	13_Heterochrom/lo	13_Heterochrom/lo	12_Repressed	13_Heterochrom/lo	12_Repressed	1.3	.	.	.	.	.	0	-88112	0	.	.	.
rs146978956	223801390	G	0.6257	C	G	0.99736	A	0.00264	CAPN8	.	CAPN8	.	.	.	.	.	.	0	12_Repressed	13_Heterochrom/lo	13_Heterochrom/lo	13_Heterochrom/lo	13_Heterochrom/lo	13_Heterochrom/lo	12_Repressed	13_Heterochrom/lo	12_Repressed	-3.28	.	.	.	.	.	0	-87875	0	.	.	.
rs74820877	223801426	T	7.1006	B	C	0.96438	T	0.03562	CAPN8	.	CAPN8	.	.	.	.	.	.	0	12_Repressed	13_Heterochrom/lo	13_Heterochrom/lo	13_Heterochrom/lo	13_Heterochrom/lo	13_Heterochrom/lo	12_Repressed	13_Heterochrom/lo	12_Repressed	-8.42	.	.	.	.	.	0	-87839	0	.	.	.
rs35611661	223801428	T	2.0983	C	C	0.38391	T	0.61609	CAPN8	.	CAPN8	.	.	.	.	.	.	0	12_Repressed	13_Heterochrom/lo	13_Heterochrom/lo	13_Heterochrom/lo	13_Heterochrom/lo	13_Heterochrom/lo	12_Repressed	13_Heterochrom/lo	12_Repressed	1.54	.	.	.	.	.	0	-87837	0	.	.	.
rs34486763	223801565	C	0.5357	C	T	0.32982	C	0.67018	CAPN8	.	CAPN8	.	.	.	.	.	.	0	12_Repressed	13_Heterochrom/lo	13_Heterochrom/lo	13_Heterochrom/lo	13_Heterochrom/lo	13_Heterochrom/lo	12_Repressed	13_Heterochrom/lo	12_Repressed	0.496	.	.	.	.	.	0	-87700	0	.	.	.
rs61825170	223801858	T	0.3072	B	T	0.63061	C	0.36939	CAPN8	.	CAPN8	.	.	.	.	.	.	0	12_Repressed	13_Heterochrom/lo	13_Heterochrom/lo	13_Heterochrom/lo	13_Heterochrom/lo	13_Heterochrom/lo	12_Repressed	13_Heterochrom/lo	12_Repressed	0.637	.	.	.	.	.	0	-87407	0	.	.	.
rs35407561	223802051	G	0.4269	P	G	0.94855	A	0.05145	CAPN8	.	CAPN8	.	.	.	.	.	.	0	12_Repressed	13_Heterochrom/lo	13_Heterochrom/lo	13_Heterochrom/lo	13_Heterochrom/lo	13_Heterochrom/lo	12_Repressed	13_Heterochrom/lo	12_Repressed	-0.451	.	.	.	.	.	0	-87214	0	.	.	.
rs35250293	223802093	C	1.6048	C	G	0.33509	C	0.66491	CAPN8	.	CAPN8	.	.	.	.	.	.	0	12_Repressed	13_Heterochrom/lo	13_Heterochrom/lo	13_Heterochrom/lo	13_Heterochrom/lo	13_Heterochrom/lo	12_Repressed	13_Heterochrom/lo	12_Repressed	0.225	.	.	.	.	.	0	-87172	0	.	.	.
rs34016563	223802504	T	1.5977	C	C	0.33245	T	0.66755	CAPN8	.	CAPN8	.	.	.	.	.	.	0	12_Repressed	13_Heterochrom/lo	13_Heterochrom/lo	13_Heterochrom/lo	13_Heterochrom/lo	13_Heterochrom/lo	12_Repressed	13_Heterochrom/lo	12_Repressed	1.5	.	.	.	.	.	0	-86761	0	.	.	.
rs61825172	223802939	G	1.5977	C	A	0.33245	G	0.66755	CAPN8	.	CAPN8	.	.	.	.	.	215	0	12_Repressed	13_Heterochrom/lo	13_Heterochrom/lo	13_Heterochrom/lo	13_Heterochrom/lo	13_Heterochrom/lo	12_Repressed	13_Heterochrom/lo	12_Repressed	-2.92	.	.	.	.	.	0	-86326	0	.	.	.
rs35497806	223804245	G	0.4269	P	G	0.94855	C	0.05145	CAPN8	.	CAPN8	.	.	.	.	.	.	0	12_Repressed	13_Heterochrom/lo	13_Heterochrom/lo	13_Heterochrom/lo	13_Heterochrom/lo	13_Heterochrom/lo	12_Repressed	13_Heterochrom/lo	12_Repressed	-0.00505	.	.	.	.	.	0	-85020	0	.	.	.
rs34116332	223804803	G	0.4269	P	G	0.94855	A	0.05145	CAPN8	.	CAPN8	.	.	.	.	.	.	0	12_Repressed	13_Heterochrom/lo	13_Heterochrom/lo	13_Heterochrom/lo	13_Heterochrom/lo	13_Heterochrom/lo	12_Repressed	13_Heterochrom/lo	12_Repressed	2.81	.	.	.	.	.	0	-84462	0	.	.	.
chr1:223804868	223804868	A	7.6023	B	A	1e-05	G	0.99999	CAPN8	.	CAPN8	.	.	.	.	.	.	0	12_Repressed	13_Heterochrom/lo	13_Heterochrom/lo	13_Heterochrom/lo	13_Heterochrom/lo	13_Heterochrom/lo	12_Repressed	13_Heterochrom/lo	12_Repressed	-1.01	.	.	.	.	.	0	-84397	0	.	.	.
rs4076464	223804932	T	2.1116	C	A	0.38786	T	0.61214	CAPN8	.	CAPN8	.	.	.	.	.	.	0	12_Repressed	13_Heterochrom/lo	13_Heterochrom/lo	13_Heterochrom/lo	13_Heterochrom/lo	13_Heterochrom/lo	12_Repressed	13_Heterochrom/lo	12_Repressed	2.29	.	.	.	.	.	0	-84333	0	.	.	.
chr1:223804982	223804982	G	9.2988	C	G	1e-05	T	0.99999	CAPN8	.	CAPN8	.	.	.	.	.	.	0	12_Repressed	13_Heterochrom/lo	13_Heterochrom/lo	13_Heterochrom/lo	13_Heterochrom/lo	13_Heterochrom/lo	12_Repressed	13_Heterochrom/lo	12_Repressed	-0.963	.	.	.	.	.	0	-84283	0	.	.	.
[truncated: 2,748 more rows]

## Sheet: STable6b.chr11q1Top
Top 100 Variants					1000 Genomes Phase 3
[truncated: 101 more rows]

## Sheet: STable6b.chr11q1All
All variants by position					1000 Genomes Phase 3
[truncated: 2,665 more rows]

## Sheet: STable6c.chr11q2Top
Top 100 Variants					1000 Genomes Phase 3
[truncated: 101 more rows]

## Sheet: STable6c.chr11q2All
All variants by position					1000 Genomes Phase 3
[truncated: 479 more rows]

[truncated: 12 more sheets: STable6d.chr5qTop, STable6d.chr5qAll, STable6e.LOD2Regions, STable8.FuncAnnotat.Summary, STable8a.FuncAnnotat.Missense, STable8b.FuncAnnotat.chr1q, STable8c.FuncAnnotat.chr11q1, STable8d.FuncAnnotat.chr11q2, STable8e.FuncAnnotat.chr5q, STable8f.FuncAnnotat.LOD2Region, STable9a.AssocSummary, STable9b.AssocSummary]
